# Supplementary material for: Molecular characterization of irinotecan (SN-38) resistant human breast cancer cell lines
Source: BMC Cancer. 2016 Jan 22;16:34. doi: 10.1186/s12885-016-2071-1 (PMC4722663; doi:10.1186/s12885-016-2071-1)
Supplement: Additional file 2: — 32 genes that are differentially expressed in both the MDA-MB-231 and the MCF7 model system. (XLSX 4123 kb) [file 12885_2016_2071_MOESM2_ESM.xlsx]

## Sheet: final_expression_changes.csv
Genes.ProbeName	A	Coef.RESvsWTinMCF7	Coef.RESvsWTinMDA	Coef.Diff	t.RESvsWTinMCF7	t.RESvsWTinMDA	t.Diff	p.value.RESvsWTinMCF7	p.value.RESvsWTinMDA	p.value.Diff	p.value.adj.RESvsWTinMCF7	p.value.adj.RESvsWTinMDA	p.value.adj.Diff	F	F.p.value	Res.RESvsWTinMCF7	Res.RESvsWTinMDA	Res.Diff	Genes.Row	Genes.Col	Genes.ControlType	Genes.SystematicName	hgnc_symbol	description	entrezgene
A_23_P100001	8.07	0.048	0.261	-0.212	0.68	3.66	-2.11	0.5091	0.0034	0.05724	0.726113	0.012867	0.136377	6.95	0.01033	0	0	0	271	61	0	NM_207446	FAM174B	family with sequence similarity 174, member B [Source:HGNC Symbol;Acc:HGNC:34339]	400451
A_23_P100074	8.11	0.147	0.016	0.131	1.33	0.14	0.83	0.21051	0.88741	0.42066	0.439059	0.927602	0.570409	0.89	0.43737	0	0	0	122	43	0	NM_020371	AVEN	apoptosis, caspase activation inhibitor [Source:HGNC Symbol;Acc:HGNC:13509]	57099
A_23_P100092	8.16	-0.077	-0.044	-0.032	-1.11	-0.64	-0.33	0.28807	0.53267	0.74544	0.52584	0.6613	0.832963	0.83	0.46175	0	0	0	295	61	0	NM_152455	ZSCAN29	zinc finger and SCAN domain containing 29 [Source:HGNC Symbol;Acc:HGNC:26673]	146050
A_23_P100103	7.71	-0.328	0.228	-0.556	-3.48	2.42	-4.17	0.00476	0.03268	0.00138	0.037326	0.079344	0.008369	8.98	0.00436	0	0	0	340	72	0	NM_015289	VPS39	vacuolar protein sorting 39 homolog (S. cerevisiae) [Source:HGNC Symbol;Acc:HGNC:20593]	23339
A_23_P100111	8.88	-0.235	0.126	-0.361	-3.15	1.69	-3.42	0.00865	0.11758	0.00526	0.056144	0.216212	0.022722	6.39	0.01338	0	0	0	219	52	0	NM_007236	CHP1	calcineurin-like EF-hand protein 1 [Source:HGNC Symbol;Acc:HGNC:17433]	11261
A_23_P100127	8.25	-0.159	-0.204	0.044	-1.27	-1.62	0.25	0.2302	0.13214	0.80721	0.461865	0.236806	0.874544	2.11	0.1649	0	0	0	128	18	0	NM_170589	CASC5	cancer susceptibility candidate 5 [Source:HGNC Symbol;Acc:HGNC:24054]	57082
A_23_P100133	8.3	0.07	0.037	0.033	0.92	0.49	0.31	0.37439	0.63336	0.76442	0.613388	0.746281	0.846187	0.55	0.59309	0	0	0	122	23	0	NM_015251	ATMIN	ATM interactor [Source:HGNC Symbol;Acc:HGNC:29034]	23300
A_23_P100141	7.62	0.193	0.207	-0.014	2.59	2.77	-0.13	0.02426	0.01739	0.89963	0.113199	0.047908	0.935282	7.18	0.00928	0	0	0	348	29	0	NM_023076	UNKL	unkempt family zinc finger-like [Source:HGNC Symbol;Acc:HGNC:14184]	64718
A_23_P100156	8.36	0.206	0.455	-0.248	3.08	6.8	-2.63	0.00976	2e-05	0.02264	0.061059	0.000251	0.069111	27.86	4e-05	0	0	0	434	44	0	NM_017849	TMEM127	transmembrane protein 127 [Source:HGNC Symbol;Acc:HGNC:26038]	55654
A_23_P100203	9.54	-0.068	-0.089	0.02	-0.76	-0.98	0.16	0.46456	0.34627	0.87612	0.692565	0.486287	0.919104	0.77	0.48623	0	0	0	426	37	0	NM_001537	HSBP1	heat shock factor binding protein 1 [Source:HGNC Symbol;Acc:HGNC:5203]	3281
A_23_P100220	9.22	0.051	0.119	-0.069	0.76	1.78	-0.73	0.4642	0.10067	0.48245	0.692167	0.191418	0.626781	1.88	0.19672	0	0	0	328	8	0	NM_024939			NA
A_23_P100220	9.22	0.051	0.119	-0.069	0.76	1.78	-0.73	0.4642	0.10067	0.48245	0.692167	0.191418	0.626781	1.88	0.19672	0	0	0	328	8	0	NM_024939	ESRP2	epithelial splicing regulatory protein 2 [Source:HGNC Symbol;Acc:HGNC:26152]	80004
A_23_P100220	9.22	0.051	0.119	-0.069	0.76	1.78	-0.73	0.4642	0.10067	0.48245	0.692167	0.191418	0.626781	1.88	0.19672	0	0	0	328	8	0	NM_024939	ESRP2	epithelial splicing regulatory protein 2 [Source:HGNC Symbol;Acc:HGNC:26152]	102466194
A_23_P100292	8.94	-0.301	-0.526	0.225	-2.97	-5.19	1.57	0.01204	0.00025	0.14314	0.070503	0.001592	0.268037	17.88	0.00028	0	0	0	50	42	0	AK024487			NA
A_23_P100292	8.94	-0.301	-0.526	0.225	-2.97	-5.19	1.57	0.01204	0.00025	0.14314	0.070503	0.001592	0.268037	17.88	0.00028	0	0	0	50	42	0	AK024487	ZNF598	zinc finger protein 598 [Source:HGNC Symbol;Acc:HGNC:28079]	90850
A_23_P100315	8.19	0.33	0.181	0.149	3.88	2.12	1.24	0.00232	0.05582	0.23913	0.022432	0.121038	0.386694	9.78	0.00322	0	0	0	13	9	0	NM_020664	DECR2	2,4-dienoyl CoA reductase 2, peroxisomal [Source:HGNC Symbol;Acc:HGNC:2754]	26063
A_23_P100344	8.73	-0.244	-0.035	-0.209	-1.72	-0.24	-1.04	0.1126	0.81214	0.31877	0.298481	0.877342	0.471029	1.5	0.26283	0	0	0	298	17	0	NM_014321	ORC6	origin recognition complex, subunit 6 [Source:HGNC Symbol;Acc:HGNC:17151]	23594
A_23_P100344	8.73	-0.244	-0.035	-0.209	-1.72	-0.24	-1.04	0.1126	0.81214	0.31877	0.298481	0.877342	0.471029	1.5	0.26283	0	0	0	298	17	0	NM_014321	ORC6	origin recognition complex, subunit 6 [Source:HGNC Symbol;Acc:HGNC:17151]	102723931
A_23_P100355	9.74	-0.044	0.019	-0.063	-0.67	0.29	-0.68	0.51432	0.77803	0.51003	0.730365	0.853039	0.650195	0.27	0.76963	0	0	0	57	6	0	NM_002720	PPP4C	protein phosphatase 4, catalytic subunit [Source:HGNC Symbol;Acc:HGNC:9319]	5531
A_23_P100392	8.34	0.185	0.004	0.181	1.12	0.02	0.78	0.28455	0.98213	0.45263	0.522435	0.989178	0.600557	0.63	0.55008	0	0	0	488	64	0	NM_007108	TCEB2	transcription elongation factor B (SIII), polypeptide 2 (18kDa, elongin B) [Source:HGNC Symbol;Acc:HGNC:11619]	6923
A_23_P100413	9.16	-0.068	-0.158	0.09	-0.88	-2.05	0.83	0.39775	0.06412	0.42576	0.635664	0.134698	0.575383	2.48	0.12699	0	0	0	211	47	0	NM_058219	EXOSC6	exosome component 6 [Source:HGNC Symbol;Acc:HGNC:19055]	118460
A_23_P100420	8.79	-0.231	-0.053	-0.178	-4.52	-1.04	-2.46	0.00075	0.31874	0.0305	0.010194	0.458182	0.08552	10.77	0.00225	0	0	0	238	61	0	NM_015144	ZCCHC14	zinc finger, CCHC domain containing 14 [Source:HGNC Symbol;Acc:HGNC:24134]	23174
A_23_P100441	8.4	-0.18	-0.485	0.305	-3.35	-9.04	4.02	0.00598	0	0.0018	0.04334	3.1e-05	0.010149	46.49	0	0	0	0	157	4	0	NM_024946	FAM192A	family with sequence similarity 192, member A [Source:HGNC Symbol;Acc:HGNC:29856]	80011
A_23_P100455	7.66	-0.074	-0.229	0.155	-1.35	-4.19	2.01	0.20217	0.00134	0.06854	0.428083	0.006132	0.1557	9.69	0.00333	0	0	0	141	3	0	NM_022764	MTHFSD	methenyltetrahydrofolate synthetase domain containing [Source:HGNC Symbol;Acc:HGNC:25778]	64779
A_23_P100478	8	-0.249	-0.119	-0.13	-2.59	-1.24	-0.96	0.02407	0.23899	0.35896	0.112729	0.37012	0.510948	4.13	0.04412	0	0	0	442	35	0	NM_032188	KAT8	K(lysine) acetyltransferase 8 [Source:HGNC Symbol;Acc:HGNC:17933]	84148
A_23_P100486	9.8	-0.108	0.242	-0.35	-1.48	3.33	-3.4	0.16543	0.00625	0.00548	0.378536	0.021072	0.023446	6.64	0.01193	0	0	0	202	64	0	NM_206824	VKORC1	vitamin K epoxide reductase complex, subunit 1 [Source:HGNC Symbol;Acc:HGNC:23663]	79001
A_23_P100499	8.15	-0.096	0.093	-0.188	-1.57	1.52	-2.18	0.14417	0.15542	0.05044	0.349401	0.267688	0.124211	2.38	0.13601	0	0	0	407	35	0	NM_024589	ROGDI	rogdi homolog (Drosophila) [Source:HGNC Symbol;Acc:HGNC:29478]	79641
A_23_P100501	8.72	0.211	-0.016	0.227	3.46	-0.26	2.63	0.00493	0.79589	0.02232	0.038043	0.865924	0.06844	6.02	0.01604	0	0	0	251	52	0	NM_002134	HMOX2	heme oxygenase (decycling) 2 [Source:HGNC Symbol;Acc:HGNC:5014]	3163
A_23_P100517	8.85	-0.018	-0.126	0.107	-0.19	-1.32	0.8	0.85262	0.21275	0.44092	0.939086	0.340415	0.589195	0.89	0.43798	0	0	0	74	58	0	NM_145254	TMEM170A	transmembrane protein 170A [Source:HGNC Symbol;Acc:HGNC:29577]	124491
A_23_P100576	11.37	-0.03	0.035	-0.065	-0.26	0.3	-0.4	0.80013	0.76659	0.69781	0.910496	0.845279	0.797	0.08	0.92388	0	0	0	528	31	0	NM_002795	PSMB3	proteasome (prosome, macropain) subunit, beta type, 3 [Source:HGNC Symbol;Acc:HGNC:9540]	5691
A_23_P100602	8.2	-0.081	0.068	-0.148	-1.17	0.98	-1.51	0.26732	0.34916	0.1568	0.504361	0.489078	0.285344	1.15	0.34884	0	0	0	48	20	0	NM_005993	TBCD	tubulin folding cofactor D [Source:HGNC Symbol;Acc:HGNC:11581]	6904
A_23_P100602	8.2	-0.081	0.068	-0.148	-1.17	0.98	-1.51	0.26732	0.34916	0.1568	0.504361	0.489078	0.285344	1.15	0.34884	0	0	0	48	20	0	NM_005993	TBCD	tubulin folding cofactor D [Source:HGNC Symbol;Acc:HGNC:11581]	101929597
A_23_P100632	10.22	0.428	-0.304	0.732	4.94	-3.51	5.98	0.00037	0.00446	7e-05	0.006288	0.01603	0.00096	18.37	0.00025	0	0	0	366	33	0	NM_001002033	HN1	hematological and neurological expressed 1 [Source:HGNC Symbol;Acc:HGNC:14569]	51155
A_23_P100632	10.22	0.428	-0.304	0.732	4.94	-3.51	5.98	0.00037	0.00446	7e-05	0.006288	0.01603	0.00096	18.37	0.00025	0	0	0	366	33	0	NM_001002033	HN1	hematological and neurological expressed 1 [Source:HGNC Symbol;Acc:HGNC:14569]	102723386
A_23_P100654	8.43	0.322	0.291	0.031	3.02	2.73	0.2	0.011	0.01871	0.84122	0.066356	0.050815	0.896865	8.28	0.00578	0	0	0	426	55	0	NM_020899	ZBTB4	zinc finger and BTB domain containing 4 [Source:HGNC Symbol;Acc:HGNC:23847]	57659
A_23_P100660	7.54	-0.075	-0.01	-0.065	-1.04	-0.14	-0.64	0.32028	0.89172	0.53727	0.559209	0.930197	0.67243	0.55	0.59202	0	0	0	319	51	0	NM_002615	SERPINF1	serpin peptidase inhibitor, clade F (alpha-2 antiplasmin, pigment epithelium derived factor), member 1 [Source:HGNC Symbol;Acc:HGNC:8824]	5176
A_23_P100660	7.54	-0.075	-0.01	-0.065	-1.04	-0.14	-0.64	0.32028	0.89172	0.53727	0.559209	0.930197	0.67243	0.55	0.59202	0	0	0	319	51	0	NM_002615	SERPINF1	serpin peptidase inhibitor, clade F (alpha-2 antiplasmin, pigment epithelium derived factor), member 1 [Source:HGNC Symbol;Acc:HGNC:8824]	102723646
A_23_P100676	8.05	0.055	0.139	-0.084	0.59	1.51	-0.65	0.56433	0.15828	0.53046	0.766548	0.271208	0.666723	1.31	0.30616	0	0	0	311	38	0	NM_017575	SMG6	SMG6 nonsense mediated mRNA decay factor [Source:HGNC Symbol;Acc:HGNC:17809]	23293
A_23_P100693	7.33	-0.01	-0.002	-0.008	-0.19	-0.03	-0.11	0.85175	0.97709	0.91089	0.93867	0.985939	0.941828	0.02	0.98152	0	0	0	428	9	0	NM_014877	HELZ	helicase with zinc finger [Source:HGNC Symbol;Acc:HGNC:16878]	9931
A_23_P100704	7.74	0.028	-0.069	0.096	0.33	-0.81	0.8	0.74825	0.43497	0.43743	0.882922	0.572774	0.586171	0.38	0.69146	0	0	0	517	63	0	NM_139033	MAPK7	mitogen-activated protein kinase 7 [Source:HGNC Symbol;Acc:HGNC:6880]	5598
A_23_P100711	9.61	0.202	0.158	0.044	1.43	1.12	0.22	0.18034	0.28699	0.83062	0.399942	0.424424	0.890703	1.64	0.2361	0	0	0	457	66	0	NM_000304	PMP22	peripheral myelin protein 22 [Source:HGNC Symbol;Acc:HGNC:9118]	5376
A_23_P100754	10.25	-0.271	0.066	-0.337	-2.14	0.52	-1.88	0.0542	0.61314	0.08519	0.189306	0.729754	0.182834	2.43	0.13157	0	0	0	173	40	0	NM_022739	SMURF2	SMAD specific E3 ubiquitin protein ligase 2 [Source:HGNC Symbol;Acc:HGNC:16809]	64750
A_23_P100764	10.18	0.056	0.358	-0.303	0.81	5.22	-3.12	0.43309	0.00024	0.00923	0.664992	0.001535	0.034938	13.94	0.00081	0	0	0	314	46	0	NM_016016	SLC25A39	solute carrier family 25, member 39 [Source:HGNC Symbol;Acc:HGNC:24279]	51629
A_23_P10077	8.33	-0.03	-0.428	0.397	-0.32	-4.53	2.97	0.75327	0.00075	0.01197	0.885775	0.003834	0.042595	10.3	0.00266	0	0	0	398	2	0	NM_020376	PNPLA2	patatin-like phospholipase domain containing 2 [Source:HGNC Symbol;Acc:HGNC:30802]	57104
A_23_P100779	8.64	-0.186	-0.235	0.048	-1.92	-2.42	0.35	0.07997	0.03315	0.7312	0.241009	0.080153	0.82226	4.76	0.0309	0	0	0	349	25	0	NM_001076683	UBTF	upstream binding transcription factor, RNA polymerase I [Source:HGNC Symbol;Acc:HGNC:12511]	7343
A_23_P100788	8.09	-0.119	-0.089	-0.03	-1.47	-1.1	-0.26	0.16786	0.29462	0.79642	0.382126	0.432822	0.866794	1.68	0.22788	0	0	0	220	19	0	NM_012448	STAT5B	signal transducer and activator of transcription 5B [Source:HGNC Symbol;Acc:HGNC:11367]	6777
A_23_P100788	8.09	-0.119	-0.089	-0.03	-1.47	-1.1	-0.26	0.16786	0.29462	0.79642	0.382126	0.432822	0.866794	1.68	0.22788	0	0	0	220	19	0	NM_012448	STAT5B	signal transducer and activator of transcription 5B [Source:HGNC Symbol;Acc:HGNC:11367]	102723386
A_23_P100802	9.89	0.072	0.017	0.055	0.64	0.15	0.35	0.5347	0.8835	0.73516	0.744575	0.925175	0.825269	0.22	0.80899	0	0	0	76	6	0	NM_001040431	COA3	cytochrome c oxidase assembly factor 3 [Source:HGNC Symbol;Acc:HGNC:24990]	28958
A_23_P100868	7.52	0.085	0.05	0.036	0.62	0.36	0.18	0.54727	0.72423	0.85815	0.754247	0.815564	0.908015	0.26	0.77731	0	0	0	252	26	0	NM_001033580	MYO19	myosin XIX [Source:HGNC Symbol;Acc:HGNC:26234]	80179
A_23_P100883	9.36	-0.319	0.158	-0.477	-2.1	1.04	-2.22	0.05797	0.31948	0.04691	0.197668	0.458914	0.117781	2.75	0.10507	0	0	0	36	57	0	NM_015355	SUZ12	SUZ12 polycomb repressive complex 2 subunit [Source:HGNC Symbol;Acc:HGNC:17101]	23512
A_23_P100959	7.26	0.054	0.196	-0.143	0.71	2.58	-1.33	0.49332	0.0245	0.21036	0.714113	0.06308	0.353543	3.58	0.06125	0	0	0	140	65	0	NM_153018	ZFP3	ZFP3 zinc finger protein [Source:HGNC Symbol;Acc:HGNC:12861]	124961
A_23_P101007	8.93	-0.399	0.088	-0.487	-2.91	0.64	-2.51	0.01341	0.53226	0.02774	0.075628	0.661056	0.079714	4.45	0.03677	0	0	0	94	73	0	NM_178493	NOTUM	notum pectinacetylesterase homolog (Drosophila) [Source:HGNC Symbol;Acc:HGNC:27106]	147111
A_23_P101013	7.55	0.217	-0.265	0.482	2.43	-2.97	3.82	0.03202	0.01196	0.00255	0.135309	0.035388	0.013193	7.39	0.00848	0	0	0	76	16	0	NM_007267	TMC6	transmembrane channel-like 6 [Source:HGNC Symbol;Acc:HGNC:18021]	11322
A_23_P101111	7.65	0.055	-0.091	0.146	0.96	-1.59	1.81	0.35468	0.13795	0.09649	0.59375	0.24456	0.200037	1.73	0.21933	0	0	0	370	80	0	NM_004715	CTDP1	CTD (carboxy-terminal domain, RNA polymerase II, polypeptide A) phosphatase, subunit 1 [Source:HGNC Symbol;Acc:HGNC:2498]	9150
A_23_P101185	9.55	-0.022	-0.131	0.109	-0.25	-1.52	0.9	0.80583	0.15558	0.38847	0.913669	0.267781	0.539614	1.18	0.34022	0	0	0	169	24	0	NM_004539	NARS	asparaginyl-tRNA synthetase [Source:HGNC Symbol;Acc:HGNC:7643]	4677
A_23_P101193	8.01	-0.165	0.271	-0.436	-2.36	3.9	-4.43	0.03633	0.00223	0.00088	0.146935	0.009214	0.006006	10.4	0.00256	0	0	0	386	43	0	NM_001080467	MYO5B	myosin VB [Source:HGNC Symbol;Acc:HGNC:7603]	4645
A_23_P101193	8.01	-0.165	0.271	-0.436	-2.36	3.9	-4.43	0.03633	0.00223	0.00088	0.146935	0.009214	0.006006	10.4	0.00256	0	0	0	386	43	0	NM_001080467		Uncharacterized protein [Source:UniProtKB/TrEMBL;Acc:K7EPI3]	NA
A_23_P101208	9.96	0.163	-0.291	0.454	1.58	-2.8	3.09	0.14197	0.01641	0.00958	0.345495	0.045759	0.035924	5.16	0.02479	0	0	0	524	11	0	NM_001914	CYB5A	cytochrome b5 type A (microsomal) [Source:HGNC Symbol;Acc:HGNC:2570]	1528
A_23_P101237	9.1	-0.181	-0.004	-0.177	-1.44	-0.03	-1	0.17605	0.97768	0.33837	0.393963	0.986274	0.491031	1.04	0.38474	0	0	0	282	47	0	NM_031446	C18orf21	chromosome 18 open reading frame 21 [Source:HGNC Symbol;Acc:HGNC:28802]	83608
A_23_P101240	10.15	-0.046	-0.045	-0.001	-0.37	-0.36	0	0.71873	0.72302	0.99674	0.866245	0.814668	0.99782	0.13	0.87591	0	0	0	198	61	0	NM_001163922	VSIG10L	V-set and immunoglobulin domain containing 10 like [Source:HGNC Symbol;Acc:HGNC:27111]	147645
A_23_P101258	8.05	0.055	-0.163	0.219	0.88	-2.61	2.47	0.39411	0.02319	0.02988	0.63241	0.060481	0.084236	3.8	0.05354	0	0	0	71	12	0	NM_025040	ZNF614	zinc finger protein 614 [Source:HGNC Symbol;Acc:HGNC:24722]	80110
A_23_P101272	7.97	-0.185	0.091	-0.276	-2.63	1.3	-2.78	0.02245	0.21836	0.01707	0.107598	0.346973	0.055845	4.31	0.03983	0	0	0	273	43	0	NM_017908	ZNF446	zinc finger protein 446 [Source:HGNC Symbol;Acc:HGNC:21036]	55663
A_23_P101281	8.91	-0.038	0.166	-0.205	-0.49	2.11	-1.83	0.63666	0.05758	0.09257	0.815399	0.123951	0.193954	2.34	0.14028	0	0	0	297	74	0	NM_032828	ZNF587	zinc finger protein 587 [Source:HGNC Symbol;Acc:HGNC:30955]	84914
A_23_P101297	8.15	0.217	-0.301	0.518	1	-1.4	1.7	0.33632	0.18889	0.11644	0.574713	0.311529	0.230914	1.48	0.26819	0	0	0	323	17	0	NM_012155	EML2	echinoderm microtubule associated protein like 2 [Source:HGNC Symbol;Acc:HGNC:18035]	24139
A_23_P101303	7.99	-0.137	0.186	-0.323	-2.17	2.94	-3.61	0.05111	0.01281	0.00372	0.182835	0.037394	0.017388	6.67	0.01171	0	0	0	73	14	0	NM_019121	PPP1R37	protein phosphatase 1, regulatory subunit 37 [Source:HGNC Symbol;Acc:HGNC:27607]	284352
A_23_P101332	8.33	-0.049	-0.675	0.627	-0.47	-6.54	4.29	0.64551	3e-05	0.00112	0.821613	0.000327	0.007142	21.49	0.00012	0	0	0	378	52	0	NM_023008	KRI1	KRI1 homolog (S. cerevisiae) [Source:HGNC Symbol;Acc:HGNC:25769]	65095
A_23_P101351	7.36	-0.022	-0.21	0.188	-0.34	-3.26	2.07	0.73776	0.00703	0.06187	0.876792	0.023194	0.144303	5.39	0.02207	0	0	0	181	56	0	NM_024106	ZNF426	zinc finger protein 426 [Source:HGNC Symbol;Acc:HGNC:20725]	79088
A_23_P101380	8.02	0.074	0.035	0.039	0.9	0.43	0.33	0.38434	0.67463	0.74379	0.622584	0.778998	0.831656	0.5	0.61826	0	0	0	404	53	0	NM_198540	B3GNT8	UDP-GlcNAc:betaGal beta-1,3-N-acetylglucosaminyltransferase 8 [Source:HGNC Symbol;Acc:HGNC:24139]	374907
A_23_P1014	7.48	0.097	0.086	0.012	0.5	0.44	0.04	0.62951	0.67113	0.96694	0.810997	0.776866	0.979273	0.22	0.80766	0	0	0	497	59	0	NR_026761	LINC00467	long intergenic non-protein coding RNA 467 [Source:HGNC Symbol;Acc:HGNC:28227]	NA
A_23_P101427	7.84	0.027	-0.206	0.233	0.43	-3.25	2.6	0.67764	0.00715	0.0236	0.840814	0.023533	0.071165	5.39	0.02206	0	0	0	407	71	0	NM_145245	EVI5L	ecotropic viral integration site 5-like [Source:HGNC Symbol;Acc:HGNC:30464]	115704
A_23_P101461	8.38	0.115	-0.458	0.573	1.89	-7.54	6.66	0.08431	1e-05	3e-05	0.249197	0.000119	0.000468	30.18	2e-05	0	0	0	332	61	0	NM_030818	CCDC130	coiled-coil domain containing 130 [Source:HGNC Symbol;Acc:HGNC:28118]	81576
A_23_P101516	7.66	-0.119	0.226	-0.345	-0.97	1.84	-1.99	0.35211	0.09062	0.0706	0.590914	0.176213	0.159193	2.17	0.15793	0	0	0	205	48	0	NM_004977	KCNC3	potassium voltage-gated channel, Shaw-related subfamily, member 3 [Source:HGNC Symbol;Acc:HGNC:6235]	3748
A_23_P101532	13.94	-0.125	0.005	-0.13	-1.53	0.06	-1.12	0.15327	0.95225	0.28383	0.362762	0.970439	0.435361	1.17	0.34465	0	0	0	162	39	0	NM_001015	RPS11	ribosomal protein S11 [Source:HGNC Symbol;Acc:HGNC:10384]	84546
A_23_P101532	13.94	-0.125	0.005	-0.13	-1.53	0.06	-1.12	0.15327	0.95225	0.28383	0.362762	0.970439	0.435361	1.17	0.34465	0	0	0	162	39	0	NM_001015	RPS11	ribosomal protein S11 [Source:HGNC Symbol;Acc:HGNC:10384]	6205
A_23_P101532	13.94	-0.125	0.005	-0.13	-1.53	0.06	-1.12	0.15327	0.95225	0.28383	0.362762	0.970439	0.435361	1.17	0.34465	0	0	0	162	39	0	NM_001015	RPS11P5	ribosomal protein S11 pseudogene 5 [Source:HGNC Symbol;Acc:HGNC:36312]	NA
A_23_P101551	8.49	0.014	-0.149	0.163	0.19	-2.09	1.62	0.85014	0.05878	0.13245	0.938175	0.125985	0.253716	2.21	0.1533	0	0	0	130	29	0	NM_001190	BCAT2	branched chain amino-acid transaminase 2, mitochondrial [Source:HGNC Symbol;Acc:HGNC:977]	587
A_23_P10156	7.62	0.029	0.16	-0.131	0.32	1.76	-1.02	0.75445	0.10413	0.32844	0.886561	0.196554	0.480905	1.6	0.24231	0	0	0	24	18	0	NM_024591	CHMP6	charged multivesicular body protein 6 [Source:HGNC Symbol;Acc:HGNC:25675]	79643
A_23_P101573	7.79	0.036	-0.015	0.051	0.39	-0.17	0.4	0.70398	0.86832	0.69983	0.857456	0.914732	0.798495	0.09	0.91439	0	0	0	460	18	0	NM_133498	SPACA4	sperm acrosome associated 4 [Source:HGNC Symbol;Acc:HGNC:16441]	171169
A_23_P101699	8.43	-0.173	0.141	-0.313	-2.76	2.25	-3.54	0.01764	0.045	0.00425	0.091442	0.101907	0.019262	6.33	0.01375	0	0	0	313	79	0	NM_032631		Hepatoma-derived growth factor-related protein 2 [Source:UniProtKB/Swiss-Prot;Acc:Q7Z4V5]	84717
A_23_P101707	9.24	0.096	0.49	-0.394	0.95	4.81	-2.73	0.36348	0.00047	0.0187	0.602587	0.002632	0.059943	12	0.00148	0	0	0	81	33	0	NM_005817	PLIN3	perilipin 3 [Source:HGNC Symbol;Acc:HGNC:16893]	10226
A_23_P101737	7.66	-0.096	0.034	-0.129	-1.47	0.52	-1.41	0.16683	0.61392	0.18491	0.380791	0.730201	0.322494	1.22	0.32991	0	0	0	220	47	0	NM_032482	DOT1L	DOT1-like histone H3K79 methyltransferase [Source:HGNC Symbol;Acc:HGNC:24948]	84444
A_23_P101742	8.37	-0.245	0.319	-0.564	-1.52	1.99	-2.48	0.15483	0.07098	0.02946	0.365116	0.145933	0.083323	3.13	0.08162	0	0	0	312	72	0	NM_172251	MRPL54	mitochondrial ribosomal protein L54 [Source:HGNC Symbol;Acc:HGNC:16685]	116541
A_23_P101761	9.55	-0.068	0	-0.069	-0.5	0	-0.36	0.6259	0.99779	0.72817	0.808806	0.998499	0.81976	0.13	0.88335	0	0	0	166	40	0	NM_032551	KISS1R	KISS1 receptor [Source:HGNC Symbol;Acc:HGNC:4510]	84634
A_23_P101796	8.83	0.263	-1.326	1.588	2.42	-12.19	10.33	0.03312	0	0	0.138505	3e-06	2.5e-05	77.26	0	0	-1	1	284	36	0	NM_033025	SYDE1	synapse defective 1, Rho GTPase, homolog 1 (C. elegans) [Source:HGNC Symbol;Acc:HGNC:25824]	85360
A_23_P101811	7.48	0.03	-0.033	0.064	0.37	-0.41	0.55	0.71849	0.69227	0.59398	0.866159	0.791136	0.718295	0.15	0.8619	0	0	0	396	44	0	NM_021030	ZNF14	zinc finger protein 14 [Source:HGNC Symbol;Acc:HGNC:12924]	7561
A_23_P101829	8.22	0.343	0.409	-0.067	5.04	6.01	-0.69	0.00032	7e-05	0.50244	0.005666	0.000588	0.644334	30.76	2e-05	0	0	0	392	63	0	NM_004720	LPAR2	lysophosphatidic acid receptor 2 [Source:HGNC Symbol;Acc:HGNC:3168]	9170
A_23_P101871	8.02	-0.26	0.319	-0.579	-1.94	2.38	-3.06	0.07682	0.03512	0.01025	0.236005	0.08384	0.037745	4.72	0.03145	0	0	0	350	85	0	NM_024907	FBXO17	F-box protein 17 [Source:HGNC Symbol;Acc:HGNC:18754]	115290
A_23_P101893	10.47	-0.003	0.107	-0.109	-0.02	0.92	-0.66	0.98322	0.37866	0.52066	0.995409	0.518567	0.658619	0.42	0.66724	0	0	0	152	55	0	NM_032447	FBN3	fibrillin 3 [Source:HGNC Symbol;Acc:HGNC:18794]	84467
A_23_P101950	10.38	-0.212	-0.147	-0.065	-2.29	-1.59	-0.49	0.04167	0.13834	0.63116	0.160817	0.245109	0.748402	3.88	0.051	0	0	0	476	70	0	NM_005917	MDH1	malate dehydrogenase 1, NAD (soluble) [Source:HGNC Symbol;Acc:HGNC:6970]	4190
A_23_P101960	8.92	0.461	-0.275	0.736	7.76	-4.62	8.75	1e-05	0.00064	0	0.000348	0.003388	7.6e-05	40.77	1e-05	0	0	0	298	61	0	NM_006887	ZFP36L2	ZFP36 ring finger protein-like 2 [Source:HGNC Symbol;Acc:HGNC:1108]	678
A_23_P102000	7.3	-0.316	-0.531	0.215	-4.51	-7.57	2.16	0.00077	1e-05	0.05207	0.010336	0.000115	0.126979	38.81	1e-05	0	0	0	99	1	0	NM_001008540	CXCR4	chemokine (C-X-C motif) receptor 4 [Source:HGNC Symbol;Acc:HGNC:2561]	7852
A_23_P102037	8.92	0.154	0.287	-0.134	1.99	3.72	-1.22	0.07039	0.00306	0.24499	0.224161	0.011845	0.392691	8.91	0.00448	0	0	0	77	62	0	NM_025147	COQ10B	coenzyme Q10 homolog B (S. cerevisiae) [Source:HGNC Symbol;Acc:HGNC:25819]	80219
A_23_P10206	7.32	-0.048	-1.621	1.573	-0.49	-16.41	11.26	0.63622	0	0	0.815184	0	1.4e-05	134.78	0	0	-1	1	222	14	0	NM_005328	HAS2	hyaluronan synthase 2 [Source:HGNC Symbol;Acc:HGNC:4819]	3037
A_23_P102071	8.45	-0.137	-0.054	-0.083	-1.35	-0.53	-0.58	0.20388	0.60603	0.5749	0.430447	0.723952	0.702481	1.05	0.38198	0	0	0	296	66	0	AK027315	NA	NA	NA
A_23_P102113	7.47	0.064	0.098	-0.034	0.82	1.26	-0.31	0.42873	0.23296	0.76209	0.661621	0.362921	0.844526	1.13	0.35672	0	0	0	276	27	0	NM_025216	WNT10A	wingless-type MMTV integration site family, member 10A [Source:HGNC Symbol;Acc:HGNC:13829]	80326
A_23_P102122	11	0.294	-0.116	0.41	3.51	-1.38	3.46	0.00449	0.19388	0.00494	0.035925	0.317608	0.02162	7.11	0.00959	0	0	0	107	63	0	NM_152862	ARPC2	actin related protein 2/3 complex, subunit 2, 34kDa [Source:HGNC Symbol;Acc:HGNC:705]	10109
A_23_P102183	9.19	0.191	-0.19	0.381	1.38	-1.38	1.95	0.19301	0.19367	0.07535	0.416945	0.317458	0.166788	1.91	0.19229	0	0	0	518	74	0	L48692	PNO1	partner of NOB1 homolog (S. cerevisiae) [Source:HGNC Symbol;Acc:HGNC:32790]	56902
A_23_P102202	9.82	-0.953	0.291	-1.244	-1.34	0.41	-1.24	0.20524	0.6891	0.23979	0.431986	0.789027	0.387225	0.98	0.40273	0	0	0	26	8	0	NM_000179	MSH6	mutS homolog 6 [Source:HGNC Symbol;Acc:HGNC:7329]	2956
A_23_P102235	9.38	-0.267	0.086	-0.353	-1.8	0.58	-1.69	0.09767	0.57034	0.11832	0.272703	0.693394	0.233631	1.79	0.20966	0	0	0	488	11	0	NM_003096	SNRPGP10	small nuclear ribonucleoprotein polypeptide G pseudogene 10 [Source:HGNC Symbol;Acc:HGNC:39329]	NA
A_23_P102235	9.38	-0.267	0.086	-0.353	-1.8	0.58	-1.69	0.09767	0.57034	0.11832	0.272703	0.693394	0.233631	1.79	0.20966	0	0	0	488	11	0	NM_003096	SNRPG	small nuclear ribonucleoprotein polypeptide G [Source:HGNC Symbol;Acc:HGNC:11163]	6637
A_23_P102242	10.36	0.197	0.333	-0.136	2.29	3.88	-1.12	0.04133	0.0023	0.28359	0.159911	0.009436	0.435081	10.17	0.00279	0	0	0	278	61	0	NM_022826	2007-03-01	membrane-associated ring finger (C3HC4) 7, E3 ubiquitin protein ligase [Source:HGNC Symbol;Acc:HGNC:17393]	64844
A_23_P102262	9.63	0.247	-0.143	0.391	3.67	-2.12	4.09	0.00339	0.05579	0.00158	0.029287	0.120992	0.009261	8.97	0.00438	0	0	0	254	71	0	NM_014763	MRPL19	mitochondrial ribosomal protein L19 [Source:HGNC Symbol;Acc:HGNC:14052]	9801
A_23_P10232	7.24	0.28	-0.646	0.926	2.89	-6.67	6.76	0.01407	3e-05	2e-05	0.078182	0.000286	0.000432	26.4	5e-05	0	0	1	312	15	0	NM_017935	BANK1	B-cell scaffold protein with ankyrin repeats 1 [Source:HGNC Symbol;Acc:HGNC:18233]	55024
A_23_P102320	8.05	-0.044	0.129	-0.172	-0.53	1.56	-1.48	0.60619	0.1449	0.16553	0.795372	0.253814	0.296929	1.36	0.29428	0	0	0	433	46	0	NM_138285	NUP35	nucleoporin 35kDa [Source:HGNC Symbol;Acc:HGNC:29797]	129401
A_23_P102351	7.74	-0.041	-0.177	0.136	-0.38	-1.66	0.9	0.70746	0.12445	0.38695	0.860028	0.226133	0.538284	1.44	0.27513	0	0	0	444	82	0	NM_004854	CHST10	carbohydrate sulfotransferase 10 [Source:HGNC Symbol;Acc:HGNC:19650]	9486
A_23_P102364	7.74	0.073	0.265	-0.192	0.56	2.04	-1.04	0.5839	0.06525	0.31915	0.780354	0.136574	0.471426	2.23	0.15144	0	0	0	256	76	0	NM_019850	NGEF	neuronal guanine nucleotide exchange factor [Source:HGNC Symbol;Acc:HGNC:7807]	25791
A_23_P102391	7.18	-0.054	0.866	-0.92	-0.52	8.35	-6.27	0.61124	0	5e-05	0.798572	5.6e-05	0.000698	34.98	1e-05	0	1	-1	235	13	0	NM_014585	SLC40A1	solute carrier family 40 (iron-regulated transporter), member 1 [Source:HGNC Symbol;Acc:HGNC:10909]	30061
A_23_P102404	11.65	0.291	-0.258	0.549	1.89	-1.67	2.52	0.08432	0.12147	0.02765	0.249197	0.221903	0.079594	3.18	0.0793	0	0	0	212	30	0	NM_006429	CCT7	chaperonin containing TCP1, subunit 7 (eta) [Source:HGNC Symbol;Acc:HGNC:1622]	10574
A_23_P102412	7.99	0.146	0.335	-0.189	2.77	6.35	-2.53	0.01725	4e-05	0.02687	0.09011	0.000402	0.078006	24.03	7e-05	0	0	0	151	72	0	NM_019091	PLEKHA3	pleckstrin homology domain containing, family A (phosphoinositide binding specific) member 3 [Source:HGNC Symbol;Acc:HGNC:14338]	65977
A_23_P102420	12.46	0.186	-0.664	0.85	1.69	-6.03	5.45	0.11821	7e-05	0.00016	0.30795	0.00058	0.001716	19.58	0.00019	0	0	1	124	28	0	NM_006430	CCT4	chaperonin containing TCP1, subunit 4 (delta) [Source:HGNC Symbol;Acc:HGNC:1617]	10575
A_23_P102439	9.44	0.002	0.252	-0.25	0.01	1.27	-0.89	0.99174	0.23025	0.39266	0.997648	0.360381	0.543604	0.8	0.47195	0	0	0	519	74	0	NM_001002036	ASTL	astacin-like metallo-endopeptidase (M12 family) [Source:HGNC Symbol;Acc:HGNC:31704]	431705
A_23_P102454	7.88	0.184	0.773	-0.589	2.12	8.87	-4.78	0.05667	0	0.00049	0.194761	3.5e-05	0.003852	41.57	0	0	0	0	151	38	0	NM_016133	INSIG2	insulin induced gene 2 [Source:HGNC Symbol;Acc:HGNC:20452]	51141
A_23_P102462	7.27	-0.031	0.487	-0.518	-0.42	6.6	-4.97	0.68123	3e-05	0.00036	0.843132	0.000307	0.00308	21.89	0.00011	0	0	0	529	59	0	NM_153214	FBLN7	fibulin 7 [Source:HGNC Symbol;Acc:HGNC:26740]	129804
A_23_P102471	8.86	0.027	-0.159	0.186	0.2	-1.2	0.99	0.84148	0.2554	0.34208	0.934018	0.38834	0.494451	0.74	0.49988	0	0	0	66	5	0	NM_000251	MSH2	mutS homolog 2 [Source:HGNC Symbol;Acc:HGNC:7325]	4436
A_23_P102517	8.79	0.098	0.006	0.092	1.37	0.08	0.91	0.19762	0.93409	0.38308	0.42316	0.958291	0.53449	0.94	0.41941	0	0	0	116	28	0	NM_002601	PDE6D	phosphodiesterase 6D, cGMP-specific, rod, delta [Source:HGNC Symbol;Acc:HGNC:8788]	5147
A_23_P102523	11.85	-0.155	-0.344	0.19	-1.09	-2.43	0.95	0.29805	0.03249	0.36357	0.535766	0.079022	0.515785	3.54	0.06304	0	0	0	406	52	0	NM_003128	SPTBN1	spectrin, beta, non-erythrocytic 1 [Source:HGNC Symbol;Acc:HGNC:11275]	6711
A_23_P102551	8.48	0.691	1.17	-0.479	3.82	6.47	-1.87	0.00259	4e-05	0.08626	0.024284	0.000355	0.184444	28.19	3e-05	0	1	0	272	47	0	NM_005434	MALL	mal, T-cell differentiation protein-like [Source:HGNC Symbol;Acc:HGNC:6818]	7851
A_23_P102551	8.48	0.691	1.17	-0.479	3.82	6.47	-1.87	0.00259	4e-05	0.08626	0.024284	0.000355	0.184444	28.19	3e-05	0	1	0	272	47	0	NM_005434			100507334
A_23_P102571	9.64	-0.261	0.512	-0.773	-5.05	9.88	-10.55	0.00031	0	0	0.005607	1.5e-05	2.1e-05	61.53	0	0	0	0	422	30	0	NM_020062	SLC2A4RG	SLC2A4 regulator [Source:HGNC Symbol;Acc:HGNC:15930]	56731
A_23_P102607	7.79	-0.222	-0.261	0.039	-2.3	-2.7	0.28	0.0409	0.01983	0.78262	0.158836	0.053226	0.857737	6.28	0.0141	0	0	0	426	5	0	ENST00000373222	CHD6	chromodomain helicase DNA binding protein 6 [Source:HGNC Symbol;Acc:HGNC:19057]	84181
A_23_P102611	7.17	0.576	-0.023	0.6	10.31	-0.42	7.58	0	0.68455	1e-05	4.4e-05	0.786086	0.000202	53.18	0	0	0	0	334	56	0	NM_003881	WISP2	WNT1 inducible signaling pathway protein 2 [Source:HGNC Symbol;Acc:HGNC:12770]	8839
A_23_P102694	7.99	0.267	0.069	0.198	1.59	0.41	0.83	0.13866	0.68689	0.42223	0.340711	0.787625	0.571773	1.35	0.2972	0	0	0	467	61	0	NM_080831	DEFB129	defensin, beta 129 [Source:HGNC Symbol;Acc:HGNC:16218]	140881
A_23_P102706	7.47	-0.016	0.057	-0.073	-0.27	0.98	-0.89	0.79018	0.34466	0.39199	0.905573	0.484754	0.542871	0.52	0.6065	0	0	0	509	4	0	NM_014723	SNPH	syntaphilin [Source:HGNC Symbol;Acc:HGNC:15931]	9751
A_23_P102743	8.16	-0.065	-0.586	0.521	-0.62	-5.56	3.5	0.54936	0.00014	0.00458	0.755815	0.001	0.020413	15.67	0.0005	0	0	0	105	12	0	NM_015939	TRMT6	tRNA methyltransferase 6 homolog (S. cerevisiae) [Source:HGNC Symbol;Acc:HGNC:20900]	51605
A_23_P102770	9.14	-0.085	-0.291	0.206	-1.1	-3.78	1.89	0.29182	0.00278	0.08398	0.52989	0.011013	0.181056	7.74	0.00727	0	0	0	427	25	0	NM_016100	NAA20	N(alpha)-acetyltransferase 20, NatB catalytic subunit [Source:HGNC Symbol;Acc:HGNC:15908]	51126
A_23_P102816	10.88	0.077	0.292	-0.215	0.59	2.21	-1.15	0.56893	0.04751	0.27255	0.769676	0.106342	0.423717	2.62	0.11456	0	0	0	11	40	0	BX647159	TSPY26P	testis specific protein, Y-linked 26, pseudogene [Source:HGNC Symbol;Acc:HGNC:16256]	128854
A_23_P102816	10.88	0.077	0.292	-0.215	0.59	2.21	-1.15	0.56893	0.04751	0.27255	0.769676	0.106342	0.423717	2.62	0.11456	0	0	0	11	40	0	BX647159	TSPY26P	testis specific protein, Y-linked 26, pseudogene [Source:HGNC Symbol;Acc:HGNC:16256]	102724871
A_23_P102832	8.05	-0.169	0.025	-0.194	-2.54	0.38	-2.06	0.02668	0.71405	0.06267	0.120102	0.807917	0.145675	3.28	0.07395	0	0	0	322	15	0	NM_007186	CEP250	centrosomal protein 250kDa [Source:HGNC Symbol;Acc:HGNC:1859]	11190
A_23_P102842	8.59	0.419	-0.408	0.827	5.67	-5.52	7.91	0.00012	0.00015	1e-05	0.002819	0.001054	0.00015	31.3	2e-05	0	0	1	378	46	0	NM_021100	NFS1	NFS1 cysteine desulfurase [Source:HGNC Symbol;Acc:HGNC:15910]	9054
A_23_P102876	10.94	-0.524	-0.415	-0.109	-2.33	-1.85	-0.34	0.03848	0.09029	0.73738	0.152595	0.175681	0.826605	4.43	0.03716	0	0	0	355	69	0	NM_006585	CCT8	chaperonin containing TCP1, subunit 8 (theta) [Source:HGNC Symbol;Acc:HGNC:1623]	10694
A_23_P102890	10.15	0.05	0.367	-0.317	0.72	5.34	-3.26	0.48407	0.0002	0.00703	0.707299	0.00132	0.028385	14.51	0.00069	0	0	0	34	69	0	NM_032476	MRPS6	mitochondrial ribosomal protein S6 [Source:HGNC Symbol;Acc:HGNC:14051]	64968
A_23_P1029	7.31	-0.114	-0.463	0.349	-1.69	-6.85	3.65	0.11818	2e-05	0.00347	0.30795	0.000237	0.0166	24.9	6e-05	0	0	0	99	66	0	NM_017459	MFAP2	microfibrillar-associated protein 2 [Source:HGNC Symbol;Acc:HGNC:7033]	4237
A_23_P102925	7.97	0.136	-0.198	0.335	1.21	-1.76	2.11	0.24899	0.10396	0.0577	0.482583	0.196297	0.13718	2.29	0.14479	0	0	0	148	66	0	NM_005049	PWP2	PWP2 periodic tryptophan protein homolog (yeast) [Source:HGNC Symbol;Acc:HGNC:9711]	5822
A_23_P102925	7.97	0.136	-0.198	0.335	1.21	-1.76	2.11	0.24899	0.10396	0.0577	0.482583	0.196297	0.13718	2.29	0.14479	0	0	0	148	66	0	NM_005049			102724159
A_23_P102925	7.97	0.136	-0.198	0.335	1.21	-1.76	2.11	0.24899	0.10396	0.0577	0.482583	0.196297	0.13718	2.29	0.14479	0	0	0	148	66	0	NM_005049	PWP2	PWP2 periodic tryptophan protein homolog (yeast) [Source:HGNC Symbol;Acc:HGNC:9711]	102724159
A_23_P102965	8.53	0.023	0.151	-0.128	0.33	2.12	-1.27	0.75031	0.05633	0.22961	0.884153	0.121879	0.375738	2.3	0.14415	0	0	0	40	49	0	NM_015367	BCL2L13	BCL2-like 13 (apoptosis facilitator) [Source:HGNC Symbol;Acc:HGNC:17164]	23786
A_23_P102973	7.5	-0.095	-0.057	-0.037	-1.67	-1.01	-0.47	0.12254	0.3347	0.64994	0.315384	0.47464	0.762612	1.89	0.19421	0	0	0	404	44	0	NM_022719	DGCR14	DiGeorge syndrome critical region gene 14 [Source:HGNC Symbol;Acc:HGNC:16817]	8220
A_23_P102973	7.5	-0.095	-0.057	-0.037	-1.67	-1.01	-0.47	0.12254	0.3347	0.64994	0.315384	0.47464	0.762612	1.89	0.19421	0	0	0	404	44	0	NM_022719	DGCR14	DiGeorge syndrome critical region gene 14 [Source:HGNC Symbol;Acc:HGNC:16817]	23617
A_23_P103041	7.67	0.341	-0.077	0.418	2.87	-0.65	2.49	0.01443	0.52958	0.02904	0.079558	0.658819	0.082483	4.33	0.03921	0	0	0	411	66	0	NM_152236	GAS2L1	growth arrest-specific 2 like 1 [Source:HGNC Symbol;Acc:HGNC:16955]	10634
A_23_P10305	8.12	-0.187	0.412	-0.599	-3.55	7.83	-8.05	0.00414	1e-05	0	0.033814	9.1e-05	0.000134	37	1e-05	0	0	0	134	18	0	NM_175859	CTPS2	CTP synthase 2 [Source:HGNC Symbol;Acc:HGNC:2520]	56474
A_23_P103070	9.82	0.053	0.072	-0.019	0.38	0.51	-0.09	0.71176	0.61804	0.92633	0.862322	0.733478	0.952762	0.2	0.81919	0	0	0	389	58	0	NM_003405	YWHAH	tyrosine 3-monooxygenase/tryptophan 5-monooxygenase activation protein, eta [Source:HGNC Symbol;Acc:HGNC:12853]	7533
A_23_P103084	7.73	-0.018	0.126	-0.144	-0.2	1.35	-1.09	0.84666	0.20356	0.29674	0.936848	0.329709	0.448766	0.93	0.42309	0	0	0	360	80	0	NM_005488	TOM1	target of myb1 (chicken) [Source:HGNC Symbol;Acc:HGNC:11982]	10043
A_23_P103099	8.47	-0.135	-0.183	0.048	-2.47	-3.34	0.61	0.0302	0.00616	0.55071	0.130168	0.020864	0.683326	8.61	0.00507	0	0	0	301	70	0	NM_001031695	RBFOX2	RNA binding protein, fox-1 homolog (C. elegans) 2 [Source:HGNC Symbol;Acc:HGNC:9906]	23543
A_23_P103110	7.67	0.19	-1.005	1.195	0.91	-4.82	4.05	0.38068	0.00045	0.0017	0.619018	0.002583	0.009738	12.04	0.00146	0	-1	1	503	65	0	NM_012323	MAFF	v-maf avian musculoaponeurotic fibrosarcoma oncogene homolog F [Source:HGNC Symbol;Acc:HGNC:6780]	23764
A_23_P103120	7.63	0.029	-0.17	0.2	0.33	-1.93	1.6	0.74721	0.0789	0.13746	0.882145	0.157995	0.260689	1.91	0.19189	0	0	0	44	3	0	NM_004286	GTPBP1	GTP binding protein 1 [Source:HGNC Symbol;Acc:HGNC:4669]	9567
A_23_P103149	10.54	-0.085	0.138	-0.224	-1.3	2.1	-2.4	0.22022	0.05869	0.03422	0.450303	0.125887	0.093206	3.03	0.08692	0	0	0	262	65	0	NM_001098	ACO2	aconitase 2, mitochondrial [Source:HGNC Symbol;Acc:HGNC:118]	50
A_23_P103180	8.63	-0.237	-0.257	0.02	-2.98	-3.23	0.18	0.0118	0.00743	0.86133	0.069608	0.024265	0.91021	9.67	0.00335	0	0	0	46	48	0	NM_138467	TYW3	tRNA-yW synthesizing protein 3 homolog (S. cerevisiae) [Source:HGNC Symbol;Acc:HGNC:24757]	127253
A_23_P103201	10.95	-0.173	-0.307	0.134	-1.39	-2.47	0.76	0.18979	0.0299	0.46027	0.412918	0.073932	0.607306	4.03	0.04687	0	0	0	377	24	0	NM_017761	NA	NA	NA
A_23_P103226	7.19	-0.149	0.004	-0.152	-2.67	0.07	-1.93	0.02086	0.94861	0.07768	0.102727	0.968143	0.17089	3.57	0.06187	0	0	0	499	24	0	NM_001441	FAAH	fatty acid amide hydrolase [Source:HGNC Symbol;Acc:HGNC:3553]	2166
A_23_P103232	9.12	-0.056	0.282	-0.338	-0.47	2.4	-2.03	0.64549	0.03411	0.06575	0.821613	0.081882	0.150865	2.99	0.08948	0	0	0	181	65	0	NM_017823	DUSP23	dual specificity phosphatase 23 [Source:HGNC Symbol;Acc:HGNC:21480]	54935
A_23_P103248	7.46	-0.186	0.062	-0.247	-1.78	0.59	-1.68	0.10161	0.56549	0.12054	0.279805	0.689309	0.236838	1.75	0.21577	0	0	0	284	54	0	NM_145167	PIGM	phosphatidylinositol glycan anchor biosynthesis, class M [Source:HGNC Symbol;Acc:HGNC:18858]	93183
A_23_P103256	7.22	-0.033	-0.891	0.858	-0.44	-11.74	7.99	0.66777	0	0	0.834358	4e-06	0.000141	68.99	0	0	-1	1	119	76	0	NM_021023	CFHR3	complement factor H-related 3 [Source:HGNC Symbol;Acc:HGNC:16980]	10878
A_23_P103282	10.86	0.342	0.356	-0.014	2.86	2.97	-0.08	0.01483	0.01195	0.93513	0.0812	0.035372	0.95799	8.5	0.00529	0	0	0	157	66	0	NM_004872	TMEM59	transmembrane protein 59 [Source:HGNC Symbol;Acc:HGNC:1239]	9528
A_23_P103315	10.57	0.061	0.218	-0.156	0.7	2.48	-1.26	0.49784	0.02951	0.2328	0.71777	0.073186	0.379499	3.32	0.07231	0	0	0	345	46	0	NM_178348	LCE1A	late cornified envelope 1A [Source:HGNC Symbol;Acc:HGNC:29459]	353131
A_23_P103349	7.59	0.054	-0.135	0.189	0.48	-1.21	1.19	0.64043	0.25165	0.25697	0.818093	0.384131	0.406	0.84	0.45527	0	0	0	197	21	0	NM_022375	OCLM	oculomedin [Source:HGNC Symbol;Acc:HGNC:8103]	10896
A_23_P103371	7.22	-0.004	-0.215	0.211	-0.07	-3.88	2.69	0.94626	0.00231	0.01996	0.981749	0.009472	0.062937	7.53	0.00797	0	0	0	108	43	0	NM_052998	AZIN2	antizyme inhibitor 2 [Source:HGNC Symbol;Acc:HGNC:29957]	113451
A_23_P103398	8.25	0.2	0.157	0.044	2.47	1.93	0.38	0.03008	0.07818	0.71045	0.129851	0.156972	0.806282	4.91	0.02837	0	0	0	125	7	0	NM_000447	ADCK3	aarF domain containing kinase 3 [Source:HGNC Symbol;Acc:HGNC:16812]	56997
A_23_P103398	8.25	0.2	0.157	0.044	2.47	1.93	0.38	0.03008	0.07818	0.71045	0.129851	0.156972	0.806282	4.91	0.02837	0	0	0	125	7	0	NM_000447	PSEN2	presenilin 2 [Source:HGNC Symbol;Acc:HGNC:9509]	5664
A_23_P103414	9.66	0.115	-0.268	0.383	2.01	-4.69	4.74	0.06812	0.00057	0.00052	0.219527	0.003085	0.004013	13.02	0.00107	0	0	0	147	23	0	NM_016258	YTHDF2	YTH domain family, member 2 [Source:HGNC Symbol;Acc:HGNC:31675]	51441
A_23_P103433	7.39	-0.107	0.291	-0.398	-1.2	3.25	-3.15	0.25547	0.00716	0.00871	0.490519	0.023548	0.033419	6.01	0.0161	0	0	0	74	79	0	NM_145047		Small nucleolar RNA SNORA63 [Source:RFAM;Acc:RF00092]	NA
A_23_P103433	7.39	-0.107	0.291	-0.398	-1.2	3.25	-3.15	0.25547	0.00716	0.00871	0.490519	0.023548	0.033419	6.01	0.0161	0	0	0	74	79	0	NM_145047	OSCP1	organic solute carrier partner 1 [Source:HGNC Symbol;Acc:HGNC:29971]	127700
A_23_P103465	7.7	-0.054	0.067	-0.121	-0.7	0.87	-1.11	0.49618	0.40069	0.28794	0.71626	0.540356	0.439472	0.63	0.55121	0	0	0	329	67	0	NM_000929	PLA2G5	phospholipase A2, group V [Source:HGNC Symbol;Acc:HGNC:9038]	5322
A_23_P103476	7.58	0.019	-0.199	0.218	0.18	-1.87	1.45	0.86139	0.08693	0.174	0.943355	0.170427	0.308326	1.76	0.21435	0	0	0	275	15	0	NM_013319	UBIAD1	UbiA prenyltransferase domain containing 1 [Source:HGNC Symbol;Acc:HGNC:30791]	29914
A_23_P103486	7.69	-0.466	-0.256	-0.21	-4.68	-2.57	-1.49	0.00058	0.02508	0.16221	0.008479	0.064332	0.292811	14.25	0.00074	0	0	0	15	59	0	NM_000775	CYP2J2	cytochrome P450, family 2, subfamily J, polypeptide 2 [Source:HGNC Symbol;Acc:HGNC:2634]	1573
A_23_P103532	7.67	0.039	0.019	0.02	0.57	0.28	0.2	0.57975	0.78128	0.84351	0.777619	0.855111	0.898553	0.2	0.81941	0	0	0	504	9	0	NM_153832	GPR161	G protein-coupled receptor 161 [Source:HGNC Symbol;Acc:HGNC:23694]	23432
A_23_P103617	7.25	0.38	0.066	0.315	6.03	1.04	3.53	7e-05	0.31791	0.00434	0.001914	0.4575	0.019573	18.75	0.00023	0	0	0	127	70	0	NM_003568	ANXA9	annexin A9 [Source:HGNC Symbol;Acc:HGNC:547]	8416
A_23_P103628	8.77	-0.066	-0.544	0.478	-0.88	-7.26	4.51	0.39685	1e-05	0.00077	0.635061	0.000155	0.005377	26.74	4e-05	0	0	0	258	9	0	NM_018072	HEATR1	HEAT repeat containing 1 [Source:HGNC Symbol;Acc:HGNC:25517]	55127
A_23_P103631	9.41	-0.113	-0.668	0.555	-0.66	-3.91	2.3	0.52107	0.0022	0.04113	0.734781	0.009101	0.106457	7.86	0.00692	0	0	0	9	31	0	NM_006824	EBNA1BP2	EBNA1 binding protein 2 [Source:HGNC Symbol;Acc:HGNC:15531]	102465439
A_23_P103631	9.41	-0.113	-0.668	0.555	-0.66	-3.91	2.3	0.52107	0.0022	0.04113	0.734781	0.009101	0.106457	7.86	0.00692	0	0	0	9	31	0	NM_006824	EBNA1BP2	EBNA1 binding protein 2 [Source:HGNC Symbol;Acc:HGNC:15531]	10969
A_23_P103661	7.91	-0.07	-0.141	0.071	-0.97	-1.94	0.69	0.35336	0.07679	0.50415	0.592301	0.15493	0.645435	2.35	0.1387	0	0	0	7	28	0	NM_139118	YY1AP1	YY1 associated protein 1 [Source:HGNC Symbol;Acc:HGNC:30935]	55249
A_23_P103720	7.69	0.039	0.035	0.004	0.34	0.3	0.02	0.74164	0.76648	0.98143	0.879133	0.845219	0.988213	0.1	0.90275	0	0	0	9	67	0	NM_024758	AGMAT	agmatine ureohydrolase (agmatinase) [Source:HGNC Symbol;Acc:HGNC:18407]	79814
A_23_P10374	10.08	-0.088	0.068	-0.156	-0.93	0.71	-1.16	0.37048	0.49122	0.26877	0.609815	0.625156	0.41947	0.69	0.5226	0	0	0	269	67	0	NM_014925	R3HDM2	R3H domain containing 2 [Source:HGNC Symbol;Acc:HGNC:29167]	22864
A_23_P103775	7.3	-0.088	-1.014	0.926	-1.37	-15.8	10.21	0.19774	0	0	0.423274	0	2.7e-05	125.79	0	0	-1	1	95	18	0	NM_032270	LRRC8C	leucine rich repeat containing 8 family, member C [Source:HGNC Symbol;Acc:HGNC:25075]	102723361
A_23_P103775	7.3	-0.088	-1.014	0.926	-1.37	-15.8	10.21	0.19774	0	0	0.423274	0	2.7e-05	125.79	0	0	-1	1	95	18	0	NM_032270	LRRC8C	leucine rich repeat containing 8 family, member C [Source:HGNC Symbol;Acc:HGNC:25075]	101927933
A_23_P103775	7.3	-0.088	-1.014	0.926	-1.37	-15.8	10.21	0.19774	0	0	0.423274	0	2.7e-05	125.79	0	0	-1	1	95	18	0	NM_032270	LRRC8C	leucine rich repeat containing 8 family, member C [Source:HGNC Symbol;Acc:HGNC:25075]	84230
A_23_P103787	9.61	0.09	-0.085	0.175	0.88	-0.84	1.22	0.3943	0.41864	0.24719	0.632585	0.557424	0.395204	0.74	0.49706	0	0	0	60	82	0	NM_198268	HIPK1	homeodomain interacting protein kinase 1 [Source:HGNC Symbol;Acc:HGNC:19006]	204851
A_23_P103824	7.97	0.158	-0.203	0.361	1.63	-2.1	2.64	0.12885	0.05868	0.02214	0.324729	0.125887	0.067949	3.53	0.06325	0	0	0	161	41	0	NM_001198773	PI4KB	phosphatidylinositol 4-kinase, catalytic, beta [Source:HGNC Symbol;Acc:HGNC:8984]	5298
A_23_P103837	8.48	0.121	0.009	0.112	1.64	0.13	1.07	0.12748	0.90202	0.30566	0.322874	0.937079	0.457791	1.35	0.29587	0	0	0	321	46	0	NM_001127320	UBAP2L	ubiquitin associated protein 2-like [Source:HGNC Symbol;Acc:HGNC:29877]	9898
A_23_P10385	8.31	-0.305	0.07	-0.375	-2.14	0.49	-1.86	0.05416	0.63004	0.08775	0.189306	0.743016	0.186584	2.41	0.13267	0	0	0	14	40	0	NM_016448	DTL	denticleless E3 ubiquitin protein ligase homolog (Drosophila) [Source:HGNC Symbol;Acc:HGNC:30288]	51514
A_23_P103864	7.53	-0.055	-0.349	0.295	-0.94	-5.99	3.57	0.36633	7e-05	0.00403	0.60495	0.000605	0.018486	18.38	0.00025	0	0	0	348	5	0	NM_024525	TTC13	tetratricopeptide repeat domain 13 [Source:HGNC Symbol;Acc:HGNC:26204]	79573
A_23_P103885	10.58	-0.045	-0.418	0.373	-0.36	-3.3	2.08	0.72826	0.0066	0.06022	0.871502	0.021992	0.141531	5.5	0.02076	0	0	0	503	79	0	NM_017900	AURKAIP1	aurora kinase A interacting protein 1 [Source:HGNC Symbol;Acc:HGNC:24114]	54998
A_23_P103905	9.36	0.172	0.314	-0.142	1.95	3.56	-1.14	0.07548	0.00408	0.27725	0.233479	0.014908	0.428322	8.25	0.00586	0	0	0	47	72	0	NM_016406	UFC1	ubiquitin-fold modifier conjugating enzyme 1 [Source:HGNC Symbol;Acc:HGNC:26941]	51506
A_23_P103919	7.76	0.051	-0.164	0.215	0.64	-2.06	1.91	0.53671	0.06235	0.08141	0.746254	0.13196	0.177129	2.33	0.14122	0	0	0	450	45	0	NM_003779	B4GALT3	UDP-Gal:betaGlcNAc beta 1,4- galactosyltransferase, polypeptide 3 [Source:HGNC Symbol;Acc:HGNC:926]	8703
A_23_P103951	10.31	-0.141	-1.643	1.502	-0.57	-6.67	4.31	0.57869	3e-05	0.00108	0.777212	0.000286	0.006946	22.4	0.0001	0	-1	1	181	30	0	A_23_P103951	NA	NA	NA
A_23_P103968	8.61	-0.033	0.076	-0.109	-0.28	0.66	-0.67	0.78184	0.52058	0.51665	0.901263	0.650734	0.6555	0.26	0.77572	0	0	0	166	52	0	NM_012067	AKR7A3	aldo-keto reductase family 7, member A3 (aflatoxin aldehyde reductase) [Source:HGNC Symbol;Acc:HGNC:390]	22977
A_23_P103981	12.56	-0.672	-0.221	-0.45	-2.43	-0.8	-1.15	0.03255	0.44022	0.27321	0.136862	0.577998	0.424364	3.26	0.07507	0	0	0	218	73	0	NM_001040874	HIST2H2AA3	histone cluster 2, H2aa4 [Source:HGNC Symbol;Acc:HGNC:29668]	723790
A_23_P103981	12.56	-0.672	-0.221	-0.45	-2.43	-0.8	-1.15	0.03255	0.44022	0.27321	0.136862	0.577998	0.424364	3.26	0.07507	0	0	0	218	73	0	NM_001040874	HIST2H2AA4	histone cluster 2, H2aa4 [Source:HGNC Symbol;Acc:HGNC:29668]	723790
A_23_P103981	12.56	-0.672	-0.221	-0.45	-2.43	-0.8	-1.15	0.03255	0.44022	0.27321	0.136862	0.577998	0.424364	3.26	0.07507	0	0	0	218	73	0	NM_001040874	HIST2H2AA3	histone cluster 2, H2aa4 [Source:HGNC Symbol;Acc:HGNC:29668]	8337
A_23_P103981	12.56	-0.672	-0.221	-0.45	-2.43	-0.8	-1.15	0.03255	0.44022	0.27321	0.136862	0.577998	0.424364	3.26	0.07507	0	0	0	218	73	0	NM_001040874	HIST2H2AA4	histone cluster 2, H2aa4 [Source:HGNC Symbol;Acc:HGNC:29668]	8337
A_23_P103996	8.2	-0.089	0.394	-0.483	-0.48	2.14	-1.86	0.6384	0.05394	0.08881	0.816697	0.118037	0.188256	2.41	0.13277	0	0	0	383	69	0	NM_002061	GCLM	glutamate-cysteine ligase, modifier subunit [Source:HGNC Symbol;Acc:HGNC:4312]	2730
A_23_P10401	7.52	0.255	-0.084	0.339	2.91	-0.96	2.74	0.01341	0.35542	0.01839	0.075628	0.495141	0.059188	4.7	0.03185	0	0	0	430	69	0	NM_002718	PPP2R3A	protein phosphatase 2, regulatory subunit B'', alpha [Source:HGNC Symbol;Acc:HGNC:9307]	5523
A_23_P104022	8.49	-0.6	-0.603	0.003	-7.62	-7.65	0.03	1e-05	1e-05	0.97965	0.000405	0.000106	0.987318	58.31	0	0	0	0	381	53	0	NM_052965	TSEN15	TSEN15 tRNA splicing endonuclease subunit [Source:HGNC Symbol;Acc:HGNC:16791]	116461
A_23_P104046	8.13	0.258	-0.301	0.559	3.56	-4.15	5.46	0.00409	0.00143	0.00016	0.033487	0.006459	0.001716	14.97	0.0006	0	0	0	89	53	0	NM_006085	BPNT1	3'(2'), 5'-bisphosphate nucleotidase 1 [Source:HGNC Symbol;Acc:HGNC:1096]	10380
A_23_P104054	8.92	-0.269	-0.811	0.542	-2.71	-8.15	3.85	0.01949	0	0.00243	0.098251	6.7e-05	0.012783	36.9	1e-05	0	-1	0	423	75	0	NM_016227	SUCO	SUN domain containing ossification factor [Source:HGNC Symbol;Acc:HGNC:1240]	51430
A_23_P104065	8.44	0.114	-0.569	0.683	0.75	-3.74	3.17	0.46902	0.00297	0.00829	0.695654	0.011577	0.032129	7.27	0.00892	0	0	0	134	42	0	NM_012405	ICMT	isoprenylcysteine carboxyl methyltransferase [Source:HGNC Symbol;Acc:HGNC:5350]	23463
A_23_P104073	7.62	0.193	0.017	0.176	1.5	0.13	0.97	0.15989	0.89629	0.35301	0.371675	0.933043	0.505323	1.14	0.35429	0	0	0	427	66	0	NM_002960	S100A3	S100 calcium binding protein A3 [Source:HGNC Symbol;Acc:HGNC:10493]	6274
A_23_P104086	7.5	-0.116	0.078	-0.194	-1.54	1.03	-1.81	0.15053	0.3251	0.09539	0.358495	0.465074	0.198198	1.71	0.22294	0	0	0	22	58	0	NM_014675	CROCC	ciliary rootlet coiled-coil, rootletin [Source:HGNC Symbol;Acc:HGNC:21299]	9696
A_23_P104098	7.38	0.011	0.052	-0.041	0.11	0.55	-0.31	0.91197	0.59501	0.76458	0.967103	0.714926	0.846231	0.16	0.85754	0	0	0	1	65	0	NM_177402	SYT2	synaptotagmin II [Source:HGNC Symbol;Acc:HGNC:11510]	127833
A_23_P104109	7.74	0.035	-0.129	0.165	0.56	-2.05	1.85	0.5858	0.06363	0.09052	0.782189	0.134045	0.190884	2.26	0.14842	0	0	0	42	16	0	NM_012424	RPS6KC1	ribosomal protein S6 kinase, 52kDa, polypeptide 1 [Source:HGNC Symbol;Acc:HGNC:10439]	26750
A_23_P104146	8.14	0.268	0.217	0.05	3.07	2.5	0.41	0.00995	0.02867	0.68974	0.061759	0.071555	0.79118	7.84	0.00697	0	0	0	62	70	0	NM_005095	ZMYM4	zinc finger, MYM-type 4 [Source:HGNC Symbol;Acc:HGNC:13055]	9202
A_23_P104151	9.42	0.16	-0.066	0.226	1.55	-0.64	1.55	0.14884	0.53436	0.14885	0.356102	0.662643	0.275311	1.4	0.28519	0	0	0	412	34	0	NM_016486	TMEM69	transmembrane protein 69 [Source:HGNC Symbol;Acc:HGNC:28035]	51249
A_23_P104188	7.95	0.356	0.159	0.196	5	2.24	1.95	0.00034	0.04535	0.07589	0.005883	0.102529	0.167761	14.99	0.0006	0	0	0	15	36	0	NM_004433			NA
A_23_P104188	7.95	0.356	0.159	0.196	5	2.24	1.95	0.00034	0.04535	0.07589	0.005883	0.102529	0.167761	14.99	0.0006	0	0	0	15	36	0	NM_004433	ELF3	E74-like factor 3 (ets domain transcription factor, epithelial-specific ) [Source:HGNC Symbol;Acc:HGNC:3318]	1999
A_23_P104199	11.49	0.317	-0.13	0.447	3.9	-1.59	3.88	0.00223	0.13761	0.00229	0.021911	0.244061	0.012227	8.87	0.00456	0	0	0	18	5	0	NM_133376	ITGB1	integrin, beta 1 (fibronectin receptor, beta polypeptide, antigen CD29 includes MDF2, MSK12) [Source:HGNC Symbol;Acc:HGNC:6153]	3688
A_23_P104282	8.38	0.237	0.107	0.13	2.11	0.95	0.82	0.05719	0.35904	0.43037	0.195838	0.498771	0.579472	2.68	0.11011	0	0	0	167	79	0	NM_018121	FAM178A	family with sequence similarity 178, member A [Source:HGNC Symbol;Acc:HGNC:17814]	55719
A_23_P104295	8.15	-0.11	0.449	-0.559	-1.59	6.49	-5.71	0.13958	3e-05	0.00011	0.342035	0.000345	0.001291	22.35	0.0001	0	0	0	451	3	0	NM_022039	FBXW4	F-box and WD repeat domain containing 4 [Source:HGNC Symbol;Acc:HGNC:10847]	6468
A_23_P104318	10.48	-0.494	1.217	-1.711	-2.68	6.6	-6.56	0.02055	3e-05	3e-05	0.10183	0.000309	0.000523	25.35	6e-05	0	1	-1	291	62	0	NM_019058	DDIT4	DNA-damage-inducible transcript 4 [Source:HGNC Symbol;Acc:HGNC:24944]	54541
A_23_P104323	7.68	-0.173	0.028	-0.201	-2.87	0.47	-2.36	0.01436	0.64702	0.03632	0.079392	0.757624	0.097415	4.24	0.04133	0	0	0	44	44	0	NM_002412	MGMT	O-6-methylguanine-DNA methyltransferase [Source:HGNC Symbol;Acc:HGNC:7059]	4255
A_23_P104346	8.37	-0.467	-0.023	-0.444	-8.68	-0.43	-5.83	0	0.6765	9e-05	0.000156	0.780147	0.001118	37.75	1e-05	0	0	0	201	16	0	NM_005028	PIP4K2A	phosphatidylinositol-5-phosphate 4-kinase, type II, alpha [Source:HGNC Symbol;Acc:HGNC:8997]	5305
A_23_P104362	9.2	-0.062	-0.165	0.104	-0.63	-1.7	0.75	0.53965	0.11661	0.46712	0.748159	0.214788	0.613714	1.64	0.23645	0	0	0	386	19	0	NM_004092	ECHS1	enoyl CoA hydratase, short chain, 1, mitochondrial [Source:HGNC Symbol;Acc:HGNC:3151]	1892
A_23_P104372	9.79	-0.471	-0.063	-0.407	-1.75	-0.24	-1.07	0.10574	0.8179	0.3048	0.287148	0.879881	0.456949	1.57	0.24997	0	0	0	406	48	0	NM_015190			NA
A_23_P104372	9.79	-0.471	-0.063	-0.407	-1.75	-0.24	-1.07	0.10574	0.8179	0.3048	0.287148	0.879881	0.456949	1.57	0.24997	0	0	0	406	48	0	NM_015190	DNAJC9	DnaJ (Hsp40) homolog, subfamily C, member 9 [Source:HGNC Symbol;Acc:HGNC:19123]	23234
A_23_P104387	10.37	-0.015	0.105	-0.12	-0.18	1.27	-1.03	0.85858	0.22838	0.32489	0.941711	0.358175	0.477416	0.82	0.46235	0	0	0	51	59	0	NM_014394	GHITM	growth hormone inducible transmembrane protein [Source:HGNC Symbol;Acc:HGNC:17281]	27069
A_23_P104413	15.99	0.056	0.003	0.053	0.62	0.03	0.41	0.54907	0.97382	0.68738	0.755687	0.984022	0.789743	0.19	0.82872	0	0	0	437	1	0	NM_033178	DBET	D4Z4 binding element transcript (non-protein coding) [Source:HGNC Symbol;Acc:HGNC:43904]	NA
A_23_P10442	7.86	-0.063	0.426	-0.49	-0.92	6.22	-5.05	0.37586	5e-05	0.00031	0.614551	0.000468	0.002813	19.74	0.00018	0	0	0	95	28	0	NM_080597			NA
A_23_P10442	7.86	-0.063	0.426	-0.49	-0.92	6.22	-5.05	0.37586	5e-05	0.00031	0.614551	0.000468	0.002813	19.74	0.00018	0	0	0	95	28	0	NM_080597	OSBPL1A	oxysterol binding protein-like 1A [Source:HGNC Symbol;Acc:HGNC:16398]	114876
A_23_P104451	8.99	-0.007	-0.394	0.387	-0.09	-5.62	3.91	0.92732	0.00013	0.00219	0.972669	0.000935	0.011844	15.8	0.00048	0	0	0	277	4	0	NM_024045	DDX50	DEAD (Asp-Glu-Ala-Asp) box polypeptide 50 [Source:HGNC Symbol;Acc:HGNC:17906]	79009
A_23_P104493	10.33	1.583	0.272	1.311	9.5	1.63	5.56	0	0.12973	0.00014	8e-05	0.233279	0.001525	46.43	0	1	0	1	143	47	0	NM_001015880	PAPSS2	3'-phosphoadenosine 5'-phosphosulfate synthase 2 [Source:HGNC Symbol;Acc:HGNC:8604]	9060
A_23_P104509	7.67	0.129	0.079	0.05	1.95	1.19	0.53	0.07589	0.25678	0.60316	0.234113	0.390092	0.726091	2.61	0.11582	0	0	0	386	79	0	NM_014661			NA
A_23_P104509	7.67	0.129	0.079	0.05	1.95	1.19	0.53	0.07589	0.25678	0.60316	0.234113	0.390092	0.726091	2.61	0.11582	0	0	0	386	79	0	NM_014661	FAM53B	family with sequence similarity 53, member B [Source:HGNC Symbol;Acc:HGNC:28968]	9679
A_23_P104563	8.86	-0.266	0.088	-0.354	-3.41	1.13	-3.21	0.00543	0.27982	0.00777	0.040584	0.417034	0.0306	6.44	0.01308	0	0	0	499	22	0	NM_001031847	CPT1A	carnitine palmitoyltransferase 1A (liver) [Source:HGNC Symbol;Acc:HGNC:2328]	1374
A_23_P104579	8.98	0.011	0.264	-0.253	0.13	3.24	-2.2	0.89556	0.00731	0.04895	0.959249	0.023934	0.12156	5.27	0.02349	0	0	0	100	61	0	NM_005851			NA
A_23_P104579	8.98	0.011	0.264	-0.253	0.13	3.24	-2.2	0.89556	0.00731	0.04895	0.959249	0.023934	0.12156	5.27	0.02349	0	0	0	100	61	0	NM_005851	CDK2AP2	cyclin-dependent kinase 2 associated protein 2 [Source:HGNC Symbol;Acc:HGNC:30833]	10263
A_23_P104583	9.26	-0.036	0.28	-0.315	-0.38	3	-2.39	0.71022	0.01139	0.03464	0.861446	0.034021	0.09405	4.57	0.03419	0	0	0	91	52	0	NM_020441	CORO1B	coronin, actin binding protein, 1B [Source:HGNC Symbol;Acc:HGNC:2253]	57175
A_23_P104594	7.56	-0.049	0.079	-0.127	-0.61	0.98	-1.12	0.55598	0.34828	0.28538	0.761125	0.488193	0.436949	0.66	0.53451	0	0	0	298	83	0	NM_021920	SCT	secretin [Source:HGNC Symbol;Acc:HGNC:10607]	6343
A_23_P104607	9.71	-0.212	-0.106	-0.106	-1.51	-0.75	-0.54	0.15707	0.46558	0.60203	0.367908	0.601834	0.725243	1.43	0.27876	0	0	0	49	16	0	NM_002804	PSMC3	proteasome (prosome, macropain) 26S subunit, ATPase, 3 [Source:HGNC Symbol;Acc:HGNC:9549]	5702
A_23_P104617	7.91	-0.023	0.125	-0.148	-0.37	1.99	-1.67	0.71938	0.07032	0.12176	0.866737	0.144852	0.238446	2.05	0.1724	0	0	0	460	11	0	NM_152312	GYLTL1B	glycosyltransferase-like 1B [Source:HGNC Symbol;Acc:HGNC:16522]	120071
A_23_P10463	10.18	-0.076	0.242	-0.318	-1.19	3.77	-3.5	0.25874	0.00283	0.00456	0.493997	0.011171	0.020313	7.79	0.00711	0	0	0	480	35	0	NM_004552	NDUFS5	NADH dehydrogenase (ubiquinone) Fe-S protein 5, 15kDa (NADH-coenzyme Q reductase) [Source:HGNC Symbol;Acc:HGNC:7712]	4725
A_23_P104641	8.92	-0.338	0.262	-0.6	-3.46	2.68	-4.34	0.00495	0.02049	0.00103	0.038148	0.054605	0.006737	9.57	0.00349	0	0	0	480	85	0	NM_013265	VPS51	vacuolar protein sorting 51 homolog (S. cerevisiae) [Source:HGNC Symbol;Acc:HGNC:1172]	738
A_23_P104651	8.75	-0.561	0.214	-0.774	-3.45	1.31	-3.37	0.00501	0.21412	0.0058	0.038491	0.342254	0.024469	6.82	0.01097	0	0	0	343	1	0	NM_080668	CDCA5	cell division cycle associated 5 [Source:HGNC Symbol;Acc:HGNC:14626]	113130
A_23_P104689	8.38	0.19	0.298	-0.107	2.39	3.73	-0.95	0.03499	0.003	0.3599	0.143407	0.011668	0.511842	9.81	0.00317	0	0	0	42	3	0	NM_021975	RELA	v-rel avian reticuloendotheliosis viral oncogene homolog A [Source:HGNC Symbol;Acc:HGNC:9955]	5970
A_23_P104692	7.54	0.063	0.631	-0.568	0.78	7.81	-4.98	0.4537	1e-05	0.00035	0.682986	9.2e-05	0.003049	30.82	2e-05	0	0	0	414	1	0	NM_145065	PELI3	pellino E3 ubiquitin protein ligase family member 3 [Source:HGNC Symbol;Acc:HGNC:30010]	246330
A_23_P104705	8.3	-0.048	0.178	-0.226	-0.53	1.98	-1.77	0.60448	0.07225	0.10217	0.794285	0.148052	0.208637	2.1	0.16702	0	0	0	254	20	0	NM_001532	SLC29A2	solute carrier family 29 (equilibrative nucleoside transporter), member 2 [Source:HGNC Symbol;Acc:HGNC:11004]	3177
A_23_P104734	9.94	-0.178	0.407	-0.585	-1.45	3.32	-3.37	0.17263	0.00637	0.00576	0.389275	0.021391	0.024322	6.56	0.01236	0	0	0	301	85	0	NM_152713	STT3A	STT3A, subunit of the oligosaccharyltransferase complex (catalytic) [Source:HGNC Symbol;Acc:HGNC:6172]	3703
A_23_P104798	8.18	0.285	-0.558	0.843	1.88	-3.67	3.92	0.08564	0.00335	0.00213	0.251321	0.012733	0.011594	8.51	0.00528	0	0	1	14	52	0	NM_001562	IL18	interleukin 18 [Source:HGNC Symbol;Acc:HGNC:5986]	3606
A_23_P104845	7.5	0.007	0.002	0.005	0.1	0.03	0.05	0.92134	0.97721	0.96041	0.97031	0.985995	0.974742	0.01	0.9945	0	0	0	98	8	0	NM_000741	CHRM4	cholinergic receptor, muscarinic 4 [Source:HGNC Symbol;Acc:HGNC:1953]	1132
A_23_P104876	8.13	-0.294	0.341	-0.635	-3.73	4.34	-5.71	0.003	0.00104	0.00011	0.026879	0.004994	0.0013	16.37	0.00041	0	0	0	212	68	0	NM_017425	SPA17	sperm autoantigenic protein 17 [Source:HGNC Symbol;Acc:HGNC:11210]	53340
A_23_P10488	7.85	-0.058	0.016	-0.074	-0.61	0.16	-0.55	0.55278	0.87191	0.59353	0.758404	0.917517	0.717865	0.2	0.82117	0	0	0	320	23	0	AK057704			NA
A_23_P104881	7.22	0.066	-0.408	0.473	1.04	-6.44	5.29	0.3194	4e-05	0.00021	0.558308	0.000368	0.00211	21.25	0.00013	0	0	0	380	50	0	NM_019055	ROBO4	roundabout, axon guidance receptor, homolog 4 (Drosophila) [Source:HGNC Symbol;Acc:HGNC:17985]	54538
A_23_P104892	12.34	0.073	-0.308	0.381	0.38	-1.62	1.42	0.70864	0.13118	0.18212	0.860462	0.235365	0.31934	1.39	0.28715	0	0	0	323	42	0	NM_001418	NA	NA	NA
A_23_P10497	7.67	-0.012	0.6	-0.612	-0.16	7.72	-5.57	0.87752	1e-05	0.00014	0.950878	0.0001	0.001518	29.79	3e-05	0	0	0	292	62	0	NM_198531	ATP9B	ATPase, class II, type 9B [Source:HGNC Symbol;Acc:HGNC:13541]	374868
A_23_P105028	9.19	-0.11	0.525	-0.635	-1.5	7.12	-6.09	0.16074	1e-05	6e-05	0.372769	0.000178	0.000843	26.48	5e-05	0	0	0	99	47	0	NM_015459	ATL3	atlastin GTPase 3 [Source:HGNC Symbol;Acc:HGNC:24526]	25923
A_23_P105044	8.99	-0.283	0.4	-0.683	-2.29	3.23	-3.9	0.04169	0.00746	0.00222	0.160865	0.024336	0.011949	7.84	0.00697	0	0	0	326	54	0	NM_021134	MRPL23	mitochondrial ribosomal protein L23 [Source:HGNC Symbol;Acc:HGNC:10322]	102724828
A_23_P105044	8.99	-0.283	0.4	-0.683	-2.29	3.23	-3.9	0.04169	0.00746	0.00222	0.160865	0.024336	0.011949	7.84	0.00697	0	0	0	326	54	0	NM_021134	MRPL23	mitochondrial ribosomal protein L23 [Source:HGNC Symbol;Acc:HGNC:10322]	6150
A_23_P105066	9.07	-0.063	-0.25	0.188	-1.16	-4.65	2.46	0.26866	0.00061	0.03037	0.506024	0.003272	0.085278	11.47	0.00177	0	0	0	91	47	0	NM_001014795	ILK	integrin-linked kinase [Source:HGNC Symbol;Acc:HGNC:6040]	3611
A_23_P105138	9.21	-0.307	0.169	-0.476	-4.52	2.49	-4.96	0.00075	0.02882	0.00036	0.010165	0.071831	0.003093	13.34	0.00097	0	0	0	485	14	0	NM_001752	CAT	catalase [Source:HGNC Symbol;Acc:HGNC:1516]	847
A_23_P105144	8.31	0.013	0.031	-0.018	0.06	0.16	-0.07	0.95046	0.87831	0.94866	0.983439	0.921824	0.967015	0.01	0.98586	0	0	0	6	61	0	NM_020974	SCUBE2	signal peptide, CUB domain, EGF-like 2 [Source:HGNC Symbol;Acc:HGNC:30425]	57758
A_23_P105212	7.32	-0.446	-0.017	-0.429	-4.28	-0.16	-2.91	0.00114	0.87541	0.01334	0.013798	0.919771	0.046248	9.18	0.00404	0	0	0	209	66	0	NM_003251	THRSP	thyroid hormone responsive [Source:HGNC Symbol;Acc:HGNC:11800]	7069
A_23_P105227	7.46	0.097	0.034	0.063	0.99	0.35	0.46	0.34041	0.73449	0.65591	0.578738	0.822812	0.767326	0.55	0.58886	0	0	0	99	84	0	NM_001014811	ME3	malic enzyme 3, NADP(+)-dependent, mitochondrial [Source:HGNC Symbol;Acc:HGNC:6985]	10873
A_23_P105276	7.87	0.148	0.074	0.074	2.45	1.22	0.87	0.03101	0.2459	0.40185	0.132519	0.378024	0.552106	3.75	0.05519	0	0	0	198	23	0	NM_003428	ZNF84	zinc finger protein 84 [Source:HGNC Symbol;Acc:HGNC:13159]	7637
A_23_P105313	9.37	0.042	-0.477	0.519	0.3	-3.45	2.66	0.76578	0.00498	0.02135	0.893197	0.017516	0.066188	6.01	0.0161	0	0	0	107	46	0	NM_001414	EIF2B1	eukaryotic translation initiation factor 2B, subunit 1 alpha, 26kDa [Source:HGNC Symbol;Acc:HGNC:3257]	1967
A_23_P105392	11.33	-0.002	-0.684	0.682	-0.01	-4.95	3.49	0.99077	0.00037	0.00463	0.997292	0.002182	0.020539	12.26	0.00136	0	0	0	476	20	0	NM_006431	CCT2	chaperonin containing TCP1, subunit 2 (beta) [Source:HGNC Symbol;Acc:HGNC:1615]	10576
A_23_P105475	7.36	0.036	-1.584	1.62	0.46	-20.07	14.52	0.65383	0	0	0.825884	0	2e-06	201.58	0	0	-1	1	318	75	0	NM_019844	SLCO1B3	solute carrier organic anion transporter family, member 1B3 [Source:HGNC Symbol;Acc:HGNC:10961]	28234
A_23_P105519	8.93	-0.145	-0.075	-0.07	-2.15	-1.11	-0.74	0.05285	0.28852	0.4755	0.186781	0.42592	0.620488	2.94	0.09254	0	0	0	46	64	0	NM_016312	WBP11P1	WW domain binding protein 11 pseudogene 1 [Source:HGNC Symbol;Acc:HGNC:26250]	441818
A_23_P105519	8.93	-0.145	-0.075	-0.07	-2.15	-1.11	-0.74	0.05285	0.28852	0.4755	0.186781	0.42592	0.620488	2.94	0.09254	0	0	0	46	64	0	NM_016312	WBP11	WW domain binding protein 11 [Source:HGNC Symbol;Acc:HGNC:16461]	51729
A_23_P105535	8.81	-0.369	-0.903	0.533	-3.51	-8.58	3.58	0.0045	0	0.00393	0.035982	4.6e-05	0.018148	42.94	0	0	-1	0	155	50	0	NM_172240	POC1B	POC1 centriolar protein B [Source:HGNC Symbol;Acc:HGNC:30836]	282809
A_23_P105571	9.28	-0.217	-0.172	-0.045	-2.06	-1.63	-0.3	0.06267	0.12998	0.76704	0.207483	0.233592	0.847676	3.45	0.06677	0	0	0	394	67	0	NM_020244	CHPT1	choline phosphotransferase 1 [Source:HGNC Symbol;Acc:HGNC:17852]	56994
A_23_P105583	8.38	-0.077	0.067	-0.144	-1.06	0.92	-1.4	0.31182	0.37776	0.18875	0.550933	0.517759	0.327097	0.98	0.40446	0	0	0	49	1	0	NR_027363	RHNO1	RAD9-HUS1-RAD1 interacting nuclear orphan 1 [Source:HGNC Symbol;Acc:HGNC:28206]	83695
A_23_P1056	8.86	-0.117	0.073	-0.19	-1.6	1	-1.84	0.13609	0.33926	0.09187	0.336497	0.479151	0.192733	1.78	0.21183	0	0	0	46	60	0	NM_016334	GPR89B	G protein-coupled receptor 89B [Source:HGNC Symbol;Acc:HGNC:13840]	51463
A_23_P1056	8.86	-0.117	0.073	-0.19	-1.6	1	-1.84	0.13609	0.33926	0.09187	0.336497	0.479151	0.192733	1.78	0.21183	0	0	0	46	60	0	NM_016334	GPR89A	G protein-coupled receptor 89A [Source:HGNC Symbol;Acc:HGNC:31984]	653519
A_23_P1056	8.86	-0.117	0.073	-0.19	-1.6	1	-1.84	0.13609	0.33926	0.09187	0.336497	0.479151	0.192733	1.78	0.21183	0	0	0	46	60	0	NM_016334	GPR89A	G protein-coupled receptor 89A [Source:HGNC Symbol;Acc:HGNC:31984]	51463
A_23_P1056	8.86	-0.117	0.073	-0.19	-1.6	1	-1.84	0.13609	0.33926	0.09187	0.336497	0.479151	0.192733	1.78	0.21183	0	0	0	46	60	0	NM_016334	GPR89B	G protein-coupled receptor 89B [Source:HGNC Symbol;Acc:HGNC:13840]	653519
A_23_P105619	8.3	-0.151	-0.374	0.223	-1.41	-3.49	1.47	0.18448	0.00467	0.16833	0.405712	0.016616	0.300699	7.08	0.00973	0	0	0	522	44	0	NM_138341	TMEM116	transmembrane protein 116 [Source:HGNC Symbol;Acc:HGNC:25084]	89894
A_23_P105619	8.3	-0.151	-0.374	0.223	-1.41	-3.49	1.47	0.18448	0.00467	0.16833	0.405712	0.016616	0.300699	7.08	0.00973	0	0	0	522	44	0	NM_138341	TMEM116	transmembrane protein 116 [Source:HGNC Symbol;Acc:HGNC:25084]	102723751
A_23_P105625	8.65	-0.073	-0.455	0.382	-0.85	-5.26	3.12	0.41495	0.00022	0.0091	0.648956	0.001454	0.03461	14.2	0.00075	0	0	0	442	19	0	NM_032314	COQ5	coenzyme Q5 homolog, methyltransferase (S. cerevisiae) [Source:HGNC Symbol;Acc:HGNC:28722]	84274
A_23_P105646	9.14	-0.292	-0.296	0.004	-3.05	-3.09	0.03	0.01042	0.00968	0.97777	0.063992	0.029924	0.98618	9.42	0.00369	0	0	0	294	15	0	NM_005171	ATF1	activating transcription factor 1 [Source:HGNC Symbol;Acc:HGNC:783]	466
A_23_P105730	7.75	-0.198	-0.336	0.138	-2.74	-4.65	1.35	0.01821	0.0006	0.20292	0.093384	0.003242	0.34392	14.59	0.00067	0	0	0	451	21	0	NM_020128	MDM1	Mdm1 nuclear protein homolog (mouse) [Source:HGNC Symbol;Acc:HGNC:29917]	56890
A_23_P105747	8.21	0.048	-0.548	0.596	0.75	-8.48	6.53	0.46946	0	3e-05	0.695912	5e-05	0.000542	36.24	1e-05	0	0	0	138	81	0	NM_018171	APPL2	adaptor protein, phosphotyrosine interaction, PH domain and leucine zipper containing 2 [Source:HGNC Symbol;Acc:HGNC:18242]	55198
A_23_P105753	7.29	-0.028	-0.371	0.343	-0.44	-5.71	3.73	0.66986	0.00011	0.00303	0.835764	0.000842	0.01497	16.39	0.00041	0	0	0	494	46	0	ENST00000412830	PWP1	PWP1 homolog (S. cerevisiae) [Source:HGNC Symbol;Acc:HGNC:17015]	11137
A_23_P105900	12.24	-0.193	-0.487	0.294	-1.73	-4.37	1.86	0.10981	0.00098	0.08771	0.293682	0.00477	0.186535	11.03	0.00205	0	0	0	6	17	0	NR_026983	BTF3P11	basic transcription factor 3 pseudogene 11 [Source:HGNC Symbol;Acc:HGNC:1126]	NA
A_23_P10591	8.84	0.998	0.194	0.804	8.54	1.66	4.86	0	0.12301	0.00043	0.000178	0.22417	0.003455	37.83	1e-05	1	0	1	391	45	0	NM_001004431	METRNL	meteorin, glial cell differentiation regulator-like [Source:HGNC Symbol;Acc:HGNC:27584]	284207
A_23_P105963	7.15	0.927	-0.014	0.941	16.94	-0.25	12.16	0	0.804	0	1e-06	0.87155	8e-06	143.48	0	1	0	1	468	22	0	NM_152327	AK7	adenylate kinase 7 [Source:HGNC Symbol;Acc:HGNC:20091]	122481
A_23_P106	8.76	-0.1	0.199	-0.298	-1.5	3	-3.18	0.15915	0.01144	0.00814	0.370604	0.034142	0.031711	5.63	0.01951	0	0	0	184	10	0	NM_015017	USP33	ubiquitin specific peptidase 33 [Source:HGNC Symbol;Acc:HGNC:20059]	23032
A_23_P106002	9.74	0.231	0.467	-0.236	1.98	4	-1.43	0.07206	0.00186	0.1789	0.22689	0.007968	0.31504	9.96	0.00301	0	0	0	234	55	0	NM_020529	NFKBIA	nuclear factor of kappa light polypeptide gene enhancer in B-cells inhibitor, alpha [Source:HGNC Symbol;Acc:HGNC:7797]	4792
A_23_P10605	8.5	0.235	0.514	-0.279	2.87	6.29	-2.42	0.01439	5e-05	0.03294	0.079511	0.000431	0.090599	23.93	7e-05	0	0	0	310	19	0	A_23_P10605	NA	NA	NA
A_23_P106056	11.8	0.263	-0.64	0.903	4.26	-10.35	10.33	0.00118	0	0	0.014116	1.1e-05	2.5e-05	62.62	0	0	0	1	39	38	0	NM_001344	DAD1	defender against cell death 1 [Source:HGNC Symbol;Acc:HGNC:2664]	1603
A_23_P106117	10.55	-0.003	0.223	-0.226	-0.03	1.89	-1.36	0.97733	0.084	0.20067	0.993104	0.165803	0.341017	1.79	0.21075	0	0	0	82	43	0	NM_007374	SIX6	SIX homeobox 6 [Source:HGNC Symbol;Acc:HGNC:10892]	4990
A_23_P106131	9.15	0.525	-0.282	0.807	5.16	-2.77	5.61	0.00026	0.01741	0.00013	0.004965	0.047947	0.001453	17.14	0.00034	0	0	1	491	69	0	NM_004986	KTN1	kinectin 1 (kinesin receptor) [Source:HGNC Symbol;Acc:HGNC:6467]	3895
A_23_P106158	8.61	-0.191	-0.216	0.025	-2.31	-2.62	0.22	0.04001	0.02289	0.8312	0.15658	0.059835	0.890952	6.1	0.0154	0	0	0	366	5	0	NM_024884	L2HGDH	L-2-hydroxyglutarate dehydrogenase [Source:HGNC Symbol;Acc:HGNC:20499]	79944
A_23_P106162	8.43	-0.174	-0.529	0.355	-2.21	-6.72	3.18	0.04759	2e-05	0.00813	0.17505	0.000272	0.031688	25.01	6e-05	0	0	0	76	21	0	NM_018353	MIS18BP1	MIS18 binding protein 1 [Source:HGNC Symbol;Acc:HGNC:20190]	55320
A_23_P106174	8.5	-0.008	-0.182	0.174	-0.14	-3.25	2.2	0.88887	0.00722	0.0491	0.955633	0.02372	0.121846	5.29	0.02322	0	0	0	531	49	0	ENST00000394157	PSEN1	presenilin 1 [Source:HGNC Symbol;Acc:HGNC:9508]	5663
A_23_P106194	8.02	0.066	-0.257	0.323	0.46	-1.78	1.58	0.65358	0.10143	0.14014	0.825884	0.192489	0.264138	1.69	0.22722	0	0	0	30	14	0	NM_005252	FOS	FBJ murine osteosarcoma viral oncogene homolog [Source:HGNC Symbol;Acc:HGNC:3796]	2353
A_23_P106204	7.97	-0.087	0.178	-0.265	-1.14	2.33	-2.45	0.27817	0.03889	0.03116	0.515561	0.090899	0.086809	3.35	0.07073	0	0	0	61	78	0	NM_145870	GSTZ1	glutathione S-transferase zeta 1 [Source:HGNC Symbol;Acc:HGNC:4643]	2954
A_23_P106241	8.22	-0.14	-0.156	0.016	-1.55	-1.73	0.13	0.14839	0.11078	0.90201	0.355437	0.206324	0.936698	2.69	0.10975	0	0	0	328	24	0	NM_004239	TRIP11	thyroid hormone receptor interactor 11 [Source:HGNC Symbol;Acc:HGNC:12305]	9321
A_23_P106258	7.63	-0.165	0.025	-0.19	-1.12	0.17	-0.91	0.28593	0.87069	0.38202	0.523359	0.916528	0.533491	0.64	0.54523	0	0	0	139	81	0	NM_207117	SLC25A47	solute carrier family 25, member 47 [Source:HGNC Symbol;Acc:HGNC:20115]	283600
A_23_P106280	9.15	-0.512	0.067	-0.579	-5.14	0.67	-4.11	0.00027	0.51446	0.00154	0.00506	0.645629	0.009083	13.43	0.00095	0	0	0	315	22	0	NR_026891	GABPB1	GA binding protein transcription factor, beta subunit 1 [Source:HGNC Symbol;Acc:HGNC:4074]	55056
A_23_P106280	9.15	-0.512	0.067	-0.579	-5.14	0.67	-4.11	0.00027	0.51446	0.00154	0.00506	0.645629	0.009083	13.43	0.00095	0	0	0	315	22	0	NR_026891	GABPB1	GA binding protein transcription factor, beta subunit 1 [Source:HGNC Symbol;Acc:HGNC:4074]	2553
A_23_P106299	11.16	-0.306	0.475	-0.781	-2.88	4.47	-5.2	0.0142	0.00082	0.00024	0.078801	0.004116	0.002319	14.16	0.00076	0	0	0	475	83	0	NM_001018108	SERF2	small EDRK-rich factor 2 [Source:HGNC Symbol;Acc:HGNC:10757]	25764
A_23_P106299	11.16	-0.306	0.475	-0.781	-2.88	4.47	-5.2	0.0142	0.00082	0.00024	0.078801	0.004116	0.002319	14.16	0.00076	0	0	0	475	83	0	NM_001018108	SERF2	small EDRK-rich factor 2 [Source:HGNC Symbol;Acc:HGNC:10757]	10169
A_23_P106299	11.16	-0.306	0.475	-0.781	-2.88	4.47	-5.2	0.0142	0.00082	0.00024	0.078801	0.004116	0.002319	14.16	0.00076	0	0	0	475	83	0	NM_001018108	SERF2	small EDRK-rich factor 2 [Source:HGNC Symbol;Acc:HGNC:10757]	100302254
A_23_P106299	11.16	-0.306	0.475	-0.781	-2.88	4.47	-5.2	0.0142	0.00082	0.00024	0.078801	0.004116	0.002319	14.16	0.00076	0	0	0	475	83	0	NM_001018108	HYPK	huntingtin interacting protein K [Source:HGNC Symbol;Acc:HGNC:18418]	25764
A_23_P10640	7.92	-0.044	0.061	-0.105	-0.22	0.31	-0.38	0.8269	0.7614	0.71226	0.925724	0.841707	0.807401	0.07	0.92972	0	0	0	137	67	0	NM_178543	ENPP7	ectonucleotide pyrophosphatase/phosphodiesterase 7 [Source:HGNC Symbol;Acc:HGNC:23764]	339221
A_23_P106425	7.54	0.066	0.347	-0.282	1.18	6.25	-3.58	0.26117	5e-05	0.00393	0.497153	0.000451	0.018145	20.22	0.00016	0	0	0	27	15	0	NM_182616	ARPIN	actin-related protein 2/3 complex inhibitor [Source:HGNC Symbol;Acc:HGNC:28782]	348110
A_23_P106425	7.54	0.066	0.347	-0.282	1.18	6.25	-3.58	0.26117	5e-05	0.00393	0.497153	0.000451	0.018145	20.22	0.00016	0	0	0	27	15	0	NM_182616	C15orf38-AP3S2	C15orf38-AP3S2 readthrough [Source:HGNC Symbol;Acc:HGNC:38824]	100526783
A_23_P106439	8.37	-0.433	0.718	-1.152	-4.91	8.13	-9.22	0.0004	0	0	0.00651	6.8e-05	5.4e-05	45.11	0	0	0	-1	64	80	0	NM_033544	RCCD1	RCC1 domain containing 1 [Source:HGNC Symbol;Acc:HGNC:30457]	91433
A_23_P106463	8.39	0.184	-0.173	0.357	2.41	-2.28	3.32	0.03321	0.04223	0.00635	0.138708	0.096767	0.026236	5.52	0.02064	0	0	0	232	35	0	NM_002537	OAZ2	ornithine decarboxylase antizyme 2 [Source:HGNC Symbol;Acc:HGNC:8096]	4947
A_23_P106472	16.47	0.13	-0.201	0.331	1.49	-2.31	2.69	0.16247	0.0398	0.02009	0.375154	0.09238	0.063285	3.79	0.05401	0	0	0	420	8	0	ENST00000543887	NA	NA	NA
A_23_P106481	10.42	0.054	0.137	-0.083	0.53	1.35	-0.58	0.60613	0.20325	0.5739	0.795372	0.329381	0.701852	1.05	0.38113	0	0	0	56	85	0	NM_016454	EMC4	ER membrane protein complex subunit 4 [Source:HGNC Symbol;Acc:HGNC:28032]	51234
A_23_P106497	10.2	0.183	0.841	-0.658	2.78	12.78	-7.07	0.01716	0	2e-05	0.089946	2e-06	0.000321	85.52	0	0	1	0	396	5	0	NM_004136	IREB2	iron-responsive element binding protein 2 [Source:HGNC Symbol;Acc:HGNC:6115]	3658
A_23_P106505	7.64	-0.346	0.095	-0.442	-3.05	0.84	-2.75	0.01033	0.41843	0.01795	0.063569	0.557249	0.058059	5.01	0.02686	0	0	0	48	38	0	NM_014793	LCMT2	leucine carboxyl methyltransferase 2 [Source:HGNC Symbol;Acc:HGNC:17558]	9836
A_23_P106522	7.66	-0.332	-0.196	-0.136	-3.93	-2.32	-1.14	0.0021	0.03915	0.27779	0.021111	0.091357	0.428862	10.43	0.00253	0	0	0	49	21	0	NM_017553	INO80	INO80 complex subunit [Source:HGNC Symbol;Acc:HGNC:26956]	54617
A_23_P106532	7.54	-0.078	-0.01	-0.068	-1.26	-0.17	-0.78	0.23084	0.87026	0.45326	0.462521	0.916197	0.601031	0.81	0.46712	0	0	0	493	13	0	NM_130468	CHST14	carbohydrate (N-acetylgalactosamine 4-0) sulfotransferase 14 [Source:HGNC Symbol;Acc:HGNC:24464]	113189
A_23_P106544	10.35	-0.063	-0.553	0.49	-0.55	-4.85	3.04	0.58951	0.00043	0.01062	0.784676	0.002482	0.038837	11.92	0.00152	0	0	0	367	13	0	NM_020188	CMC2	C-x(9)-C motif containing 2 [Source:HGNC Symbol;Acc:HGNC:24447]	56942
A_23_P106562	8.08	0.155	0.142	0.013	1.66	1.52	0.1	0.12411	0.15639	0.9216	0.317303	0.268794	0.949385	2.52	0.12308	0	0	0	315	50	0	NM_000512	GALNS	galactosamine (N-acetyl)-6-sulfatase [Source:HGNC Symbol;Acc:HGNC:4122]	2588
A_23_P106575	9.97	0.076	-0.608	0.685	0.99	-7.89	6.28	0.34222	1e-05	5e-05	0.580382	8.6e-05	0.000693	31.6	2e-05	0	0	0	156	18	0	NM_002080	GOT2	glutamic-oxaloacetic transaminase 2, mitochondrial [Source:HGNC Symbol;Acc:HGNC:4433]	2806
A_23_P106633	8.33	0.107	-0.225	0.332	0.77	-1.62	1.69	0.45668	0.13197	0.1176	0.685623	0.236621	0.232593	1.61	0.24161	0	0	0	316	79	0	NM_018380	DDX28	DEAD (Asp-Glu-Ala-Asp) box polypeptide 28 [Source:HGNC Symbol;Acc:HGNC:17330]	55794
A_23_P106682	9.38	-0.642	-0.206	-0.436	-5.94	-1.91	-2.85	8e-05	0.08162	0.01495	0.00211	0.162269	0.050226	19.46	0.00019	0	0	0	172	78	0	NM_001424	EMP2	epithelial membrane protein 2 [Source:HGNC Symbol;Acc:HGNC:3334]	2013
A_23_P106694	9.31	-0.117	-0.194	0.077	-1.85	-3.05	0.85	0.09051	0.0104	0.41151	0.259754	0.03162	0.561151	6.35	0.01362	0	0	0	257	34	0	NM_002768	CHMP1A	charged multivesicular body protein 1A [Source:HGNC Symbol;Acc:HGNC:8740]	5119
A_23_P106708	13.87	-0.03	-0.123	0.093	-0.25	-1.01	0.54	0.80973	0.33272	0.59905	0.91594	0.473115	0.723153	0.54	0.59609	0	0	0	20	56	0	NM_002952	NA	NA	NA
A_23_P106720	7.52	0.001	-0.216	0.217	0.02	-3.44	2.44	0.98695	0.00514	0.03166	0.996251	0.017995	0.087891	5.9	0.01699	0	0	0	27	53	0	NM_006453	TBL3	transducin (beta)-like 3 [Source:HGNC Symbol;Acc:HGNC:11587]	10607
A_23_P106727	9	0.015	0.228	-0.213	0.12	1.81	-1.2	0.90963	0.09659	0.25549	0.966445	0.185318	0.404484	1.64	0.23576	0	0	0	419	44	0	NM_014700	RAB11FIP3	RAB11 family interacting protein 3 (class II) [Source:HGNC Symbol;Acc:HGNC:17224]	9727
A_23_P106737	8.65	0.101	-0.394	0.495	0.85	-3.32	2.95	0.41185	0.0064	0.01258	0.646533	0.021482	0.044178	5.86	0.01736	0	0	0	81	1	0	NM_201412	LUC7L	LUC7-like (S. cerevisiae) [Source:HGNC Symbol;Acc:HGNC:6723]	55692
A_23_P106741	10.94	-0.244	-0.66	0.416	-3.81	-10.33	4.61	0.0026	0	0.00065	0.024335	1.1e-05	0.004762	60.64	0	0	0	0	142	56	0	NM_002811	PSMD7	proteasome (prosome, macropain) 26S subunit, non-ATPase, 7 [Source:HGNC Symbol;Acc:HGNC:9565]	5713
A_23_P106773	7.27	0.139	0.029	0.11	1.77	0.37	0.99	0.10349	0.71853	0.34328	0.282977	0.811241	0.49556	1.63	0.23792	0	0	0	5	74	0	NM_177528	SULT1A2	sulfotransferase family, cytosolic, 1A, phenol-preferring, member 2 [Source:HGNC Symbol;Acc:HGNC:11454]	6799
A_23_P106798	8.85	-0.265	-0.184	-0.082	-2.99	-2.07	-0.65	0.01159	0.06137	0.5276	0.068868	0.130262	0.664495	6.62	0.01204	0	0	0	38	60	0	NM_003031	SIAH1	siah E3 ubiquitin protein ligase 1 [Source:HGNC Symbol;Acc:HGNC:10857]	6477
A_23_P106814	7.42	-0.137	-0.081	-0.057	-1.91	-1.12	-0.55	0.08173	0.28461	0.59	0.244426	0.422177	0.715525	2.44	0.12994	0	0	0	234	26	0	A_23_P106814	ZG16B	zymogen granule protein 16B [Source:HGNC Symbol;Acc:HGNC:30456]	124220
A_23_P106835	9.28	0.678	-0.411	1.089	5.71	-3.46	6.48	0.00011	0.00492	3e-05	0.0027	0.017384	0.000565	22.28	0.0001	0	0	1	367	8	0	NM_031885	BBS2	Bardet-Biedl syndrome 2 [Source:HGNC Symbol;Acc:HGNC:967]	583
A_23_P106835	9.28	0.678	-0.411	1.089	5.71	-3.46	6.48	0.00011	0.00492	3e-05	0.0027	0.017384	0.000565	22.28	0.0001	0	0	1	367	8	0	NM_031885	BBS2	Bardet-Biedl syndrome 2 [Source:HGNC Symbol;Acc:HGNC:967]	102724038
A_23_P10685	8.44	0.073	-0.245	0.318	0.86	-2.91	2.66	0.40655	0.01353	0.02109	0.642825	0.03911	0.065561	4.59	0.0338	0	0	0	386	4	0	NM_012267	HSPBP1	HSPA (heat shock 70kDa) binding protein, cytoplasmic cochaperone 1 [Source:HGNC Symbol;Acc:HGNC:24989]	23640
A_23_P106859	9.32	-0.253	-0.351	0.098	-2.53	-3.5	0.69	0.02701	0.00456	0.5046	0.121164	0.016313	0.645846	9.33	0.00381	0	0	0	176	50	0	NM_006067	EMC8	ER membrane protein complex subunit 8 [Source:HGNC Symbol;Acc:HGNC:7864]	10328
A_23_P106887	10.49	-0.073	-0.03	-0.044	-0.5	-0.2	-0.21	0.62916	0.8446	0.83809	0.810821	0.897627	0.894594	0.14	0.8682	0	0	0	230	52	0	NM_004960	FUS	FUS RNA binding protein [Source:HGNC Symbol;Acc:HGNC:4010]	2521
A_23_P106898	8.08	0.312	0.606	-0.294	2.56	4.96	-1.7	0.02567	0.00036	0.11533	0.1176	0.002153	0.229236	15.58	0.00051	0	0	0	152	19	0	NM_152288	ORAI3	ORAI calcium release-activated calcium modulator 3 [Source:HGNC Symbol;Acc:HGNC:28185]	93129
A_23_P106898	8.08	0.312	0.606	-0.294	2.56	4.96	-1.7	0.02567	0.00036	0.11533	0.1176	0.002153	0.229236	15.58	0.00051	0	0	0	152	19	0	NM_152288			NA
A_23_P106906	8.24	0.28	0.341	-0.061	3.13	3.82	-0.49	0.00897	0.00258	0.63621	0.057534	0.010374	0.751841	12.19	0.00139	0	0	0	419	38	0	NM_002705	PPL	periplakin [Source:HGNC Symbol;Acc:HGNC:9273]	5493
A_23_P106945	7.55	0.003	-0.208	0.211	0.04	-2.95	2.11	0.97188	0.01251	0.0571	0.991626	0.036717	0.136116	4.35	0.03881	0	0	0	257	11	0	NM_001114	ADCY7	adenylate cyclase 7 [Source:HGNC Symbol;Acc:HGNC:238]	113
A_23_P106973	11.47	0.025	0.107	-0.082	0.2	0.85	-0.46	0.84688	0.40991	0.65064	0.936892	0.549341	0.763147	0.38	0.68891	0	0	0	274	77	0	NM_006640	2009-09-01	septin 9 [Source:HGNC Symbol;Acc:HGNC:7323]	10801
A_23_P106998	9.82	-0.083	-0.087	0.004	-0.71	-0.75	0.03	0.49107	0.46853	0.97885	0.712381	0.60445	0.98676	0.53	0.60021	0	0	0	224	70	0	NM_016070	MRPS23	mitochondrial ribosomal protein S23 [Source:HGNC Symbol;Acc:HGNC:14509]	51649
A_23_P10701	9.48	0.27	0.121	0.149	2.24	1.01	0.88	0.04509	0.33493	0.39893	0.169187	0.474771	0.549632	3.02	0.08755	0	0	0	494	43	0	NM_173075	APBB2	amyloid beta (A4) precursor protein-binding, family B, member 2 [Source:HGNC Symbol;Acc:HGNC:582]	323
A_23_P107036	9.49	-0.844	-0.098	-0.747	-1.52	-0.18	-0.95	0.1561	0.86394	0.36222	0.366864	0.911559	0.5142	1.16	0.34577	0	0	0	320	73	0	NM_003876	TMEM11	transmembrane protein 11 [Source:HGNC Symbol;Acc:HGNC:16823]	8834
A_23_P107048	11.68	0.068	0.226	-0.158	0.38	1.26	-0.62	0.71087	0.23302	0.5466	0.861943	0.362981	0.680531	0.86	0.44702	0	0	0	292	24	0	BC002811	SUMO2	small ubiquitin-like modifier 2 [Source:HGNC Symbol;Acc:HGNC:11125]	6613
A_23_P107048	11.68	0.068	0.226	-0.158	0.38	1.26	-0.62	0.71087	0.23302	0.5466	0.861943	0.362981	0.680531	0.86	0.44702	0	0	0	292	24	0	BC002811	SUMO2	small ubiquitin-like modifier 2 [Source:HGNC Symbol;Acc:HGNC:11125]	101929087
A_23_P107073	9.37	0.188	-0.266	0.454	1.54	-2.17	2.62	0.15103	0.05161	0.02286	0.359187	0.113811	0.069611	3.53	0.06326	0	0	0	479	82	0	NM_002945	RPA1	replication protein A1, 70kDa [Source:HGNC Symbol;Acc:HGNC:10289]	6117
A_23_P107087	8.58	0.328	-0.147	0.475	4.39	-1.97	4.49	0.00095	0.0732	0.00079	0.012059	0.14947	0.0055	11.56	0.00171	0	0	0	19	69	0	NM_018128	TSR1	TSR1, 20S rRNA accumulation, homolog (S. cerevisiae) [Source:HGNC Symbol;Acc:HGNC:25542]	55720
A_23_P107154	9.97	0.064	0.161	-0.096	0.72	1.8	-0.76	0.48528	0.09808	0.46126	0.708469	0.187505	0.608361	1.88	0.19658	0	0	0	141	27	0	NM_032582	USP32	ubiquitin specific peptidase 32 [Source:HGNC Symbol;Acc:HGNC:19143]	84669
A_23_P107166	8.1	0.082	0.118	-0.036	1.11	1.61	-0.35	0.28875	0.13461	0.73188	0.52669	0.240155	0.822881	1.91	0.19162	0	0	0	337	43	0	NM_024722	ACBD4	acyl-CoA binding domain containing 4 [Source:HGNC Symbol;Acc:HGNC:23337]	79777
A_23_P1072	12.39	-0.368	0.698	-1.066	-2.13	4.05	-4.37	0.0548	0.0017	0.00097	0.190608	0.007418	0.006465	10.49	0.00248	0	0	-1	388	46	0	NM_000701	ATP1A1	ATPase, Na+/K+ transporting, alpha 1 polypeptide [Source:HGNC Symbol;Acc:HGNC:799]	476
A_23_P107206	8.69	0.032	-0.271	0.303	0.35	-2.99	2.36	0.73152	0.01158	0.03639	0.873133	0.034455	0.097534	4.54	0.03493	0	0	0	57	48	0	NM_213662	STAT3	signal transducer and activator of transcription 3 (acute-phase response factor) [Source:HGNC Symbol;Acc:HGNC:11364]	6774
A_23_P107211	10.06	0.022	0.327	-0.305	0.34	5.14	-3.39	0.73637	0.00027	0.00556	0.875733	0.001697	0.023686	13.28	0.00099	0	0	0	4	38	0	NM_201434	RAB5C	RAB5C, member RAS oncogene family [Source:HGNC Symbol;Acc:HGNC:9785]	5878
A_23_P107238	7.48	-0.345	0.067	-0.412	-3.35	0.65	-2.83	0.00599	0.52606	0.01551	0.043385	0.655474	0.051709	5.83	0.0176	0	0	0	45	4	0	ENST00000486816	MBTD1	mbt domain containing 1 [Source:HGNC Symbol;Acc:HGNC:19866]	54799
A_23_P107313	9.21	0.053	0.062	-0.009	0.83	0.97	-0.1	0.42145	0.35251	0.9255	0.654748	0.492087	0.952404	0.82	0.46591	0	0	0	224	48	0	NM_006923	SDF2	stromal cell-derived factor 2 [Source:HGNC Symbol;Acc:HGNC:10675]	6388
A_23_P107322	7.94	-0.077	0.177	-0.254	-1.05	2.43	-2.45	0.31667	0.03255	0.03087	0.555342	0.079145	0.086333	3.49	0.06497	0	0	0	392	68	0	NM_032854	CORO6	coronin 6 [Source:HGNC Symbol;Acc:HGNC:21356]	84940
A_23_P107369	14.14	-0.355	-0.479	0.124	-0.8	-1.08	0.2	0.43772	0.3003	0.84627	0.669765	0.439194	0.899929	0.91	0.42918	0	0	0	343	70	0	U91329	NA	NA	NA
A_23_P107394	15.3	0.093	0.046	0.047	1.04	0.51	0.37	0.3206	0.61764	0.71736	0.559386	0.7332	0.81108	0.67	0.53055	0	0	0	458	38	0	NM_032580	HES7	hes family bHLH transcription factor 7 [Source:HGNC Symbol;Acc:HGNC:15977]	84667
A_23_P107401	11.1	1.114	0.797	0.317	9.63	6.89	1.94	0	2e-05	0.07739	7.1e-05	0.000227	0.170458	70.14	0	1	0	0	363	64	0	NM_003255	TIMP2	TIMP metallopeptidase inhibitor 2 [Source:HGNC Symbol;Acc:HGNC:11821]	7077
A_23_P107412	11.73	0.285	0.883	-0.598	3.76	11.67	-5.59	0.00284	0	0.00013	0.025888	4e-06	0.001478	75.19	0	0	1	0	280	31	0	NM_000918	P4HB	prolyl 4-hydroxylase, beta polypeptide [Source:HGNC Symbol;Acc:HGNC:8548]	5034
A_23_P107421	9.87	-0.141	0.035	-0.176	-0.97	0.24	-0.86	0.34949	0.81421	0.40755	0.588072	0.878574	0.557347	0.5	0.61672	0	0	0	134	32	0	NM_003258	TK1	thymidine kinase 1, soluble [Source:HGNC Symbol;Acc:HGNC:11830]	7083
A_23_P107465	7.98	0.003	0.067	-0.063	0.04	0.96	-0.65	0.9649	0.35634	0.52996	0.989725	0.495993	0.666342	0.46	0.64094	0	0	0	325	33	0	NM_002277	KRT31	keratin 31 [Source:HGNC Symbol;Acc:HGNC:6448]	3881
A_23_P107513	7.93	0.021	-0.018	0.04	0.23	-0.2	0.3	0.82243	0.8465	0.76777	0.923307	0.898895	0.848069	0.05	0.95528	0	0	0	155	47	0	NM_024899	CEP76	centrosomal protein 76kDa [Source:HGNC Symbol;Acc:HGNC:25727]	79959
A_23_P107552	8.1	-0.039	-0.16	0.12	-0.49	-1.98	1.06	0.63445	0.07156	0.31224	0.814225	0.146881	0.464863	2.08	0.16844	0	0	0	433	32	0	NM_014939	TRAPPC8	trafficking protein particle complex 8 [Source:HGNC Symbol;Acc:HGNC:29169]	22878
A_23_P107587	9.07	0.035	-0.459	0.494	0.14	-1.84	1.4	0.89161	0.09141	0.18776	0.957071	0.177345	0.326098	1.7	0.22466	0	0	0	412	38	0	NM_000271	NPC1	Niemann-Pick disease, type C1 [Source:HGNC Symbol;Acc:HGNC:7897]	4864
A_23_P107597	8.01	-0.291	0.209	-0.5	-3.12	2.24	-3.79	0.00917	0.04575	0.00273	0.058385	0.103257	0.013866	7.36	0.00857	0	0	0	2	49	0	NM_005603	ATP8B1	ATPase, aminophospholipid transporter, class I, type 8B, member 1 [Source:HGNC Symbol;Acc:HGNC:3706]	5205
A_23_P107612	8.13	0.17	-0.568	0.739	1.93	-6.45	5.92	0.07839	4e-05	8e-05	0.238536	0.000362	0.001012	22.64	0.0001	0	0	0	507	40	0	NM_004163	RAB27B	RAB27B, member RAS oncogene family [Source:HGNC Symbol;Acc:HGNC:9767]	5874
A_23_P107653	9.61	-0.006	-0.064	0.057	-0.04	-0.38	0.24	0.97019	0.70921	0.81205	0.9912	0.80407	0.878152	0.07	0.92933	0	0	0	44	48	0	NM_001014763	ETFB	electron-transfer-flavoprotein, beta polypeptide [Source:HGNC Symbol;Acc:HGNC:3482]	102723386
A_23_P107653	9.61	-0.006	-0.064	0.057	-0.04	-0.38	0.24	0.97019	0.70921	0.81205	0.9912	0.80407	0.878152	0.07	0.92933	0	0	0	44	48	0	NM_001014763	ETFB	electron-transfer-flavoprotein, beta polypeptide [Source:HGNC Symbol;Acc:HGNC:3482]	2109
A_23_P107661	10.26	0.018	0.042	-0.024	0.32	0.73	-0.3	0.75799	0.47729	0.77233	0.888796	0.611857	0.851065	0.32	0.73279	0	0	0	170	16	0	NM_014225	PPP2R1A	protein phosphatase 2, regulatory subunit A, alpha [Source:HGNC Symbol;Acc:HGNC:9302]	5518
A_23_P107673	7.69	0.051	-0.168	0.219	0.69	-2.3	2.12	0.50245	0.04049	0.05633	0.721275	0.093654	0.134721	2.89	0.09539	0	0	0	391	19	0	NM_020828	ZFP28	ZFP28 zinc finger protein [Source:HGNC Symbol;Acc:HGNC:17801]	140612
A_23_P107693	7.9	-0.07	0.065	-0.136	-1.25	1.17	-1.71	0.23575	0.26649	0.11387	0.46706	0.401619	0.227004	1.46	0.2712	0	0	0	120	79	0	NM_017652	ZNF586	zinc finger protein 586 [Source:HGNC Symbol;Acc:HGNC:25949]	54807
A_23_P107701	8.99	-0.09	0.022	-0.112	-0.9	0.22	-0.79	0.38576	0.82984	0.44384	0.624309	0.887557	0.592084	0.43	0.6603	0	0	0	423	46	0	NM_001983	ERCC1	excision repair cross-complementation group 1 [Source:HGNC Symbol;Acc:HGNC:3433]	2067
A_23_P107714	7.57	0.048	0.026	0.022	0.61	0.34	0.19	0.55295	0.743	0.84907	0.758509	0.828041	0.901944	0.24	0.78813	0	0	0	486	5	0	NM_031417	MARK4	MAP/microtubule affinity-regulating kinase 4 [Source:HGNC Symbol;Acc:HGNC:13538]	57787
A_23_P107735	12.31	0.275	0.324	-0.05	2.65	3.12	-0.34	0.02178	0.00907	0.74141	0.105442	0.028504	0.829704	8.38	0.00555	0	0	0	99	41	0	NM_001783	CD79A	CD79a molecule, immunoglobulin-associated alpha [Source:HGNC Symbol;Acc:HGNC:1698]	973
A_23_P107744	7.15	-0.249	-0.375	0.126	-1.41	-2.12	0.5	0.18529	0.05602	0.62306	0.406998	0.121396	0.741874	3.24	0.07596	0	0	0	179	63	0	NM_030760	S1PR5	sphingosine-1-phosphate receptor 5 [Source:HGNC Symbol;Acc:HGNC:14299]	53637
A_23_P107775	7.57	-0.008	-0.02	0.013	-0.11	-0.29	0.13	0.9131	0.77537	0.90059	0.967524	0.851311	0.93584	0.05	0.9525	0	0	0	321	64	0	NM_139172	TMEM190	transmembrane protein 190 [Source:HGNC Symbol;Acc:HGNC:29632]	147744
A_23_P107795	8.51	-0.15	-0.201	0.051	-2.51	-3.37	0.61	0.02805	0.00583	0.55524	0.124321	0.019926	0.686827	8.81	0.00467	0	0	0	56	27	0	NM_018035	ATP5SL	ATP5S-like [Source:HGNC Symbol;Acc:HGNC:25496]	55101
A_23_P107801	7.82	-0.077	0.065	-0.142	-0.95	0.81	-1.25	0.36044	0.43349	0.23696	0.599671	0.571487	0.38423	0.78	0.48001	0	0	0	112	18	0	NM_032207	C19orf44	chromosome 19 open reading frame 44 [Source:HGNC Symbol;Acc:HGNC:26141]	84167
A_23_P10785	8.14	-0.114	-0.023	-0.09	-1.33	-0.27	-0.75	0.20779	0.79043	0.46767	0.435536	0.862006	0.614181	0.93	0.42329	0	0	0	356	53	0	NM_145206	VTI1A	vesicle transport through interaction with t-SNAREs 1A [Source:HGNC Symbol;Acc:HGNC:17792]	102725302
A_23_P10785	8.14	-0.114	-0.023	-0.09	-1.33	-0.27	-0.75	0.20779	0.79043	0.46767	0.435536	0.862006	0.614181	0.93	0.42329	0	0	0	356	53	0	NM_145206	VTI1A	vesicle transport through interaction with t-SNAREs 1A [Source:HGNC Symbol;Acc:HGNC:17792]	143187
A_23_P10785	8.14	-0.114	-0.023	-0.09	-1.33	-0.27	-0.75	0.20779	0.79043	0.46767	0.435536	0.862006	0.614181	0.93	0.42329	0	0	0	356	53	0	NM_145206	VTI1A	vesicle transport through interaction with t-SNAREs 1A [Source:HGNC Symbol;Acc:HGNC:17792]	102725232
A_23_P107855	7.55	-0.043	-0.173	0.129	-0.6	-2.4	1.27	0.55833	0.03413	0.22871	0.762528	0.081904	0.374808	3.06	0.08551	0	0	0	223	14	0	NM_032836	FIZ1	FLT3-interacting zinc finger 1 [Source:HGNC Symbol;Acc:HGNC:25917]	84922
A_23_P107894	8.8	0.213	0.001	0.211	1.83	0.01	1.28	0.09349	0.99019	0.22454	0.265261	0.994239	0.370137	1.67	0.23063	0	0	0	396	43	0	NM_024029	YIPF2	Yip1 domain family, member 2 [Source:HGNC Symbol;Acc:HGNC:28476]	78992
A_23_P107933	7.71	0.04	0.099	-0.059	0.52	1.29	-0.55	0.61157	0.22088	0.59557	0.798757	0.349836	0.719837	0.97	0.40674	0	0	0	513	61	0	NM_016440	VRK3	vaccinia related kinase 3 [Source:HGNC Symbol;Acc:HGNC:18996]	51231
A_23_P107942	7.84	0	-0.034	0.035	0.01	-0.36	0.26	0.996	0.72806	0.8028	0.998834	0.818472	0.871558	0.06	0.93884	0	0	0	21	46	0	NM_015428	ZNF473	zinc finger protein 473 [Source:HGNC Symbol;Acc:HGNC:23239]	25888
A_23_P107981	7.61	0.378	0.086	0.293	5.44	1.23	2.97	0.00017	0.24267	0.01194	0.003647	0.374344	0.042525	15.54	0.00052	0	0	0	22	44	0	NM_004605	SULT2B1	sulfotransferase family, cytosolic, 2B, member 1 [Source:HGNC Symbol;Acc:HGNC:11459]	6820
A_23_P107994	8.87	0.018	0.277	-0.259	0.16	2.5	-1.65	0.87216	0.02851	0.12552	0.948304	0.07129	0.243808	3.14	0.0814	0	0	0	235	14	0	NM_017854	TMEM160	transmembrane protein 160 [Source:HGNC Symbol;Acc:HGNC:26042]	54958
A_23_P108082	7.66	0.02	-0.06	0.08	0.2	-0.6	0.57	0.84226	0.55979	0.58057	0.934335	0.684533	0.707026	0.2	0.82077	0	0	0	241	56	0	NM_032607	CREB3L3	cAMP responsive element binding protein 3-like 3 [Source:HGNC Symbol;Acc:HGNC:18855]	84699
A_23_P108135	10.12	0.07	0.445	-0.375	1.15	7.32	-4.36	0.27144	1e-05	0.001	0.508516	0.000148	0.006574	27.44	4e-05	0	0	0	318	77	0	NM_003938	AP3D1	adaptor-related protein complex 3, delta 1 subunit [Source:HGNC Symbol;Acc:HGNC:568]	8943
A_23_P108143	7.51	0.054	0.213	-0.159	0.66	2.61	-1.38	0.52397	0.02349	0.19425	0.737024	0.061092	0.333134	3.61	0.0603	0	0	0	311	74	0	NM_000156	GAMT	guanidinoacetate N-methyltransferase [Source:HGNC Symbol;Acc:HGNC:4136]	2593
A_23_P108157	7.72	-0.127	0.02	-0.147	-1.93	0.31	-1.58	0.07824	0.76209	0.13989	0.238304	0.842264	0.263761	1.91	0.19146	0	0	0	243	22	0	NM_014428	TJP3	tight junction protein 3 [Source:HGNC Symbol;Acc:HGNC:11829]	27134
A_23_P108200	8.39	0.323	-0.444	0.767	2.92	-4.02	4.91	0.01309	0.0018	0.00039	0.074475	0.007744	0.003283	12.36	0.00132	0	0	0	269	27	0	NM_002866	RAB3A	RAB3A, member RAS oncogene family [Source:HGNC Symbol;Acc:HGNC:9777]	5864
A_23_P108244	11.53	-0.002	0.254	-0.256	-0.03	3.76	-2.68	0.98046	0.00284	0.02051	0.994247	0.011188	0.064295	7.08	0.0097	0	0	0	67	25	0	NM_001863	COX6B1	cytochrome c oxidase subunit VIb polypeptide 1 (ubiquitous) [Source:HGNC Symbol;Acc:HGNC:2280]	1340
A_23_P108294	9.06	-0.09	0.727	-0.817	-1.12	9.01	-7.16	0.28679	0	1e-05	0.524327	3.2e-05	0.000293	41.19	1e-05	0	0	-1	428	10	0	NM_177543	PPAP2C	phosphatidic acid phosphatase type 2C [Source:HGNC Symbol;Acc:HGNC:9230]	8612
A_23_P108303	8.55	0.045	-0.001	0.046	0.55	-0.01	0.39	0.59567	0.99207	0.70146	0.788659	0.995175	0.799607	0.15	0.8633	0	0	0	147	78	0	NM_005001	NDUFA7	NADH dehydrogenase (ubiquinone) 1 alpha subcomplex, 7, 14.5kDa [Source:HGNC Symbol;Acc:HGNC:7691]	4701
A_23_P108326	8.01	0.294	-0.196	0.49	3.37	-2.25	3.97	0.00582	0.04489	0.00197	0.042557	0.101725	0.010917	8.19	0.00601	0	0	0	197	35	0	NM_005234	NR2F6	nuclear receptor subfamily 2, group F, member 6 [Source:HGNC Symbol;Acc:HGNC:7977]	2063
A_23_P108326	8.01	0.294	-0.196	0.49	3.37	-2.25	3.97	0.00582	0.04489	0.00197	0.042557	0.101725	0.010917	8.19	0.00601	0	0	0	197	35	0	NM_005234		Uncharacterized protein [Source:UniProtKB/TrEMBL;Acc:M0R384]	NA
A_23_P108331	9.1	-0.091	0.249	-0.34	-0.93	2.55	-2.45	0.37317	0.02621	0.03089	0.61219	0.066644	0.086346	3.67	0.05816	0	0	0	242	82	0	NM_003021	SGTA	small glutamine-rich tetratricopeptide repeat (TPR)-containing, alpha [Source:HGNC Symbol;Acc:HGNC:10819]	6449
A_23_P108342	7.43	0.082	-0.11	0.192	1.04	-1.4	1.72	0.31898	0.1885	0.11114	0.558005	0.311118	0.222739	1.52	0.25961	0	0	0	268	64	0	NM_016536	ZNF571	zinc finger protein 571 [Source:HGNC Symbol;Acc:HGNC:25000]	51276
A_23_P108376	7.9	0.262	-0.208	0.469	2.62	-2.08	3.32	0.02292	0.06064	0.00634	0.10902	0.12909	0.026232	5.59	0.01991	0	0	0	412	58	0	NM_022065	THADA	thyroid adenoma associated [Source:HGNC Symbol;Acc:HGNC:19217]	63892
A_23_P108394	8.55	0.591	-0.153	0.744	7.21	-1.86	6.41	1e-05	0.08797	4e-05	0.000608	0.172084	0.000605	27.71	4e-05	0	0	0	339	59	0	THC2783023	NA	NA	NA
A_23_P108404	8.21	-0.097	-0.175	0.078	-1.23	-2.22	0.7	0.24227	0.04669	0.4965	0.475047	0.104906	0.639743	3.23	0.0764	0	0	0	262	21	0	NM_001037131	AGAP1	ArfGAP with GTPase domain, ankyrin repeat and PH domain 1 [Source:HGNC Symbol;Acc:HGNC:16922]	116987
A_23_P108415	11.45	-0.065	0.616	-0.681	-0.98	9.31	-7.27	0.34885	0	1e-05	0.587542	2.5e-05	0.000265	43.83	0	0	0	0	232	34	0	NM_001349	DARS	aspartyl-tRNA synthetase [Source:HGNC Symbol;Acc:HGNC:2678]	1615
A_23_P108427	7.58	-0.008	0.103	-0.11	-0.09	1.19	-0.91	0.92984	0.25609	0.3822	0.973069	0.389203	0.533688	0.72	0.50842	0	0	0	388	53	0	ENST00000259056	GALNT5	polypeptide N-acetylgalactosaminyltransferase 5 [Source:HGNC Symbol;Acc:HGNC:4127]	11227
A_23_P108437	7.72	0.258	0.027	0.23	4.49	0.48	2.84	0.00079	0.64148	0.01535	0.010588	0.753081	0.051261	10.2	0.00275	0	0	0	328	60	0	NM_003468	FZD5	frizzled class receptor 5 [Source:HGNC Symbol;Acc:HGNC:4043]	7855
A_23_P108463	7.6	0	-0.844	0.844	0	-13.28	9.39	0.99845	0	0	0.999738	2e-06	4.9e-05	88.15	0	0	-1	1	380	19	0	NM_001006657	WDR35	WD repeat domain 35 [Source:HGNC Symbol;Acc:HGNC:29250]	57539
A_23_P108514	7.61	0.092	-0.006	0.098	1.45	-0.1	1.1	0.17309	0.92174	0.29471	0.389901	0.950412	0.446896	1.06	0.3782	0	0	0	485	25	0	NM_001008910	STK16	serine/threonine kinase 16 [Source:HGNC Symbol;Acc:HGNC:11394]	8576
A_23_P108554	11.69	0.213	-0.441	0.654	1.76	-3.66	3.83	0.1042	0.00345	0.00252	0.284317	0.013031	0.013086	8.24	0.0059	0	0	0	228	37	0	NM_004939	DDX1	DEAD (Asp-Glu-Ala-Asp) box helicase 1 [Source:HGNC Symbol;Acc:HGNC:2734]	1653
A_23_P10858	7.76	0.007	0.021	-0.013	0.09	0.26	-0.12	0.92697	0.80095	0.90949	0.972669	0.869434	0.941424	0.04	0.96316	0	0	0	332	15	0	NM_015114	ANKLE2	ankyrin repeat and LEM domain containing 2 [Source:HGNC Symbol;Acc:HGNC:29101]	23141
A_23_P108641	9.49	0.039	-0.042	0.081	0.22	-0.24	0.32	0.82926	0.81553	0.75117	0.926931	0.87882	0.837436	0.05	0.9488	0	0	0	190	44	0	NM_032822	FAM136A	family with sequence similarity 136, member A [Source:HGNC Symbol;Acc:HGNC:25911]	84908
A_23_P108641	9.49	0.039	-0.042	0.081	0.22	-0.24	0.32	0.82926	0.81553	0.75117	0.926931	0.87882	0.837436	0.05	0.9488	0	0	0	190	44	0	NM_032822	FAM136A	family with sequence similarity 136, member A [Source:HGNC Symbol;Acc:HGNC:25911]	100287852
A_23_P108657	8.9	-0.147	0.963	-1.11	-1.54	10.08	-8.21	0.15051	0	0	0.358493	1.3e-05	0.00012	51.95	0	0	1	-1	204	23	0	NM_152528	WDSUB1	WD repeat, sterile alpha motif and U-box domain containing 1 [Source:HGNC Symbol;Acc:HGNC:26697]	151525
A_23_P108662	9.24	0.321	0.209	0.112	4.95	3.22	1.22	0.00037	0.00765	0.24512	0.006197	0.02488	0.392813	17.42	0.00032	0	0	0	171	13	0	NM_006302	MOGS	mannosyl-oligosaccharide glucosidase [Source:HGNC Symbol;Acc:HGNC:24862]	7841
A_23_P108673	7.24	-0.066	-0.554	0.488	-1.01	-8.48	5.29	0.33483	0	0.00021	0.57309	5e-05	0.00211	36.48	1e-05	0	0	0	452	82	0	NM_032181	EVA1A	eva-1 homolog A (C. elegans) [Source:HGNC Symbol;Acc:HGNC:25816]	84141
A_23_P10870	8.92	0.216	0.069	0.146	1.33	0.43	0.64	0.20945	0.6771	0.53619	0.437896	0.780499	0.671504	0.97	0.40642	0	0	0	261	11	0	NM_014908	DOLK	dolichol kinase [Source:HGNC Symbol;Acc:HGNC:23406]	22845
A_23_P108708	10.5	0.121	0.038	0.083	0.86	0.27	0.42	0.4056	0.79171	0.68277	0.64219	0.862894	0.786656	0.41	0.6736	0	0	0	188	56	0	NM_016494	RNF181	ring finger protein 181 [Source:HGNC Symbol;Acc:HGNC:28037]	51255
A_23_P108751	8.68	0.858	-0.136	0.994	6.74	-1.07	5.52	2e-05	0.30783	0.00015	0.000971	0.447489	0.001595	23.3	8e-05	1	0	1	299	44	0	NM_001039492	FHL2	four and a half LIM domains 2 [Source:HGNC Symbol;Acc:HGNC:3703]	2274
A_23_P108761	9.01	0.119	0.227	-0.109	2.14	4.11	-1.39	0.05387	0.00155	0.19113	0.188646	0.006864	0.329533	10.73	0.00228	0	0	0	415	58	0	NM_017546	CNOT11	CCR4-NOT transcription complex, subunit 11 [Source:HGNC Symbol;Acc:HGNC:25217]	55571
A_23_P108823	8.11	-0.368	0.034	-0.402	-3.41	0.32	-2.63	0.00543	0.75805	0.0224	0.040584	0.839508	0.068589	5.85	0.01743	0	0	0	352	14	0	NM_032523	OSBPL6	oxysterol binding protein-like 6 [Source:HGNC Symbol;Acc:HGNC:16388]	114880
A_23_P108835	8.87	0.249	0.308	-0.059	1.2	1.48	-0.2	0.2558	0.16574	0.84453	0.490766	0.281529	0.898982	1.81	0.20718	0	0	0	164	30	0	NM_016061	YPEL5	yippee-like 5 (Drosophila) [Source:HGNC Symbol;Acc:HGNC:18329]	51646
A_23_P108842	8.6	0.084	0.193	-0.109	0.76	1.74	-0.7	0.46282	0.10761	0.50021	0.690764	0.201725	0.642898	1.81	0.20717	0	0	0	50	75	0	NM_004418	DUSP2	dual specificity phosphatase 2 [Source:HGNC Symbol;Acc:HGNC:3068]	1844
A_23_P108871	7.98	-0.134	0.032	-0.167	-1.59	0.38	-1.39	0.13926	0.70832	0.18954	0.341702	0.803403	0.327878	1.33	0.30113	0	0	0	186	32	0	NM_032494	ZC3H8	zinc finger CCCH-type containing 8 [Source:HGNC Symbol;Acc:HGNC:30941]	84524
A_23_P108922	10.15	0.228	0.14	0.088	1.73	1.07	0.47	0.10916	0.30709	0.64614	0.292652	0.446583	0.759407	2.07	0.16951	0	0	0	23	34	0	ENST00000396049	MOB1A	MOB kinase activator 1A [Source:HGNC Symbol;Acc:HGNC:16015]	102724287
A_23_P108922	10.15	0.228	0.14	0.088	1.73	1.07	0.47	0.10916	0.30709	0.64614	0.292652	0.446583	0.759407	2.07	0.16951	0	0	0	23	34	0	ENST00000396049	MOB1A	MOB kinase activator 1A [Source:HGNC Symbol;Acc:HGNC:16015]	55233
A_23_P108932	7.39	0.002	0.204	-0.203	0.02	2.54	-1.78	0.98472	0.02657	0.10107	0.99548	0.06733	0.207065	3.22	0.07707	0	0	0	50	5	0	NR_002229	SPTBN1	spectrin, beta, non-erythrocytic 1 [Source:HGNC Symbol;Acc:HGNC:11275]	6711
A_23_P108932	7.39	0.002	0.204	-0.203	0.02	2.54	-1.78	0.98472	0.02657	0.10107	0.99548	0.06733	0.207065	3.22	0.07707	0	0	0	50	5	0	NR_002229	RPL23AP32	ribosomal protein L23a pseudogene 32 [Source:HGNC Symbol;Acc:HGNC:25345]	56969
A_23_P108948	9.19	0.342	0.069	0.273	4.26	0.86	2.4	0.00118	0.40584	0.03383	0.014099	0.545699	0.092381	9.46	0.00363	0	0	0	209	14	0	NM_018000	MREG	melanoregulin [Source:HGNC Symbol;Acc:HGNC:25478]	55686
A_23_P108994	11.81	0.244	-0.246	0.49	1.82	-1.84	2.59	0.09396	0.09103	0.02405	0.266018	0.17678	0.07216	3.36	0.07048	0	0	0	380	63	0	NM_002951	RPN2	ribophorin II [Source:HGNC Symbol;Acc:HGNC:10382]	6185
A_23_P109001	7.75	-0.012	-0.215	0.202	-0.2	-3.4	2.27	0.84746	0.00545	0.04327	0.937143	0.018891	0.110944	5.81	0.01778	0	0	0	6	35	0	NM_014657	TTI1	TELO2 interacting protein 1 [Source:HGNC Symbol;Acc:HGNC:29029]	9675
A_23_P10902	7.55	0.14	0.325	-0.185	1.66	3.86	-1.55	0.12277	0.0024	0.14762	0.315567	0.009792	0.273818	8.82	0.00465	0	0	0	201	24	0	NM_001463	FRZB	frizzled-related protein [Source:HGNC Symbol;Acc:HGNC:3959]	2487
A_23_P109026	8.89	0.494	0.111	0.383	7.19	1.62	3.94	1e-05	0.13241	0.00208	0.000614	0.237126	0.011394	27.14	4e-05	0	0	0	135	22	0	NM_022358	KCNK15	potassium channel, subfamily K, member 15 [Source:HGNC Symbol;Acc:HGNC:13814]	60598
A_23_P109034	9.38	-0.239	0.264	-0.503	-2.8	3.09	-4.17	0.01634	0.00967	0.00139	0.087089	0.0299	0.008427	8.7	0.00488	0	0	0	63	61	0	NM_002999	SDC4	syndecan 4 [Source:HGNC Symbol;Acc:HGNC:10661]	6385
A_23_P109072	7.31	-0.025	-0.014	-0.011	-0.26	-0.15	-0.08	0.79707	0.88462	0.9367	0.909108	0.925792	0.958912	0.05	0.95558	0	0	0	358	32	0	NM_020436	SALL4	spalt-like transcription factor 4 [Source:HGNC Symbol;Acc:HGNC:15924]	57167
A_23_P10911	8.72	0.082	0.266	-0.184	0.93	3.04	-1.49	0.37036	0.01068	0.1634	0.609737	0.032303	0.294258	5.04	0.02646	0	0	0	227	26	0	NM_173542	PLBD2	phospholipase B domain containing 2 [Source:HGNC Symbol;Acc:HGNC:27283]	196463
A_23_P109122	9.32	0.076	0.256	-0.18	0.61	2.07	-1.03	0.55167	0.0612	0.32328	0.757649	0.129971	0.475759	2.33	0.1405	0	0	0	377	49	0	NM_001110514	EBF4	early B-cell factor 4 [Source:HGNC Symbol;Acc:HGNC:29278]	57593
A_23_P109133	7.48	0.15	0.009	0.141	1.95	0.12	1.29	0.07577	0.9066	0.22091	0.23394	0.940222	0.365988	1.91	0.19215	0	0	0	167	11	0	NM_000490	AVP	arginine vasopressin [Source:HGNC Symbol;Acc:HGNC:894]	551
A_23_P109143	10.73	-0.02	1.856	-1.876	-0.28	25.83	-18.46	0.78107	0	0	0.900934	0	1e-06	333.61	0	0	1	-1	1	25	0	NM_000311	PRNP	prion protein [Source:HGNC Symbol;Acc:HGNC:9449]	5621
A_23_P109193	7.6	-0.129	-0.139	0.01	-1.66	-1.78	0.09	0.12445	0.1014	0.93227	0.31777	0.192477	0.956368	2.95	0.0918	0	0	0	22	14	0	NM_022080	NAPB	N-ethylmaleimide-sensitive factor attachment protein, beta [Source:HGNC Symbol;Acc:HGNC:15751]	63908
A_23_P109201	8.67	0.074	-0.115	0.188	1.09	-1.7	1.98	0.29585	0.11573	0.07236	0.533637	0.213647	0.162361	2.04	0.17353	0	0	0	264	70	0	NM_020531	APMAP	adipocyte plasma membrane associated protein [Source:HGNC Symbol;Acc:HGNC:13238]	57136
A_23_P109235	8.82	-0.413	-0.105	-0.308	-3.85	-0.98	-2.03	0.00242	0.34724	0.06563	0.023146	0.487213	0.150721	7.9	0.00679	0	0	0	6	44	0	NM_016732	RALY	RALY heterogeneous nuclear ribonucleoprotein [Source:HGNC Symbol;Acc:HGNC:15921]	22913
A_23_P109254	11.78	-0.323	-0.499	0.175	-3.44	-5.3	1.32	0.00511	0.00021	0.21289	0.039134	0.001382	0.356799	19.97	0.00017	0	0	0	381	63	0	NM_184234			NA
A_23_P109254	11.78	-0.323	-0.499	0.175	-3.44	-5.3	1.32	0.00511	0.00021	0.21289	0.039134	0.001382	0.356799	19.97	0.00017	0	0	0	381	63	0	NM_184234	RBM39	RNA binding motif protein 39 [Source:HGNC Symbol;Acc:HGNC:15923]	9584
A_23_P109269	8.03	0.049	-0.468	0.517	0.34	-3.24	2.53	0.73935	0.00731	0.02675	0.878151	0.023935	0.077764	5.32	0.0229	0	0	0	6	46	0	NM_005560	LAMA5	laminin, alpha 5 [Source:HGNC Symbol;Acc:HGNC:6485]	3911
A_23_P109304	8.78	0.047	0.101	-0.054	0.42	0.91	-0.34	0.68138	0.38305	0.73753	0.843132	0.522952	0.826605	0.5	0.61926	0	0	0	242	69	0	NM_006933	SLC5A3	solute carrier family 5 (sodium/myo-inositol cotransporter), member 3 [Source:HGNC Symbol;Acc:HGNC:11038]	6526
A_23_P109320	7.39	-0.271	0.104	-0.375	-3.9	1.49	-3.81	0.00222	0.16275	0.0026	0.021879	0.27748	0.013377	8.73	0.00483	0	0	0	28	58	0	NM_018962	RIPPLY3	ripply transcriptional repressor 3 [Source:HGNC Symbol;Acc:HGNC:3047]	102723830
A_23_P109320	7.39	-0.271	0.104	-0.375	-3.9	1.49	-3.81	0.00222	0.16275	0.0026	0.021879	0.27748	0.013377	8.73	0.00483	0	0	0	28	58	0	NM_018962	RIPPLY3	ripply transcriptional repressor 3 [Source:HGNC Symbol;Acc:HGNC:3047]	53820
A_23_P109322	7.57	-0.108	0.033	-0.141	-1.19	0.37	-1.1	0.25729	0.72052	0.29292	0.492269	0.812783	0.44483	0.78	0.48236	0	0	0	248	19	0	NM_006198	PCP4	Purkinje cell protein 4 [Source:HGNC Symbol;Acc:HGNC:8742]	5121
A_23_P109333	9.27	0.166	0.284	-0.118	1.72	2.93	-0.86	0.1126	0.01292	0.40734	0.298481	0.037674	0.557347	5.77	0.01814	0	0	0	347	23	0	NM_004649			102724023
A_23_P109333	9.27	0.166	0.284	-0.118	1.72	2.93	-0.86	0.1126	0.01292	0.40734	0.298481	0.037674	0.557347	5.77	0.01814	0	0	0	347	23	0	NM_004649	C21orf33	chromosome 21 open reading frame 33 [Source:HGNC Symbol;Acc:HGNC:1273]	8209
A_23_P109333	9.27	0.166	0.284	-0.118	1.72	2.93	-0.86	0.1126	0.01292	0.40734	0.298481	0.037674	0.557347	5.77	0.01814	0	0	0	347	23	0	NM_004649			8209
A_23_P109333	9.27	0.166	0.284	-0.118	1.72	2.93	-0.86	0.1126	0.01292	0.40734	0.298481	0.037674	0.557347	5.77	0.01814	0	0	0	347	23	0	NM_004649	C21orf33	chromosome 21 open reading frame 33 [Source:HGNC Symbol;Acc:HGNC:1273]	102724023
A_23_P109345	11.67	0.117	-0.89	1.007	1.34	-10.26	8.2	0.20482	0	0	0.431659	1.2e-05	0.000121	53.53	0	0	-1	1	47	82	0	NM_004339	PTTG1IP	pituitary tumor-transforming 1 interacting protein [Source:HGNC Symbol;Acc:HGNC:13524]	754
A_23_P109410	8.39	0.04	-0.005	0.045	0.35	-0.05	0.28	0.73269	0.96316	0.78382	0.873654	0.977706	0.858239	0.06	0.9399	0	0	0	155	68	0	NM_030573	THAP7	THAP domain containing 7 [Source:HGNC Symbol;Acc:HGNC:23190]	80764
A_23_P109427	7.78	-0.121	0.044	-0.165	-1.82	0.65	-1.75	0.09493	0.52649	0.10694	0.267836	0.655864	0.215946	1.86	0.19832	0	0	0	289	17	0	NM_000854	GSTT2	glutathione S-transferase theta 2 [Source:HGNC Symbol;Acc:HGNC:4642]	NA
A_23_P109427	7.78	-0.121	0.044	-0.165	-1.82	0.65	-1.75	0.09493	0.52649	0.10694	0.267836	0.655864	0.215946	1.86	0.19832	0	0	0	289	17	0	NM_000854	GSTT2B	glutathione S-transferase theta 2B (gene/pseudogene) [Source:HGNC Symbol;Acc:HGNC:33437]	653689
A_23_P109427	7.78	-0.121	0.044	-0.165	-1.82	0.65	-1.75	0.09493	0.52649	0.10694	0.267836	0.655864	0.215946	1.86	0.19832	0	0	0	289	17	0	NM_000854	GSTT2B	glutathione S-transferase theta 2B (gene/pseudogene) [Source:HGNC Symbol;Acc:HGNC:33437]	2953
A_23_P109446	7.74	-0.1	-0.074	-0.025	-1.63	-1.21	-0.29	0.13025	0.24876	0.77491	0.326944	0.381148	0.852416	2.06	0.17111	0	0	0	74	28	0	NM_022081	HPS4	Hermansky-Pudlak syndrome 4 [Source:HGNC Symbol;Acc:HGNC:15844]	89781
A_23_P109452	7.46	-0.164	-0.136	-0.028	-2.83	-2.35	-0.34	0.01555	0.03744	0.73894	0.084206	0.088076	0.827741	6.76	0.01124	0	0	0	295	1	0	NM_001005735	CHEK2P5	checkpoint kinase 2 pseudogene 5 [Source:HGNC Symbol;Acc:HGNC:43581]	NA
A_23_P109452	7.46	-0.164	-0.136	-0.028	-2.83	-2.35	-0.34	0.01555	0.03744	0.73894	0.084206	0.088076	0.827741	6.76	0.01124	0	0	0	295	1	0	NM_001005735			NA
A_23_P109452	7.46	-0.164	-0.136	-0.028	-2.83	-2.35	-0.34	0.01555	0.03744	0.73894	0.084206	0.088076	0.827741	6.76	0.01124	0	0	0	295	1	0	NM_001005735	CHEK2	checkpoint kinase 2 [Source:HGNC Symbol;Acc:HGNC:16627]	11200
A_23_P109452	7.46	-0.164	-0.136	-0.028	-2.83	-2.35	-0.34	0.01555	0.03744	0.73894	0.084206	0.088076	0.827741	6.76	0.01124	0	0	0	295	1	0	NM_001005735	CHEK2P2	checkpoint kinase 2 pseudogene 2 [Source:HGNC Symbol;Acc:HGNC:43578]	646096
A_23_P109452	7.46	-0.164	-0.136	-0.028	-2.83	-2.35	-0.34	0.01555	0.03744	0.73894	0.084206	0.088076	0.827741	6.76	0.01124	0	0	0	295	1	0	NM_001005735	CHEK2P4	checkpoint kinase 2 pseudogene 4 [Source:HGNC Symbol;Acc:HGNC:43580]	NA
A_23_P109452	7.46	-0.164	-0.136	-0.028	-2.83	-2.35	-0.34	0.01555	0.03744	0.73894	0.084206	0.088076	0.827741	6.76	0.01124	0	0	0	295	1	0	NM_001005735			102723841
A_23_P109470	8.2	-0.223	-0.439	0.216	-3.06	-6.04	2.1	0.01014	7e-05	0.05791	0.062639	0.000571	0.137635	22.92	9e-05	0	0	0	327	7	0	NM_001002878	THOC5	THO complex 5 [Source:HGNC Symbol;Acc:HGNC:19074]	8563
A_23_P109488	7.44	0.233	0.081	0.152	2.12	0.74	0.97	0.05641	0.47424	0.34951	0.194087	0.609212	0.501865	2.52	0.1235	0	0	0	338	20	0	NM_052880	PIK3IP1	phosphoinositide-3-kinase interacting protein 1 [Source:HGNC Symbol;Acc:HGNC:24942]	113791
A_23_P109593	8.17	-0.085	0.111	-0.196	-1.2	1.56	-1.95	0.25417	0.14453	0.07511	0.489164	0.253416	0.166418	1.94	0.18703	0	0	0	299	55	0	NM_014346	TBC1D22A	TBC1 domain family, member 22A [Source:HGNC Symbol;Acc:HGNC:1309]	25771
A_23_P109606	8.16	0.033	0.274	-0.241	0.4	3.33	-2.07	0.69753	0.00623	0.06108	0.853499	0.02105	0.143094	5.62	0.01953	0	0	0	168	56	0	NM_002972	SBF1	SET binding factor 1 [Source:HGNC Symbol;Acc:HGNC:10542]	6305
A_23_P109636	7.99	-0.647	0.373	-1.02	-7.89	4.55	-8.8	1e-05	0.00072	0	0.000308	0.003697	7.4e-05	41.47	1e-05	0	0	-1	513	65	0	NM_015541	LRIG1	leucine-rich repeats and immunoglobulin-like domains 1 [Source:HGNC Symbol;Acc:HGNC:17360]	26018
A_23_P109643	8.12	0.008	0.028	-0.02	0.09	0.32	-0.16	0.92788	0.75665	0.87644	0.972756	0.83832	0.919313	0.05	0.9471	0	0	0	473	9	0	NM_172027	ABTB1	ankyrin repeat and BTB (POZ) domain containing 1 [Source:HGNC Symbol;Acc:HGNC:18275]	80325
A_23_P109655	7.49	-0.048	-0.1	0.052	-0.64	-1.34	0.49	0.53238	0.20675	0.63297	0.743134	0.3333	0.74964	1.1	0.36486	0	0	0	432	7	0	NM_025246	SLC35G2	solute carrier family 35, member G2 [Source:HGNC Symbol;Acc:HGNC:28480]	80723
A_23_P109677	11.19	0.006	-0.033	0.039	0.06	-0.34	0.28	0.95419	0.74125	0.78392	0.984828	0.827227	0.858239	0.06	0.94308	0	0	0	377	55	0	A_23_P109677			NA
A_23_P109682	7.92	-0.198	-0.356	0.159	-3.46	-6.24	1.96	0.00487	5e-05	0.07413	0.037816	0.000456	0.164801	25.47	6e-05	0	0	0	74	49	0	NM_022461	AZI2	5-azacytidine induced 2 [Source:HGNC Symbol;Acc:HGNC:24002]	64343
A_23_P109733	7.59	-0.096	-0.035	-0.061	-1.54	-0.56	-0.69	0.15008	0.5864	0.50137	0.357759	0.707714	0.643617	1.34	0.29852	0	0	0	142	34	0	NM_144718	SPICE1	spindle and centriole associated protein 1 [Source:HGNC Symbol;Acc:HGNC:25083]	152185
A_23_P109768	11.26	-0.111	0.165	-0.276	-1.12	1.65	-1.96	0.28505	0.12461	0.07403	0.522688	0.226298	0.164699	2	0.17956	0	0	0	98	18	0	NM_014245	RNF7	ring finger protein 7 [Source:HGNC Symbol;Acc:HGNC:10070]	9616
A_23_P109774	11.66	-0.15	0.255	-0.405	-0.53	0.9	-1.01	0.6052	0.38518	0.33132	0.794726	0.525341	0.483925	0.55	0.5922	0	0	0	7	12	0	NM_014415	ZBTB11	zinc finger and BTB domain containing 11 [Source:HGNC Symbol;Acc:HGNC:16740]	27107
A_23_P109794	8.41	-0.225	-0.403	0.179	-1.94	-3.48	1.09	0.07756	0.00477	0.29777	0.23715	0.016914	0.449582	7.92	0.00674	0	0	0	190	60	0	NM_015199	ANKRD28	ankyrin repeat domain 28 [Source:HGNC Symbol;Acc:HGNC:29024]	23243
A_23_P109821	9.66	-0.235	-0.1	-0.135	-3.12	-1.33	-1.27	0.00917	0.2092	0.23044	0.058385	0.336351	0.376545	5.75	0.01835	0	0	0	354	2	0	NM_006354	TADA3	transcriptional adaptor 3 [Source:HGNC Symbol;Acc:HGNC:19422]	10474
A_23_P109864	7.77	-0.056	0.152	-0.208	-0.61	1.64	-1.58	0.55641	0.12874	0.13986	0.761388	0.232057	0.263761	1.52	0.25906	0	0	0	100	81	0	NM_004122	GHSR	growth hormone secretagogue receptor [Source:HGNC Symbol;Acc:HGNC:4267]	2693
A_23_P10987	7.77	-0.121	-0.057	-0.064	-1.75	-0.83	-0.65	0.10652	0.42396	0.5277	0.2882	0.562466	0.664495	1.87	0.19707	0	0	0	216	48	0	A_23_P10987	NA	NA	NA
A_23_P109877	8.46	0.032	-0.345	0.377	0.51	-5.49	4.24	0.6224	0.00015	0.00123	0.80647	0.001098	0.007708	15.18	0.00057	0	0	0	105	15	0	NM_025222	WDR82	WD repeat domain 82 [Source:HGNC Symbol;Acc:HGNC:28826]	80335
A_23_P109881	7.44	0.002	-0.078	0.08	0.04	-1.56	1.14	0.96679	0.14442	0.27862	0.990355	0.253285	0.429819	1.22	0.32899	0	0	0	207	33	0	NM_002218	ITIH4	inter-alpha-trypsin inhibitor heavy chain family, member 4 [Source:HGNC Symbol;Acc:HGNC:6169]	3700
A_23_P109881	7.44	0.002	-0.078	0.08	0.04	-1.56	1.14	0.96679	0.14442	0.27862	0.990355	0.253285	0.429819	1.22	0.32899	0	0	0	207	33	0	NM_002218		Uncharacterized protein [Source:UniProtKB/TrEMBL;Acc:D6R8Y8]	NA
A_23_P109895	7.63	0.087	0.112	-0.025	0.98	1.26	-0.2	0.34687	0.23238	0.84669	0.585707	0.362411	0.900253	1.27	0.31593	0	0	0	84	30	0	NM_001040454	SLC26A6	solute carrier family 26 (anion exchanger), member 6 [Source:HGNC Symbol;Acc:HGNC:14472]	65010
A_23_P109895	7.63	0.087	0.112	-0.025	0.98	1.26	-0.2	0.34687	0.23238	0.84669	0.585707	0.362411	0.900253	1.27	0.31593	0	0	0	84	30	0	NM_001040454	SLC26A6	solute carrier family 26 (anion exchanger), member 6 [Source:HGNC Symbol;Acc:HGNC:14472]	102465495
A_23_P109907	7.63	0.043	-0.019	0.062	0.48	-0.21	0.49	0.63835	0.83531	0.63217	0.816697	0.891162	0.749141	0.14	0.87162	0	0	0	53	7	0	NM_175924	ILDR1	immunoglobulin-like domain containing receptor 1 [Source:HGNC Symbol;Acc:HGNC:28741]	286676
A_23_P109928	12	-0.457	-0.338	-0.119	-1.42	-1.05	-0.26	0.18259	0.31582	0.79866	0.40304	0.4556	0.868448	1.55	0.25228	0	0	0	388	68	0	NM_014814	PSMD6	proteasome (prosome, macropain) 26S subunit, non-ATPase, 6 [Source:HGNC Symbol;Acc:HGNC:9564]	9861
A_23_P110005	7.43	-0.057	0.289	-0.346	-0.73	3.72	-3.15	0.47872	0.00307	0.00868	0.703856	0.011867	0.033315	7.19	0.00924	0	0	0	225	32	0	NM_032316	NICN1	nicolin 1 [Source:HGNC Symbol;Acc:HGNC:18317]	84276
A_23_P11005	13.56	0.04	0.263	-0.222	0.28	1.86	-1.11	0.78122	0.08818	0.28739	0.901043	0.17239	0.438805	1.77	0.2129	0	0	0	123	71	0	NM_014272	ADAMTS7P4	ADAMTS7 pseudogene 4 [Source:HGNC Symbol;Acc:HGNC:49410]	NA
A_23_P11005	13.56	0.04	0.263	-0.222	0.28	1.86	-1.11	0.78122	0.08818	0.28739	0.901043	0.17239	0.438805	1.77	0.2129	0	0	0	123	71	0	NM_014272	ADAMTS7	ADAM metallopeptidase with thrombospondin type 1 motif, 7 [Source:HGNC Symbol;Acc:HGNC:223]	11173
A_23_P110062	8.12	-0.065	-0.239	0.174	-0.83	-3.05	1.57	0.42481	0.01044	0.1431	0.657318	0.031715	0.268012	4.99	0.02726	0	0	0	253	66	0	NM_003907	EIF2B5	eukaryotic translation initiation factor 2B, subunit 5 epsilon, 82kDa [Source:HGNC Symbol;Acc:HGNC:3261]	8893
A_23_P110076	7.8	0.377	-0.08	0.458	2.39	-0.51	2.05	0.03488	0.62002	0.06377	0.143129	0.73508	0.147667	2.98	0.09017	0	0	0	412	65	0	NM_182627	WDR53	WD repeat domain 53 [Source:HGNC Symbol;Acc:HGNC:28786]	348793
A_23_P110167	8.05	-0.031	0.082	-0.113	-0.36	0.95	-0.92	0.72773	0.36271	0.3752	0.871283	0.50245	0.526818	0.51	0.61199	0	0	0	392	56	0	NM_002413	MGST2	microsomal glutathione S-transferase 2 [Source:HGNC Symbol;Acc:HGNC:7063]	4258
A_23_P110175	7.15	0.06	0.493	-0.433	0.53	4.37	-2.72	0.60677	0.00097	0.0191	0.795761	0.004739	0.060924	9.7	0.00331	0	0	0	152	75	0	NM_001334	CTSO	cathepsin O [Source:HGNC Symbol;Acc:HGNC:2542]	1519
A_23_P110184	8.85	0.463	-0.11	0.573	1.5	-0.35	1.31	0.16112	0.72958	0.21591	0.37327	0.819474	0.360056	1.18	0.34077	0	0	0	71	65	0	NM_006745	MSMO1	methylsterol monooxygenase 1 [Source:HGNC Symbol;Acc:HGNC:10545]	6307
A_23_P110196	7.28	-0.16	0.156	-0.316	-3.11	3.03	-4.34	0.0093	0.0108	0.00103	0.05907	0.032596	0.006721	9.43	0.00367	0	0	0	246	80	0	NM_016323	HERC5	HECT and RLD domain containing E3 ubiquitin protein ligase 5 [Source:HGNC Symbol;Acc:HGNC:24368]	51191
A_23_P110212	9.07	0.437	0.532	-0.095	3.96	4.83	-0.61	0.00199	0.00045	0.55172	0.020441	0.002549	0.683868	19.53	0.00019	0	0	0	225	26	0	NM_001995	NA	NA	NA
A_23_P110243	8.19	-0.058	-0.408	0.35	-1.14	-8.02	4.86	0.27748	0	0.00042	0.515166	7.5e-05	0.003443	32.8	2e-05	0	0	0	74	41	0	NM_020961	METTL14	methyltransferase like 14 [Source:HGNC Symbol;Acc:HGNC:29330]	57721
A_23_P11025	7.91	0.158	-0.532	0.69	2.27	-7.66	7.02	0.04282	1e-05	2e-05	0.163776	0.000106	0.000336	31.91	2e-05	0	0	0	296	81	0	NM_001178106	ZNF185	zinc finger protein 185 (LIM domain) [Source:HGNC Symbol;Acc:HGNC:12976]	7739
A_23_P110288	8.18	-0.135	0.136	-0.271	-1.52	1.52	-2.15	0.15568	0.15483	0.05339	0.366485	0.267044	0.129237	2.31	0.14295	0	0	0	125	74	0	NM_024751	GSTCD	glutathione S-transferase, C-terminal domain containing [Source:HGNC Symbol;Acc:HGNC:25806]	79807
A_23_P110304	7.99	-0.046	0.411	-0.457	-0.81	7.28	-5.72	0.4329	1e-05	0.00011	0.664992	0.000153	0.001283	26.8	4e-05	0	0	0	35	13	0	NM_144571	CNOT6L	CCR4-NOT transcription complex, subunit 6-like [Source:HGNC Symbol;Acc:HGNC:18042]	246175
A_23_P11032	8.58	0.338	0.772	-0.434	2.59	5.91	-2.35	0.02421	8e-05	0.03721	0.113137	0.000661	0.099208	20.84	0.00014	0	0	0	480	50	0	NM_032591	SLC9A7	solute carrier family 9, subfamily A (NHE7, cation proton antiporter 7), member 7 [Source:HGNC Symbol;Acc:HGNC:17123]	84679
A_23_P110345	7.95	-0.265	-0.668	0.403	-3.19	-8.03	3.42	0.00807	0	0.00529	0.053611	7.5e-05	0.022795	37.29	1e-05	0	0	0	245	22	0	NM_012110	CHIC2	cysteine-rich hydrophobic domain 2 [Source:HGNC Symbol;Acc:HGNC:1935]	26511
A_23_P110362	9.08	-0.117	0.239	-0.356	-1.64	3.34	-3.52	0.12852	0.00611	0.00442	0.324319	0.02074	0.019831	6.92	0.01046	0	0	0	508	3	0	NM_021970	LAMTOR3	late endosomal/lysosomal adaptor, MAPK and MTOR activator 3 [Source:HGNC Symbol;Acc:HGNC:15606]	8649
A_23_P110403	7.54	-0.209	-0.861	0.652	-2.55	-10.47	5.6	0.02617	0	0.00013	0.118787	1e-05	0.00146	58.02	0	0	-1	0	328	7	0	NM_014476	PDLIM3	PDZ and LIM domain 3 [Source:HGNC Symbol;Acc:HGNC:20767]	27295
A_23_P110412	7.69	-0.08	0.012	-0.092	-0.91	0.14	-0.74	0.38114	0.89061	0.47217	0.619468	0.929529	0.617722	0.42	0.66403	0	0	0	91	3	0	NM_001080506	TMEM150C	transmembrane protein 150C [Source:HGNC Symbol;Acc:HGNC:37263]	441027
A_23_P110433	8.69	-0.218	-0.401	0.183	-2.55	-4.7	1.52	0.02574	0.00055	0.15516	0.117726	0.003026	0.283316	14.33	0.00072	0	0	0	5	42	0	NM_015342	PPWD1	peptidylprolyl isomerase domain and WD repeat containing 1 [Source:HGNC Symbol;Acc:HGNC:28954]	23398
A_23_P110445	7.94	-0.097	-0.159	0.062	-0.77	-1.26	0.35	0.4568	0.23267	0.73551	0.685684	0.362673	0.825488	1.09	0.36856	0	0	0	355	56	0	NM_006051	SRA1	steroid receptor RNA activator 1 [Source:HGNC Symbol;Acc:HGNC:11281]	10011
A_23_P110445	7.94	-0.097	-0.159	0.062	-0.77	-1.26	0.35	0.4568	0.23267	0.73551	0.685684	0.362673	0.825488	1.09	0.36856	0	0	0	355	56	0	NM_006051	APBB3	amyloid beta (A4) precursor protein-binding, family B, member 3 [Source:HGNC Symbol;Acc:HGNC:20708]	102465499
A_23_P110445	7.94	-0.097	-0.159	0.062	-0.77	-1.26	0.35	0.4568	0.23267	0.73551	0.685684	0.362673	0.825488	1.09	0.36856	0	0	0	355	56	0	NM_006051	APBB3	amyloid beta (A4) precursor protein-binding, family B, member 3 [Source:HGNC Symbol;Acc:HGNC:20708]	10307
A_23_P110492	8.69	-0.082	-0.139	0.057	-1.07	-1.81	0.52	0.30617	0.09678	0.61257	0.544322	0.185621	0.733477	2.2	0.15426	0	0	0	11	56	0	NM_005885	2006-03-01	membrane-associated ring finger (C3HC4) 6, E3 ubiquitin protein ligase [Source:HGNC Symbol;Acc:HGNC:30550]	10299
A_23_P110504	10.02	0.244	-0.237	0.481	1.95	-1.89	2.71	0.07621	0.0844	0.0194	0.234575	0.166382	0.061528	3.67	0.05799	0	0	0	74	56	0	NM_030782	CLPTM1L	CLPTM1-like [Source:HGNC Symbol;Acc:HGNC:24308]	81037
A_23_P11051	8.07	-0.201	0.396	-0.597	-2.49	4.9	-5.22	0.02899	0.0004	0.00024	0.12682	0.002333	0.002268	15.1	0.00058	0	0	0	498	34	0	ENST00000432353	THOC2	THO complex 2 [Source:HGNC Symbol;Acc:HGNC:19073]	57187
A_23_P110531	8.01	-0.019	-2.566	2.547	-0.16	-21.89	15.36	0.8741	0	0	0.949133	0	2e-06	239.59	0	0	-1	1	328	35	0	NM_013409	FST	follistatin [Source:HGNC Symbol;Acc:HGNC:3971]	10468
A_23_P110571	7.46	0.05	-0.189	0.239	0.6	-2.26	2.02	0.562	0.04386	0.067	0.765043	0.099863	0.152918	2.73	0.10649	0	0	0	381	71	0	NM_001164664	MAST4	microtubule associated serine/threonine kinase family member 4 [Source:HGNC Symbol;Acc:HGNC:19037]	375449
A_23_P110585	8.47	-0.153	0.135	-0.288	-2.08	1.84	-2.77	0.06055	0.09136	0.01737	0.203033	0.177251	0.056582	3.85	0.05201	0	0	0	532	20	0	NM_138492	PRELID2	PRELI domain containing 2 [Source:HGNC Symbol;Acc:HGNC:28306]	153768
A_23_P110606	8.08	-0.092	0.027	-0.119	-1.26	0.37	-1.15	0.23235	0.72078	0.27326	0.463456	0.812964	0.42437	0.86	0.44806	0	0	0	287	65	0	NM_014757	MAML1	mastermind-like 1 (Drosophila) [Source:HGNC Symbol;Acc:HGNC:13632]	9794
A_23_P110611	7.86	-0.451	-0.174	-0.277	-5.02	-1.94	-2.18	0.00033	0.07723	0.05089	0.005764	0.15555	0.124889	14.46	0.0007	0	0	0	265	41	0	NM_017676	GIN1	gypsy retrotransposon integrase 1 [Source:HGNC Symbol;Acc:HGNC:25959]	54826
A_23_P110643	7.61	0.009	-0.145	0.154	0.09	-1.4	1.05	0.92975	0.18708	0.31287	0.973069	0.309294	0.465397	0.99	0.402	0	0	0	409	78	0	NM_016508	CDKL3	cyclin-dependent kinase-like 3 [Source:HGNC Symbol;Acc:HGNC:15483]	51265
A_23_P110643	7.61	0.009	-0.145	0.154	0.09	-1.4	1.05	0.92975	0.18708	0.31287	0.973069	0.309294	0.465397	0.99	0.402	0	0	0	409	78	0	NM_016508			NA
A_23_P110661	9.84	-0.131	-0.393	0.263	-1.51	-4.54	2.14	0.1573	0.00073	0.05389	0.368198	0.00374	0.130134	11.46	0.00177	0	0	0	175	46	0	NM_015360	SKIV2L2	superkiller viralicidic activity 2-like 2 (S. cerevisiae) [Source:HGNC Symbol;Acc:HGNC:18734]	23517
A_23_P110704	8.3	-0.189	-0.184	-0.005	-2.93	-2.85	-0.05	0.01302	0.01492	0.95892	0.074216	0.042299	0.973726	8.36	0.00561	0	0	0	215	58	0	NM_006425	SLU7	SLU7 splicing factor homolog (S. cerevisiae) [Source:HGNC Symbol;Acc:HGNC:16939]	10569
A_23_P11071	9.33	0.106	0.244	-0.139	1.02	2.35	-0.95	0.32937	0.03698	0.36369	0.567637	0.087267	0.515906	3.29	0.07363	0	0	0	266	33	0	NM_203473	EBP	emopamil binding protein (sterol isomerase) [Source:HGNC Symbol;Acc:HGNC:3133]	10682
A_23_P11071	9.33	0.106	0.244	-0.139	1.02	2.35	-0.95	0.32937	0.03698	0.36369	0.567637	0.087267	0.515906	3.29	0.07363	0	0	0	266	33	0	NM_203473	PORCN	porcupine homolog (Drosophila) [Source:HGNC Symbol;Acc:HGNC:17652]	64840
A_23_P110712	7.61	0.133	-1.464	1.598	0.54	-5.99	4.62	0.59634	7e-05	0.00064	0.78883	0.000606	0.004706	18.07	0.00027	0	-1	1	495	74	0	NM_004417	DUSP1	dual specificity phosphatase 1 [Source:HGNC Symbol;Acc:HGNC:3064]	1843
A_23_P110725	9.46	-0.084	0.003	-0.086	-1.51	0.05	-1.1	0.15783	0.96299	0.29319	0.368863	0.977706	0.445117	1.14	0.35297	0	0	0	267	71	0	NM_206907	PRKAA1	protein kinase, AMP-activated, alpha 1 catalytic subunit [Source:HGNC Symbol;Acc:HGNC:9376]	5562
A_23_P110802	8.28	-0.065	-0.178	0.113	-0.39	-1.06	0.48	0.70345	0.30938	0.64311	0.857014	0.448962	0.756662	0.64	0.5444	0	0	0	198	11	0	NM_022909	CENPH	centromere protein H [Source:HGNC Symbol;Acc:HGNC:17268]	64946
A_23_P110811	12.31	-0.029	-0.222	0.193	-0.33	-2.55	1.57	0.74812	0.02599	0.1431	0.882922	0.066198	0.268012	3.3	0.07301	0	0	0	323	66	0	NM_001867	COX7C	cytochrome c oxidase subunit VIIc [Source:HGNC Symbol;Acc:HGNC:2292]	1350
A_23_P110837	8.27	0.118	0.083	0.035	1.39	0.98	0.29	0.19122	0.34911	0.77588	0.41463	0.489048	0.853358	1.44	0.27647	0	0	0	61	37	0	NM_016358	NA	NA	NA
A_23_P110846	8.75	-0.641	-0.161	-0.48	-4.53	-1.14	-2.4	0.00074	0.2781	0.03397	0.010073	0.415105	0.092627	10.93	0.00213	0	0	0	2	72	0	NM_004779	CNOT8	CCR4-NOT transcription complex, subunit 8 [Source:HGNC Symbol;Acc:HGNC:9207]	9337
A_23_P110879	8.07	0.129	0.006	0.123	1.65	0.07	1.12	0.12528	0.94303	0.2868	0.318848	0.964136	0.438157	1.37	0.29297	0	0	0	164	51	0	NM_147686	TRAF3IP2	TRAF3 interacting protein 2 [Source:HGNC Symbol;Acc:HGNC:1343]	10758
A_23_P110882	8.19	0.156	-0.122	0.279	1.35	-1.06	1.71	0.20207	0.31063	0.1146	0.428083	0.450148	0.228205	1.48	0.2684	0	0	0	174	2	0	NM_021648	TSPYL4	TSPY-like 4 [Source:HGNC Symbol;Acc:HGNC:21559]	23270
A_23_P110896	8.25	0.356	0.765	-0.409	2	4.3	-1.63	0.06943	0.0011	0.13036	0.222214	0.005241	0.250726	11.25	0.0019	0	0	0	167	81	0	NM_012434	SLC17A5	solute carrier family 17 (acidic sugar transporter), member 5 [Source:HGNC Symbol;Acc:HGNC:10933]	26503
A_23_P110941	7.72	0	0.671	-0.67	0	5.22	-3.69	0.99753	0.00024	0.00327	0.99942	0.001537	0.015857	13.6	0.0009	0	0	0	221	79	0	NM_001512	GSTA4	glutathione S-transferase alpha 4 [Source:HGNC Symbol;Acc:HGNC:4629]	2941
A_23_P110957	7.73	0.028	-0.437	0.466	0.3	-4.72	3.55	0.76636	0.00054	0.00418	0.893251	0.002976	0.018994	11.17	0.00196	0	0	0	373	64	0	NM_001452	FOXF2	forkhead box F2 [Source:HGNC Symbol;Acc:HGNC:3810]	2295
A_23_P110961	7.47	-0.122	0.093	-0.215	-1.37	1.05	-1.71	0.19595	0.31353	0.11282	0.421052	0.453011	0.225245	1.5	0.26412	0	0	0	313	4	0	NM_016098	MPC1	mitochondrial pyruvate carrier 1 [Source:HGNC Symbol;Acc:HGNC:21606]	51660
A_23_P111000	9.22	0.416	0.484	-0.069	4.13	4.81	-0.48	0.0015	0.00046	0.63774	0.016647	0.002623	0.752691	20.08	0.00017	0	0	0	353	32	0	NM_002800	PSMB9	proteasome (prosome, macropain) subunit, beta type, 9 [Source:HGNC Symbol;Acc:HGNC:9546]	5698
A_23_P111005	9.46	0.577	0.085	0.492	5.67	0.84	3.41	0.00012	0.41922	0.00534	0.002821	0.557727	0.022988	16.4	0.00041	0	0	0	249	2	0	NM_015388	YIPF3	Yip1 domain family, member 3 [Source:HGNC Symbol;Acc:HGNC:21023]	25844
A_23_P111020	8.43	0.089	0.144	-0.055	1.48	2.4	-0.65	0.16578	0.03396	0.52645	0.379129	0.08159	0.663673	3.98	0.04822	0	0	0	1	53	0	NM_003131	SRF	serum response factor (c-fos serum response element-binding transcription factor) [Source:HGNC Symbol;Acc:HGNC:11291]	6722
A_23_P111037	11.11	-0.988	-0.229	-0.759	-4.44	-1.03	-2.41	0.00087	0.32429	0.03347	0.011258	0.464257	0.091603	10.38	0.00259	-1	0	0	377	84	0	NM_003529	HIST1H3A	histone cluster 1, H3a [Source:HGNC Symbol;Acc:HGNC:4766]	8355
A_23_P111037	11.11	-0.988	-0.229	-0.759	-4.44	-1.03	-2.41	0.00087	0.32429	0.03347	0.011258	0.464257	0.091603	10.38	0.00259	-1	0	0	377	84	0	NM_003529	HIST1H3A	histone cluster 1, H3a [Source:HGNC Symbol;Acc:HGNC:4766]	8968
A_23_P111037	11.11	-0.988	-0.229	-0.759	-4.44	-1.03	-2.41	0.00087	0.32429	0.03347	0.011258	0.464257	0.091603	10.38	0.00259	-1	0	0	377	84	0	NM_003529	HIST1H3A	histone cluster 1, H3a [Source:HGNC Symbol;Acc:HGNC:4766]	8353
A_23_P111037	11.11	-0.988	-0.229	-0.759	-4.44	-1.03	-2.41	0.00087	0.32429	0.03347	0.011258	0.464257	0.091603	10.38	0.00259	-1	0	0	377	84	0	NM_003529	HIST1H3A	histone cluster 1, H3a [Source:HGNC Symbol;Acc:HGNC:4766]	8358
A_23_P111037	11.11	-0.988	-0.229	-0.759	-4.44	-1.03	-2.41	0.00087	0.32429	0.03347	0.011258	0.464257	0.091603	10.38	0.00259	-1	0	0	377	84	0	NM_003529	HIST1H3A	histone cluster 1, H3a [Source:HGNC Symbol;Acc:HGNC:4766]	8354
A_23_P111037	11.11	-0.988	-0.229	-0.759	-4.44	-1.03	-2.41	0.00087	0.32429	0.03347	0.011258	0.464257	0.091603	10.38	0.00259	-1	0	0	377	84	0	NM_003529	HIST1H3A	histone cluster 1, H3a [Source:HGNC Symbol;Acc:HGNC:4766]	8356
A_23_P111037	11.11	-0.988	-0.229	-0.759	-4.44	-1.03	-2.41	0.00087	0.32429	0.03347	0.011258	0.464257	0.091603	10.38	0.00259	-1	0	0	377	84	0	NM_003529	HIST1H3A	histone cluster 1, H3a [Source:HGNC Symbol;Acc:HGNC:4766]	8352
A_23_P111037	11.11	-0.988	-0.229	-0.759	-4.44	-1.03	-2.41	0.00087	0.32429	0.03347	0.011258	0.464257	0.091603	10.38	0.00259	-1	0	0	377	84	0	NM_003529	HIST1H3A	histone cluster 1, H3a [Source:HGNC Symbol;Acc:HGNC:4766]	8351
A_23_P111037	11.11	-0.988	-0.229	-0.759	-4.44	-1.03	-2.41	0.00087	0.32429	0.03347	0.011258	0.464257	0.091603	10.38	0.00259	-1	0	0	377	84	0	NM_003529	HIST1H3A	histone cluster 1, H3a [Source:HGNC Symbol;Acc:HGNC:4766]	8357
A_23_P111037	11.11	-0.988	-0.229	-0.759	-4.44	-1.03	-2.41	0.00087	0.32429	0.03347	0.011258	0.464257	0.091603	10.38	0.00259	-1	0	0	377	84	0	NM_003529	HIST1H3A	histone cluster 1, H3a [Source:HGNC Symbol;Acc:HGNC:4766]	8350
A_23_P111041	14.77	-0.893	-0.267	-0.627	-3.55	-1.06	-1.76	0.00421	0.31147	0.10478	0.034211	0.450878	0.212672	6.85	0.01082	-1	0	0	53	25	0	NM_003525	HIST1H2BI	histone cluster 1, H2bi [Source:HGNC Symbol;Acc:HGNC:4756]	8347
A_23_P111041	14.77	-0.893	-0.267	-0.627	-3.55	-1.06	-1.76	0.00421	0.31147	0.10478	0.034211	0.450878	0.212672	6.85	0.01082	-1	0	0	53	25	0	NM_003525	HIST1H2BI	histone cluster 1, H2bi [Source:HGNC Symbol;Acc:HGNC:4756]	8339
A_23_P111041	14.77	-0.893	-0.267	-0.627	-3.55	-1.06	-1.76	0.00421	0.31147	0.10478	0.034211	0.450878	0.212672	6.85	0.01082	-1	0	0	53	25	0	NM_003525	HIST1H2BI	histone cluster 1, H2bi [Source:HGNC Symbol;Acc:HGNC:4756]	8346
A_23_P111041	14.77	-0.893	-0.267	-0.627	-3.55	-1.06	-1.76	0.00421	0.31147	0.10478	0.034211	0.450878	0.212672	6.85	0.01082	-1	0	0	53	25	0	NM_003525	HIST1H2BI	histone cluster 1, H2bi [Source:HGNC Symbol;Acc:HGNC:4756]	8344
A_23_P111041	14.77	-0.893	-0.267	-0.627	-3.55	-1.06	-1.76	0.00421	0.31147	0.10478	0.034211	0.450878	0.212672	6.85	0.01082	-1	0	0	53	25	0	NM_003525	HIST1H2BI	histone cluster 1, H2bi [Source:HGNC Symbol;Acc:HGNC:4756]	8343
A_23_P111054	13.59	-0.937	-0.377	-0.56	-3.68	-1.48	-1.56	0.00329	0.16506	0.14631	0.028657	0.280678	0.272436	7.88	0.00685	-1	0	0	479	30	0	NM_021062	HIST1H2BB	histone cluster 1, H2bb [Source:HGNC Symbol;Acc:HGNC:4751]	3018
A_23_P111092	9.7	0.185	0.358	-0.173	2.39	4.62	-1.58	0.03487	0.00064	0.14181	0.143129	0.003398	0.266435	13.5	0.00092	0	0	0	184	13	0	NM_030883	OR2H1	olfactory receptor, family 2, subfamily H, member 1 [Source:HGNC Symbol;Acc:HGNC:8252]	26716
A_23_P111112	7.87	0.236	-0.242	0.478	3.88	-3.97	5.55	0.0023	0.00196	0.00014	0.022337	0.008278	0.001539	15.43	0.00053	0	0	0	133	51	0	NM_020442	VARS2	valyl-tRNA synthetase 2, mitochondrial [Source:HGNC Symbol;Acc:HGNC:21642]	57176
A_23_P111126	7.19	-0.032	0.56	-0.592	-0.62	10.87	-8.12	0.54946	0	0	0.755893	8e-06	0.00013	59.28	0	0	0	0	362	26	0	L06175	NA	NA	NA
A_23_P111132	10.07	0.726	-0.86	1.586	4.4	-5.21	6.79	0.00093	0.00024	2e-05	0.0119	0.001548	0.000414	23.25	9e-05	0	-1	1	23	57	0	NM_005345	HSPA1A	heat shock 70kDa protein 1A [Source:HGNC Symbol;Acc:HGNC:5232]	3304
A_23_P111132	10.07	0.726	-0.86	1.586	4.4	-5.21	6.79	0.00093	0.00024	2e-05	0.0119	0.001548	0.000414	23.25	9e-05	0	-1	1	23	57	0	NM_005345	HSPA1A	heat shock 70kDa protein 1A [Source:HGNC Symbol;Acc:HGNC:5232]	3303
A_23_P111141	9.9	0.111	-0.344	0.455	1.64	-5.09	4.76	0.1272	0.00029	0.0005	0.322285	0.001818	0.003919	14.3	0.00073	0	0	0	205	81	0	NM_004639	BAG6	BCL2-associated athanogene 6 [Source:HGNC Symbol;Acc:HGNC:13919]	7917
A_23_P111155	7.43	0.105	-0.256	0.36	1.13	-2.77	2.76	0.27943	0.01742	0.0177	0.516737	0.047973	0.057441	4.48	0.03612	0	0	0	210	5	0	NM_181842	ZBTB12	zinc finger and BTB domain containing 12 [Source:HGNC Symbol;Acc:HGNC:19066]	221527
A_23_P111188	10.98	-0.014	-0.021	0.006	-0.08	-0.11	0.03	0.93824	0.91057	0.98034	0.977581	0.942786	0.987692	0.01	0.99033	0	0	0	367	81	0	NM_005453	ZBTB22	zinc finger and BTB domain containing 22 [Source:HGNC Symbol;Acc:HGNC:13085]	9278
A_23_P111194	10.11	-0.128	-2.004	1.876	-1.27	-19.82	13.12	0.22996	0	0	0.461567	0	5e-06	197.26	0	0	-1	1	80	6	0	NM_012391	SPDEF	SAM pointed domain containing ETS transcription factor [Source:HGNC Symbol;Acc:HGNC:17257]	25803
A_23_P111228	7.74	-0.154	-0.214	0.06	-1.65	-2.3	0.46	0.12561	0.04111	0.65635	0.319273	0.094851	0.767674	4	0.04769	0	0	0	117	19	0	NM_017421	COQ3	coenzyme Q3 methyltransferase [Source:HGNC Symbol;Acc:HGNC:18175]	51805
A_23_P111240	8.26	0.001	-0.444	0.446	0.02	-6.13	4.35	0.98536	6e-05	0.00102	0.995606	0.000515	0.006683	18.78	0.00023	0	0	0	85	64	0	NM_014721	PHACTR2	phosphatase and actin regulator 2 [Source:HGNC Symbol;Acc:HGNC:20956]	9749
A_23_P111260	9.29	0.828	-0.734	1.562	9.84	-8.72	13.13	0	0	0	6.2e-05	4e-05	5e-06	86.46	0	1	0	1	163	83	0	NM_002526	NT5E	5'-nucleotidase, ecto (CD73) [Source:HGNC Symbol;Acc:HGNC:8021]	4907
A_23_P111267	9.16	-0.218	0.138	-0.356	-0.87	0.55	-1.01	0.4014	0.592	0.33509	0.638805	0.712774	0.487806	0.53	0.60156	0	0	0	82	42	0	NM_031469	SH3BGRL2	SH3 domain binding glutamate-rich protein like 2 [Source:HGNC Symbol;Acc:HGNC:15567]	83699
A_23_P111273	9.08	-0.015	-0.216	0.2	-0.12	-1.63	1.07	0.91007	0.12877	0.30436	0.966445	0.232073	0.456594	1.34	0.29859	0	0	0	299	14	0	NM_016495	TBC1D7	TBC1 domain family, member 7 [Source:HGNC Symbol;Acc:HGNC:21066]	51256
A_23_P111288	11.32	0.261	-0.239	0.5	2.19	-2.01	2.97	0.04924	0.06855	0.01202	0.179022	0.141847	0.042691	4.42	0.03725	0	0	0	129	44	0	NM_016462	TMEM14C	transmembrane protein 14C [Source:HGNC Symbol;Acc:HGNC:20952]	51522
A_23_P111297	8.26	0.165	-0.331	0.495	0.95	-1.91	2.03	0.35957	0.08044	0.06605	0.598942	0.160422	0.151426	2.29	0.14524	0	0	0	35	81	0	NM_006638	RPP40	ribonuclease P/MRP 40kDa subunit [Source:HGNC Symbol;Acc:HGNC:20992]	10799
A_23_P111306	8.57	-0.17	0.019	-0.188	-2.29	0.25	-1.8	0.04159	0.80397	0.09806	0.160565	0.87155	0.202379	2.65	0.11236	0	0	0	76	73	0	NM_014892	SCAF8	SR-related CTD-associated factor 8 [Source:HGNC Symbol;Acc:HGNC:20959]	22828
A_23_P111373	8.59	0.352	-0.392	0.744	5.55	-6.18	8.3	0.00014	5e-05	0	0.003218	0.000486	0.000111	34.5	1e-05	0	0	0	223	29	0	NM_020662	MRS2	MRS2 magnesium transporter [Source:HGNC Symbol;Acc:HGNC:13785]	57380
A_23_P111381	7.74	-0.077	-0.11	0.033	-1.29	-1.85	0.39	0.22202	0.09028	0.70084	0.452313	0.175681	0.799112	2.54	0.12164	0	0	0	3	14	0	NM_004849	ATG5	autophagy related 5 [Source:HGNC Symbol;Acc:HGNC:589]	9474
A_23_P11144	8.03	-0.147	0.57	-0.716	-2.69	10.43	-9.27	0.02027	0	0	0.10086	1e-05	5.2e-05	57.98	0	0	0	0	29	13	0	NM_000390	CHM	choroideremia (Rab escort protein 1) [Source:HGNC Symbol;Acc:HGNC:1940]	1121
A_23_P111452	8.31	0.263	0.22	0.043	3.32	2.78	0.38	0.0063	0.01705	0.70766	0.045014	0.047097	0.804105	9.39	0.00373	0	0	0	211	13	0	NM_031946	AGAP3	ArfGAP with GTPase domain, ankyrin repeat and PH domain 3 [Source:HGNC Symbol;Acc:HGNC:16923]	116988
A_23_P111481	8.45	-0.008	0.128	-0.136	-0.04	0.71	-0.54	0.96571	0.48953	0.60228	0.989955	0.623423	0.725432	0.26	0.7787	0	0	0	197	79	0	NM_015908	SRRT	serrate, RNA effector molecule [Source:HGNC Symbol;Acc:HGNC:24101]	51593
A_23_P111492	7.71	0.05	0.244	-0.193	0.55	2.67	-1.5	0.58999	0.02072	0.16051	0.784994	0.055078	0.290395	3.73	0.05605	0	0	0	113	27	0	NM_023948	MOSPD3	motile sperm domain containing 3 [Source:HGNC Symbol;Acc:HGNC:25078]	64598
A_23_P111506	16.91	-0.327	-0.052	-0.275	-1.66	-0.26	-0.99	0.1228	0.79676	0.34222	0.315567	0.866402	0.494559	1.42	0.28089	0	0	0	472	49	0	NM_001168682			NA
A_23_P111506	16.91	-0.327	-0.052	-0.275	-1.66	-0.26	-0.99	0.1228	0.79676	0.34222	0.315567	0.866402	0.494559	1.42	0.28089	0	0	0	472	49	0	NM_001168682	SAP25	Sin3A-associated protein, 25kDa [Source:HGNC Symbol;Acc:HGNC:41908]	100316904
A_23_P111525	8.2	0.168	0.061	0.107	1.83	0.66	0.82	0.09327	0.52007	0.42674	0.26488	0.650445	0.576366	1.89	0.19451	0	0	0	116	78	0	BX648200	NA	NA	NA
A_23_P111531	7.34	-0.089	-0.552	0.464	-1.35	-8.41	4.99	0.20321	0	0.00034	0.429533	5.3e-05	0.002997	36.23	1e-05	0	0	0	394	20	0	NM_000168	GLI3	GLI family zinc finger 3 [Source:HGNC Symbol;Acc:HGNC:4319]	2737
A_23_P111571	16.67	0.053	-0.08	0.133	0.62	-0.92	1.09	0.54876	0.37446	0.29787	0.755523	0.514465	0.449693	0.62	0.55622	0	0	0	121	82	0	NM_153631	HOXA3	homeobox A3 [Source:HGNC Symbol;Acc:HGNC:5104]	3200
A_23_P111583	7.23	0.965	0.008	0.957	19.24	0.15	13.5	0	0.88034	0	0	0.923352	4e-06	185.17	0	1	0	1	423	72	0	NM_001001547	CD36	CD36 molecule (thrombospondin receptor) [Source:HGNC Symbol;Acc:HGNC:1663]	948
A_23_P111593	8.02	0.067	-0.43	0.497	0.72	-4.63	3.78	0.48655	0.00063	0.00277	0.709526	0.003362	0.013996	10.96	0.00211	0	0	0	366	4	0	NM_004227	CYTH3	cytohesin 3 [Source:HGNC Symbol;Acc:HGNC:9504]	9265
A_23_P111635	8.42	-0.054	0.447	-0.501	-0.72	5.97	-4.74	0.48336	7e-05	0.00053	0.707047	0.000617	0.004026	18.1	0.00027	0	0	0	411	64	0	NM_016086	STYXL1	serine/threonine/tyrosine interacting-like 1 [Source:HGNC Symbol;Acc:HGNC:18165]	51657
A_23_P111672	8.7	-0.361	0.814	-1.175	-3.72	8.39	-8.56	0.00306	0	0	0.027208	5.4e-05	8.9e-05	42.13	0	0	1	-1	131	38	0	NM_152829	TES	testis derived transcript (3 LIM domains) [Source:HGNC Symbol;Acc:HGNC:14620]	26136
A_23_P111698	7.91	0.173	-0.197	0.371	2.19	-2.5	3.31	0.04996	0.02867	0.00645	0.180442	0.071555	0.026586	5.5	0.02076	0	0	0	86	66	0	NM_002360	MAFK	v-maf avian musculoaponeurotic fibrosarcoma oncogene homolog K [Source:HGNC Symbol;Acc:HGNC:6782]	7975
A_23_P111701	7.27	0.104	1.123	-1.019	0.89	9.55	-6.12	0.39258	0	6e-05	0.630879	2e-05	0.000817	45.99	0	0	1	-1	300	29	0	NM_004126	GNG11	guanine nucleotide binding protein (G protein), gamma 11 [Source:HGNC Symbol;Acc:HGNC:4403]	2791
A_23_P111712	7.81	0.153	0.372	-0.219	1.68	4.08	-1.7	0.11981	0.00161	0.11568	0.310718	0.007111	0.229616	9.74	0.00326	0	0	0	17	40	0	NM_006980	MTERF1	mitochondrial transcription termination factor 1 [Source:HGNC Symbol;Acc:HGNC:21463]	7978
A_23_P111745	8.63	0.077	0.72	-0.642	1.07	9.99	-6.31	0.30497	0	4e-05	0.542954	1.4e-05	0.000674	50.49	0	0	0	0	31	68	0	NM_031449	ZMIZ2	zinc finger, MIZ-type containing 2 [Source:HGNC Symbol;Acc:HGNC:22229]	83637
A_23_P111753	11.45	0.203	-0.575	0.777	1.9	-5.4	5.16	0.08183	0.00018	0.00026	0.244555	0.001223	0.002428	16.39	0.00041	0	0	0	151	54	0	NM_031903	MRPL32	mitochondrial ribosomal protein L32 [Source:HGNC Symbol;Acc:HGNC:14035]	64983
A_23_P111766	7.41	-0.016	-0.187	0.172	-0.2	-2.38	1.55	0.84663	0.03505	0.14876	0.936848	0.083725	0.275236	2.86	0.09745	0	0	0	268	13	0	A_23_P111766	NA	NA	NA
A_23_P111797	10.88	-0.006	0.408	-0.414	-0.04	2.5	-1.8	0.97031	0.0282	0.09812	0.991246	0.070658	0.202479	3.14	0.08128	0	0	0	511	72	0	AL136837	NA	NA	NA
A_23_P111804	7.43	0.053	0.397	-0.345	0.79	5.94	-3.65	0.44711	8e-05	0.00351	0.677279	0.000638	0.016708	17.97	0.00028	0	0	0	458	13	0	NM_022750	PARP12	poly (ADP-ribose) polymerase family, member 12 [Source:HGNC Symbol;Acc:HGNC:21919]	64761
A_23_P111811	7.45	-0.123	-0.026	-0.098	-1.36	-0.28	-0.76	0.20043	0.7833	0.46197	0.426145	0.856377	0.608932	0.96	0.411	0	0	0	267	40	0	NM_019071	ING3	inhibitor of growth family, member 3 [Source:HGNC Symbol;Acc:HGNC:14587]	54556
A_23_P111835	10.06	0.489	0.279	0.21	6.92	3.95	2.1	2e-05	0.00203	0.0586	0.000811	0.008538	0.138818	31.73	2e-05	0	0	0	182	4	0	NM_000108	DLD	dihydrolipoamide dehydrogenase [Source:HGNC Symbol;Acc:HGNC:2898]	1738
A_23_P111843	8.77	0.122	0.379	-0.257	1.4	4.33	-2.08	0.18869	0.00105	0.06079	0.411717	0.005019	0.14256	10.36	0.0026	0	0	0	176	77	0	NM_006349	ZNHIT1	zinc finger, HIT-type containing 1 [Source:HGNC Symbol;Acc:HGNC:21688]	10467
A_23_P111929	8.15	0.02	-0.493	0.513	0.23	-5.51	4.06	0.82266	0.00015	0.00168	0.923307	0.001065	0.00968	15.21	0.00056	0	0	0	279	52	0	NM_016023	OTUD6B	OTU domain containing 6B [Source:HGNC Symbol;Acc:HGNC:24281]	51633
A_23_P111961	8.63	-0.003	-0.385	0.382	-0.03	-3.18	2.23	0.97888	0.00815	0.04612	0.993678	0.026215	0.116371	5.07	0.02612	0	0	0	274	4	0	NM_032509	MAK16	MAK16 homolog (S. cerevisiae) [Source:HGNC Symbol;Acc:HGNC:13703]	84549
A_23_P111978	7.62	0.111	-0.002	0.113	1.27	-0.02	0.91	0.22976	0.98479	0.38128	0.461397	0.990838	0.532635	0.8	0.47115	0	0	0	167	21	0	NM_016601	KCNK9	potassium channel, subfamily K, member 9 [Source:HGNC Symbol;Acc:HGNC:6283]	51305
A_23_P111981	9.11	0.015	0.205	-0.19	0.18	2.42	-1.59	0.86215	0.03291	0.13965	0.943644	0.079747	0.26361	2.94	0.09238	0	0	0	111	26	0	NM_177457	LYNX1	Ly6/neurotoxin 1 [Source:HGNC Symbol;Acc:HGNC:29604]	66004
A_23_P111995	7.9	-0.002	-0.312	0.31	-0.02	-2.28	1.6	0.98799	0.04198	0.13541	0.996398	0.096302	0.257885	2.61	0.11582	0	0	0	18	42	0	NM_002318	LOXL2	lysyl oxidase-like 2 [Source:HGNC Symbol;Acc:HGNC:6666]	4017
A_23_P112113	8.99	0.068	-0.057	0.125	0.95	-0.79	1.23	0.36153	0.44382	0.24221	0.600702	0.580912	0.389944	0.77	0.48728	0	0	0	185	10	0	NM_014846	KIAA0196	KIAA0196 [Source:HGNC Symbol;Acc:HGNC:28984]	9897
A_23_P112135	9.85	0.17	-0.392	0.561	2.48	-5.72	5.8	0.02959	0.00011	0.0001	0.128234	0.000826	0.001166	19.45	0.00019	0	0	0	74	18	0	NM_014294	TRAM1	translocation associated membrane protein 1 [Source:HGNC Symbol;Acc:HGNC:20568]	23471
A_23_P11214	8.7	0.011	-0.086	0.097	0.2	-1.6	1.27	0.84812	0.13581	0.22833	0.9374	0.241694	0.374419	1.3	0.30852	0	0	0	195	26	0	NM_017544	NKRF	NFKB repressing factor [Source:HGNC Symbol;Acc:HGNC:19374]	55922
A_23_P112159	10.23	0.038	-1.017	1.055	0.29	-7.71	5.66	0.77788	1e-05	0.00012	0.89917	0.0001	0.00137	29.8	3e-05	0	-1	1	297	36	0	NM_012154	AGO2	argonaute RISC catalytic component 2 [Source:HGNC Symbol;Acc:HGNC:3263]	27161
A_23_P112162	8.04	-0.031	-0.121	0.09	-0.35	-1.37	0.72	0.73258	0.19678	0.48535	0.873654	0.321044	0.62952	1	0.39789	0	0	0	20	13	0	NM_012079	MIR6848	microRNA 6848 [Source:HGNC Symbol;Acc:HGNC:50176]	102465511
A_23_P112162	8.04	-0.031	-0.121	0.09	-0.35	-1.37	0.72	0.73258	0.19678	0.48535	0.873654	0.321044	0.62952	1	0.39789	0	0	0	20	13	0	NM_012079	DGAT1	diacylglycerol O-acyltransferase 1 [Source:HGNC Symbol;Acc:HGNC:2843]	8694
A_23_P112162	8.04	-0.031	-0.121	0.09	-0.35	-1.37	0.72	0.73258	0.19678	0.48535	0.873654	0.321044	0.62952	1	0.39789	0	0	0	20	13	0	NM_012079	DGAT1	diacylglycerol O-acyltransferase 1 [Source:HGNC Symbol;Acc:HGNC:2843]	101929012
A_23_P112187	7.66	0.402	0.043	0.359	2.19	0.24	1.38	0.05008	0.81779	0.19394	0.1807	0.879881	0.332841	2.42	0.13259	0	0	0	531	51	0	NM_032843	FIBCD1	fibrinogen C domain containing 1 [Source:HGNC Symbol;Acc:HGNC:25922]	84929
A_23_P112201	7.35	-0.245	0.072	-0.317	-3.61	1.06	-3.3	0.00377	0.31182	0.0066	0.031655	0.451291	0.027023	7.07	0.00979	0	0	0	488	73	0	NM_015061	KDM4C	lysine (K)-specific demethylase 4C [Source:HGNC Symbol;Acc:HGNC:17071]	23081
A_23_P11224	8.69	-0.144	0.047	-0.191	-1.9	0.62	-1.78	0.08276	0.54874	0.10137	0.246384	0.674915	0.207522	1.99	0.1803	0	0	0	41	1	0	NM_173470	MMGT1	membrane magnesium transporter 1 [Source:HGNC Symbol;Acc:HGNC:28100]	93380
A_23_P112241	7.53	0.002	-0.222	0.223	0.02	-2.64	1.88	0.98445	0.02189	0.08482	0.995409	0.057626	0.182253	3.5	0.06471	0	0	0	115	16	0	NM_012266	DNAJB5	DnaJ (Hsp40) homolog, subfamily B, member 5 [Source:HGNC Symbol;Acc:HGNC:14887]	25822
A_23_P112251	10.26	0.134	0.124	0.011	2.11	1.94	0.12	0.05704	0.07683	0.90603	0.195481	0.155007	0.939015	4.11	0.04452	0	0	0	453	45	0	NM_001017998	DNAJC25-GNG10	DNAJC25-GNG10 readthrough [Source:HGNC Symbol;Acc:HGNC:37501]	552891
A_23_P112251	10.26	0.134	0.124	0.011	2.11	1.94	0.12	0.05704	0.07683	0.90603	0.195481	0.155007	0.939015	4.11	0.04452	0	0	0	453	45	0	NM_001017998	GNG10	guanine nucleotide binding protein (G protein), gamma 10 [Source:HGNC Symbol;Acc:HGNC:4402]	2790
A_23_P112311	7.7	0.017	-0.083	0.099	0.32	-1.58	1.34	0.75598	0.14001	0.20427	0.887704	0.247325	0.345835	1.3	0.30811	0	0	0	129	5	0	NM_012210	TRIM32	tripartite motif containing 32 [Source:HGNC Symbol;Acc:HGNC:16380]	22954
A_23_P112341	8.02	-0.225	0.162	-0.388	-2.07	1.49	-2.52	0.06088	0.16227	0.02733	0.203717	0.276892	0.078965	3.27	0.07485	0	0	0	454	16	0	NM_024945	RMI1	RecQ mediated genome instability 1 [Source:HGNC Symbol;Acc:HGNC:25764]	80010
A_23_P11237	8.12	-0.224	0.463	-0.687	-3.74	7.73	-8.11	0.00298	1e-05	0	0.026784	9.9e-05	0.00013	36.84	1e-05	0	0	0	260	75	0	NM_004606	TAF1	TAF1 RNA polymerase II, TATA box binding protein (TBP)-associated factor, 250kDa [Source:HGNC Symbol;Acc:HGNC:11535]	6872
A_23_P112397	8.21	-0.006	0.267	-0.274	-0.07	3.05	-2.21	0.94228	0.01033	0.04778	0.979455	0.031449	0.119277	4.67	0.03249	0	0	0	433	1	0	NM_018998	FBXW5	F-box and WD repeat domain containing 5 [Source:HGNC Symbol;Acc:HGNC:13613]	54461
A_23_P112406	8.96	-0.338	-0.088	-0.25	-4.87	-1.26	-2.55	0.00042	0.23191	0.02598	0.006786	0.362012	0.07616	12.64	0.00121	0	0	0	191	63	0	NM_012087	GTF3C5	general transcription factor IIIC, polypeptide 5, 63kDa [Source:HGNC Symbol;Acc:HGNC:4668]	9328
A_23_P112412	8.44	0.095	-0.252	0.346	1.05	-2.8	2.72	0.31447	0.01651	0.01898	0.552688	0.045921	0.060596	4.47	0.03631	0	0	0	248	8	0	NM_017746	TEX10	testis expressed 10 [Source:HGNC Symbol;Acc:HGNC:25988]	54881
A_23_P112478	8.66	0.066	0.032	0.034	0.54	0.26	0.19	0.59952	0.79616	0.84891	0.790705	0.866158	0.901882	0.18	0.83706	0	0	0	137	59	0	NM_001161	NUDT2	nudix (nucleoside diphosphate linked moiety X)-type motif 2 [Source:HGNC Symbol;Acc:HGNC:8049]	318
A_23_P112481	7.87	1.45	-0.198	1.648	13.23	-1.81	10.63	0	0.09692	0	8e-06	0.185855	2e-05	89.1	0	1	0	1	392	20	0	NM_004925	AQP3	aquaporin 3 (Gill blood group) [Source:HGNC Symbol;Acc:HGNC:636]	360
A_23_P112512	8.13	0.031	-0.18	0.211	0.45	-2.61	2.16	0.66225	0.02317	0.05197	0.831854	0.060443	0.126863	3.51	0.06398	0	0	0	14	36	0	NM_033412	SLC25A51P1	solute carrier family 25, member 51 pseudogene 1 [Source:HGNC Symbol;Acc:HGNC:23325]	NA
A_23_P112512	8.13	0.031	-0.18	0.211	0.45	-2.61	2.16	0.66225	0.02317	0.05197	0.831854	0.060443	0.126863	3.51	0.06398	0	0	0	14	36	0	NM_033412	SLC25A51	solute carrier family 25, member 51 [Source:HGNC Symbol;Acc:HGNC:23323]	92014
A_23_P112512	8.13	0.031	-0.18	0.211	0.45	-2.61	2.16	0.66225	0.02317	0.05197	0.831854	0.060443	0.126863	3.51	0.06398	0	0	0	14	36	0	NM_033412	SLC25A51P2	solute carrier family 25, member 51 pseudogene 2 [Source:HGNC Symbol;Acc:HGNC:23327]	NA
A_23_P112512	8.13	0.031	-0.18	0.211	0.45	-2.61	2.16	0.66225	0.02317	0.05197	0.831854	0.060443	0.126863	3.51	0.06398	0	0	0	14	36	0	NM_033412	SLC25A52	solute carrier family 25, member 52 [Source:HGNC Symbol;Acc:HGNC:23324]	147407
A_23_P112531	9.48	-0.049	0.13	-0.179	-0.36	0.96	-0.93	0.72283	0.35775	0.36924	0.869175	0.497425	0.520966	0.52	0.60521	0	0	0	374	23	0	NM_001035254	FAM102A	family with sequence similarity 102, member A [Source:HGNC Symbol;Acc:HGNC:31419]	399665
A_23_P112596	9.65	-0.434	-0.373	-0.061	-2.62	-2.25	-0.26	0.02293	0.04456	0.79946	0.109033	0.101143	0.868961	5.96	0.01649	0	0	0	436	69	0	NM_001123	ADK	adenosine kinase [Source:HGNC Symbol;Acc:HGNC:257]	132
A_23_P112613	7.91	0.168	-0.048	0.217	1.73	-0.5	1.58	0.10959	0.62874	0.14177	0.293389	0.741993	0.266392	1.62	0.23877	0	0	0	82	49	0	ENST00000356126	PSMD12	proteasome (prosome, macropain) 26S subunit, non-ATPase, 12 [Source:HGNC Symbol;Acc:HGNC:9557]	5718
A_23_P11262	9.71	0.216	0.916	-0.699	1.47	6.22	-3.36	0.16844	5e-05	0.00591	0.382971	0.000467	0.024845	20.41	0.00016	0	1	0	247	79	0	NM_012151	F8A3	coagulation factor VIII-associated 3 [Source:HGNC Symbol;Acc:HGNC:31850]	474383
A_23_P11262	9.71	0.216	0.916	-0.699	1.47	6.22	-3.36	0.16844	5e-05	0.00591	0.382971	0.000467	0.024845	20.41	0.00016	0	1	0	247	79	0	NM_012151	F8A1	coagulation factor VIII-associated 1 [Source:HGNC Symbol;Acc:HGNC:3547]	8263
A_23_P11262	9.71	0.216	0.916	-0.699	1.47	6.22	-3.36	0.16844	5e-05	0.00591	0.382971	0.000467	0.024845	20.41	0.00016	0	1	0	247	79	0	NM_012151	F8A2	coagulation factor VIII-associated 2 [Source:HGNC Symbol;Acc:HGNC:31849]	8263
A_23_P11262	9.71	0.216	0.916	-0.699	1.47	6.22	-3.36	0.16844	5e-05	0.00591	0.382971	0.000467	0.024845	20.41	0.00016	0	1	0	247	79	0	NM_012151	F8A2	coagulation factor VIII-associated 2 [Source:HGNC Symbol;Acc:HGNC:31849]	474383
A_23_P11262	9.71	0.216	0.916	-0.699	1.47	6.22	-3.36	0.16844	5e-05	0.00591	0.382971	0.000467	0.024845	20.41	0.00016	0	1	0	247	79	0	NM_012151	F8A1	coagulation factor VIII-associated 1 [Source:HGNC Symbol;Acc:HGNC:3547]	474384
A_23_P11262	9.71	0.216	0.916	-0.699	1.47	6.22	-3.36	0.16844	5e-05	0.00591	0.382971	0.000467	0.024845	20.41	0.00016	0	1	0	247	79	0	NM_012151	F8A1	coagulation factor VIII-associated 1 [Source:HGNC Symbol;Acc:HGNC:3547]	474383
A_23_P11262	9.71	0.216	0.916	-0.699	1.47	6.22	-3.36	0.16844	5e-05	0.00591	0.382971	0.000467	0.024845	20.41	0.00016	0	1	0	247	79	0	NM_012151	F8A3	coagulation factor VIII-associated 3 [Source:HGNC Symbol;Acc:HGNC:31850]	8263
A_23_P11262	9.71	0.216	0.916	-0.699	1.47	6.22	-3.36	0.16844	5e-05	0.00591	0.382971	0.000467	0.024845	20.41	0.00016	0	1	0	247	79	0	NM_012151	F8A2	coagulation factor VIII-associated 2 [Source:HGNC Symbol;Acc:HGNC:31849]	474384
A_23_P11262	9.71	0.216	0.916	-0.699	1.47	6.22	-3.36	0.16844	5e-05	0.00591	0.382971	0.000467	0.024845	20.41	0.00016	0	1	0	247	79	0	NM_012151	F8A3	coagulation factor VIII-associated 3 [Source:HGNC Symbol;Acc:HGNC:31850]	474384
A_23_P112634	9.46	-0.628	-0.161	-0.467	-2.9	-0.74	-1.53	0.01364	0.47108	0.15386	0.076415	0.606879	0.281736	4.49	0.03588	0	0	0	457	72	0	NM_174921	SMIM14	small integral membrane protein 14 [Source:HGNC Symbol;Acc:HGNC:27321]	201895
A_23_P112652	7.48	-0.078	-0.162	0.084	-1.14	-2.36	0.86	0.27702	0.03662	0.40581	0.515013	0.08668	0.556165	3.44	0.06718	0	0	0	371	71	0	NM_015442	CNOT10	CCR4-NOT transcription complex, subunit 10 [Source:HGNC Symbol;Acc:HGNC:23817]	25904
A_23_P112652	7.48	-0.078	-0.162	0.084	-1.14	-2.36	0.86	0.27702	0.03662	0.40581	0.515013	0.08668	0.556165	3.44	0.06718	0	0	0	371	71	0	NM_015442	CNOT10	CCR4-NOT transcription complex, subunit 10 [Source:HGNC Symbol;Acc:HGNC:23817]	102723473
A_23_P112673	9.39	0.029	-0.57	0.599	0.18	-3.43	2.55	0.86291	0.00523	0.0261	0.943933	0.018243	0.07636	5.88	0.01713	0	0	0	114	34	0	NM_017975	ZWILCH	zwilch kinetochore protein [Source:HGNC Symbol;Acc:HGNC:25468]	55055
A_23_P112774	7.66	0.029	0.021	0.008	0.48	0.34	0.1	0.64157	0.73944	0.92433	0.819021	0.825773	0.951581	0.17	0.84391	0	0	0	474	1	0	NM_032611	PTP4A3	protein tyrosine phosphatase type IVA, member 3 [Source:HGNC Symbol;Acc:HGNC:9636]	11156
A_23_P11279	10.57	-0.306	0.049	-0.356	-2.17	0.35	-1.78	0.05185	0.73261	0.10135	0.184393	0.821643	0.207504	2.41	0.13343	0	0	0	479	33	0	NM_018466	ALG13	ALG13, UDP-N-acetylglucosaminyltransferase subunit [Source:HGNC Symbol;Acc:HGNC:30881]	79868
A_23_P112798	8.6	-0.513	-0.795	0.282	-4.46	-6.92	1.74	0.00084	2e-05	0.10891	0.010949	0.000221	0.219131	33.86	1e-05	0	0	0	236	1	0	NM_001312	CRIP2	cysteine-rich protein 2 [Source:HGNC Symbol;Acc:HGNC:2361]	1397
A_23_P112820	10.3	0.253	0.185	0.068	3.17	2.32	0.6	0.00827	0.0392	0.55821	0.054472	0.091436	0.689195	7.74	0.00728	0	0	0	212	15	0	NM_005226	S1PR3	sphingosine-1-phosphate receptor 3 [Source:HGNC Symbol;Acc:HGNC:3167]	1903
A_23_P112825	9.04	-0.084	-0.155	0.071	-0.97	-1.79	0.58	0.35341	0.09976	0.5723	0.592321	0.190014	0.700602	2.07	0.17064	0	0	0	186	49	0	NM_016309	LCMT1	leucine carboxyl methyltransferase 1 [Source:HGNC Symbol;Acc:HGNC:17557]	51451
A_23_P112859	8.33	-0.001	-1.59	1.589	0	-3.12	2.2	0.99812	0.00921	0.04862	0.999714	0.028816	0.120954	4.86	0.02926	0	-1	0	365	66	0	NM_001898	CST1	cystatin SN [Source:HGNC Symbol;Acc:HGNC:2473]	1469
A_23_P11286	9.46	-0.058	0.055	-0.113	-0.66	0.63	-0.91	0.52028	0.54071	0.37905	0.734276	0.668173	0.530371	0.42	0.66765	0	0	0	211	78	0	NM_019597	HNRNPH2	heterogeneous nuclear ribonucleoprotein H2 (H') [Source:HGNC Symbol;Acc:HGNC:5042]	100529097
A_23_P11286	9.46	-0.058	0.055	-0.113	-0.66	0.63	-0.91	0.52028	0.54071	0.37905	0.734276	0.668173	0.530371	0.42	0.66765	0	0	0	211	78	0	NM_019597	HNRNPH2	heterogeneous nuclear ribonucleoprotein H2 (H') [Source:HGNC Symbol;Acc:HGNC:5042]	3188
A_23_P112883	7.77	-0.094	0.456	-0.55	-0.98	4.74	-4.04	0.34822	0.00052	0.00174	0.586821	0.002891	0.009893	11.7	0.00164	0	0	0	62	1	0	NM_178564	NRBP2	nuclear receptor binding protein 2 [Source:HGNC Symbol;Acc:HGNC:19339]	340371
A_23_P112883	7.77	-0.094	0.456	-0.55	-0.98	4.74	-4.04	0.34822	0.00052	0.00174	0.586821	0.002891	0.009893	11.7	0.00164	0	0	0	62	1	0	NM_178564	NRBP2	nuclear receptor binding protein 2 [Source:HGNC Symbol;Acc:HGNC:19339]	102466748
A_23_P112883	7.77	-0.094	0.456	-0.55	-0.98	4.74	-4.04	0.34822	0.00052	0.00174	0.586821	0.002891	0.009893	11.7	0.00164	0	0	0	62	1	0	NM_178564			NA
A_23_P11295	8.63	-0.311	0.642	-0.952	-3.96	8.17	-8.57	0.00202	0	0	0.020591	6.7e-05	8.8e-05	41.19	1e-05	0	0	-1	459	5	0	NM_001018024	MTCP1	mature T-cell proliferation 1 [Source:HGNC Symbol;Acc:HGNC:7423]	4515
A_23_P11295	8.63	-0.311	0.642	-0.952	-3.96	8.17	-8.57	0.00202	0	0	0.020591	6.7e-05	8.8e-05	41.19	1e-05	0	0	-1	459	5	0	NM_001018024	CMC4	C-x(9)-C motif containing 4 [Source:HGNC Symbol;Acc:HGNC:35428]	100272147
A_23_P113005	8.14	0.128	-0.103	0.231	1.23	-0.99	1.57	0.24417	0.34027	0.14306	0.477173	0.480042	0.268007	1.25	0.32314	0	0	0	23	66	0	NM_004428	EFNA1	ephrin-A1 [Source:HGNC Symbol;Acc:HGNC:3221]	1942
A_23_P11309	9.18	-0.064	0.482	-0.547	-0.41	3.09	-2.48	0.68675	0.00961	0.02952	0.845954	0.029753	0.083467	4.87	0.02906	0	0	0	147	71	0	NM_017514	PLXNA3	plexin A3 [Source:HGNC Symbol;Acc:HGNC:9101]	55558
A_23_P113111	7.4	-0.047	0.299	-0.346	-0.72	4.54	-3.72	0.48787	0.00073	0.0031	0.710399	0.003773	0.01524	10.55	0.00243	0	0	0	197	70	0	NM_000044	AR	androgen receptor [Source:HGNC Symbol;Acc:HGNC:644]	367
A_23_P113184	8.77	0.089	-0.303	0.392	1.08	-3.67	3.36	0.30231	0.00338	0.00594	0.540331	0.012823	0.024896	7.31	0.00878	0	0	0	18	73	0	NM_001080432	FTO	fat mass and obesity associated [Source:HGNC Symbol;Acc:HGNC:24678]	79068
A_23_P113204	11.1	0.104	0.064	0.04	0.73	0.45	0.2	0.4795	0.66325	0.84441	0.704553	0.770412	0.898982	0.37	0.70078	0	0	0	304	29	0	NM_005247	FGF3	fibroblast growth factor 3 [Source:HGNC Symbol;Acc:HGNC:3681]	2248
A_23_P113212	7.1	0.121	0.313	-0.193	1.66	4.32	-1.88	0.12281	0.00107	0.08559	0.315567	0.005098	0.183379	10.72	0.00229	0	0	0	310	58	0	NM_018004	TMEM45A	transmembrane protein 45A [Source:HGNC Symbol;Acc:HGNC:25480]	55076
A_23_P113212	7.1	0.121	0.313	-0.193	1.66	4.32	-1.88	0.12281	0.00107	0.08559	0.315567	0.005098	0.183379	10.72	0.00229	0	0	0	310	58	0	NM_018004	TMEM45A	transmembrane protein 45A [Source:HGNC Symbol;Acc:HGNC:25480]	102724794
A_23_P113237	7.3	-0.028	0.363	-0.391	-0.45	5.75	-4.38	0.66288	0.0001	0.00096	0.832037	0.000801	0.006401	16.63	0.00039	0	0	0	234	40	0	NM_001012288	CRLF2	cytokine receptor-like factor 2 [Source:HGNC Symbol;Acc:HGNC:14281]	64109
A_23_P113245	8.87	-0.046	-0.167	0.121	-0.56	-2.03	1.04	0.58402	0.06574	0.32041	0.780354	0.137236	0.472874	2.22	0.15239	0	0	0	344	46	0	D14041	NA	NA	NA
A_23_P113263	7.49	0.009	-0.04	0.049	0.18	-0.8	0.69	0.86207	0.44215	0.5048	0.943644	0.579514	0.646044	0.33	0.72385	0	0	0	481	15	0	A_23_P113263	NA	NA	NA
A_23_P11331	8.44	0.139	-0.002	0.14	1.13	-0.01	0.81	0.28001	0.98889	0.43352	0.517415	0.9935	0.582569	0.64	0.54393	0	0	0	411	75	0	NM_153333	TCEAL8	transcription elongation factor A (SII)-like 8 [Source:HGNC Symbol;Acc:HGNC:28683]	90843
A_23_P113317	8.19	-0.053	0.118	-0.171	-0.51	1.12	-1.15	0.62266	0.28552	0.27362	0.8066	0.423082	0.424709	0.75	0.49199	0	0	0	130	84	0	NM_177938	P4HTM	prolyl 4-hydroxylase, transmembrane (endoplasmic reticulum) [Source:HGNC Symbol;Acc:HGNC:28858]	54681
A_23_P113328	8.74	0.06	0.109	-0.049	0.47	0.86	-0.27	0.64558	0.40686	0.78838	0.821613	0.546513	0.861686	0.48	0.62951	0	0	0	140	50	0	NM_194314	ZBTB41	zinc finger and BTB domain containing 41 [Source:HGNC Symbol;Acc:HGNC:24819]	360023
A_23_P113405	8.52	0.052	0.225	-0.173	0.41	1.8	-0.98	0.68608	0.09782	0.34718	0.845634	0.187157	0.49979	1.71	0.22404	0	0	0	129	18	0	NM_017623	CNNM3	cyclin and CBS domain divalent metal cation transport mediator 3 [Source:HGNC Symbol;Acc:HGNC:104]	26505
A_23_P113417	7.56	0.008	0.113	-0.106	0.11	1.63	-1.07	0.91155	0.13072	0.30658	0.966991	0.23466	0.458655	1.33	0.30231	0	0	0	324	15	0	NM_025161	C17orf70	chromosome 17 open reading frame 70 [Source:HGNC Symbol;Acc:HGNC:26171]	80233
A_23_P113523	8.84	-0.092	0.804	-0.896	-1.29	11.3	-8.9	0.22313	0	0	0.45324	6e-06	6.8e-05	64.65	0	0	1	-1	199	33	0	NM_012227	GTPBP6	GTP binding protein 6 (putative) [Source:HGNC Symbol;Acc:HGNC:30189]	8225
A_23_P11353	11.69	0.559	1.055	-0.496	5.82	10.98	-3.65	9e-05	0	0.00349	0.002404	7e-06	0.016661	77.21	0	0	1	0	342	22	0	NM_005765	ATP6AP2	ATPase, H+ transporting, lysosomal accessory protein 2 [Source:HGNC Symbol;Acc:HGNC:18305]	10159
A_23_P11362	8.77	0.048	0.355	-0.308	0.32	2.37	-1.45	0.75651	0.03573	0.17233	0.887733	0.084957	0.306058	2.87	0.0971	0	0	0	335	63	0	NM_014735	JADE3	jade family PHD finger 3 [Source:HGNC Symbol;Acc:HGNC:22982]	9767
A_23_P113623	9.69	-0.123	-0.185	0.062	-1.36	-2.05	0.49	0.19881	0.06372	0.63651	0.424415	0.13413	0.751993	3.03	0.08739	0	0	0	34	11	0	NM_032351	MRPL45	mitochondrial ribosomal protein L45 [Source:HGNC Symbol;Acc:HGNC:16651]	84311
A_23_P113634	8.62	0	-0.487	0.487	0	-5.38	3.8	0.99891	0.00018	0.00264	0.999738	0.001255	0.013543	14.46	0.0007	0	0	0	501	29	0	NM_001755	CBFB	core-binding factor, beta subunit [Source:HGNC Symbol;Acc:HGNC:1539]	865
A_23_P113682	10	0.092	0.297	-0.205	0.87	2.81	-1.37	0.4022	0.01619	0.19611	0.639069	0.04524	0.335471	4.32	0.03944	0	0	0	480	28	0	NM_080877	SLC34A3	solute carrier family 34 (type II sodium/phosphate contransporter), member 3 [Source:HGNC Symbol;Acc:HGNC:20305]	142680
A_23_P113716	12.01	-0.012	1.707	-1.719	-0.07	9.12	-6.49	0.94893	0	3e-05	0.982696	2.9e-05	0.000562	41.56	0	0	1	-1	44	61	0	ENST00000552865	NA	NA	NA
A_23_P11372	9.97	-0.288	0.261	-0.549	-4.09	3.7	-5.5	0.0016	0.00321	0.00015	0.017555	0.012315	0.001626	15.18	0.00057	0	0	0	53	59	0	NM_000194	HPRT1	hypoxanthine phosphoribosyltransferase 1 [Source:HGNC Symbol;Acc:HGNC:5157]	3251
A_23_P113728	7.5	-0.135	-0.098	-0.038	-2.28	-1.64	-0.45	0.04196	0.12668	0.65942	0.161546	0.229288	0.769948	3.96	0.04868	0	0	0	470	9	0	NM_138384	MTG1	mitochondrial ribosome-associated GTPase 1 [Source:HGNC Symbol;Acc:HGNC:32159]	92170
A_23_P113728	7.5	-0.135	-0.098	-0.038	-2.28	-1.64	-0.45	0.04196	0.12668	0.65942	0.161546	0.229288	0.769948	3.96	0.04868	0	0	0	470	9	0	NM_138384		Mitochondrial GTPase 1 [Source:UniProtKB/TrEMBL;Acc:E9PI62]	NA
A_23_P113789	8.21	-0.226	-0.144	-0.082	-2.75	-1.75	-0.71	0.01815	0.10673	0.49421	0.093181	0.200507	0.637787	5.3	0.0231	0	0	0	267	75	0	NM_006677	USP19	ubiquitin specific peptidase 19 [Source:HGNC Symbol;Acc:HGNC:12617]	10869
A_23_P113803	8.01	-0.405	-0.135	-0.27	-3.51	-1.17	-1.65	0.00451	0.2645	0.12536	0.036026	0.399321	0.243655	6.84	0.01085	0	0	0	520	46	0	NM_007044	KATNA1	katanin p60 (ATPase containing) subunit A 1 [Source:HGNC Symbol;Acc:HGNC:6216]	11104
A_23_P113825	8.53	0.5	0.711	-0.211	5.02	7.13	-1.49	0.00033	1e-05	0.1619	0.005764	0.000177	0.292396	37.98	1e-05	0	0	0	441	73	0	NM_144653	NACC2	NACC family member 2, BEN and BTB (POZ) domain containing [Source:HGNC Symbol;Acc:HGNC:23846]	138151
A_23_P11390	9.49	0.124	0.241	-0.117	0.7	1.36	-0.47	0.49757	0.1997	0.64961	0.71757	0.32466	0.762404	1.17	0.34451	0	0	0	473	15	0	NM_004679	VCY1B	variable charge, Y-linked 1B [Source:HGNC Symbol;Acc:HGNC:31751]	9084
A_23_P11390	9.49	0.124	0.241	-0.117	0.7	1.36	-0.47	0.49757	0.1997	0.64961	0.71757	0.32466	0.762404	1.17	0.34451	0	0	0	473	15	0	NM_004679	VCY1B	variable charge, Y-linked 1B [Source:HGNC Symbol;Acc:HGNC:31751]	353513
A_23_P11390	9.49	0.124	0.241	-0.117	0.7	1.36	-0.47	0.49757	0.1997	0.64961	0.71757	0.32466	0.762404	1.17	0.34451	0	0	0	473	15	0	NM_004679	VCY	variable charge, Y-linked [Source:HGNC Symbol;Acc:HGNC:12668]	9084
A_23_P11390	9.49	0.124	0.241	-0.117	0.7	1.36	-0.47	0.49757	0.1997	0.64961	0.71757	0.32466	0.762404	1.17	0.34451	0	0	0	473	15	0	NM_004679	VCY	variable charge, Y-linked [Source:HGNC Symbol;Acc:HGNC:12668]	353513
A_23_P113972	8.79	-0.107	0.034	-0.141	-1.76	0.56	-1.64	0.10399	0.5892	0.12778	0.283804	0.710333	0.247193	1.71	0.22341	0	0	0	94	62	0	NM_001024924	EXOC1	exocyst complex component 1 [Source:HGNC Symbol;Acc:HGNC:30380]	55763
A_23_P113994	8.08	-0.039	0.547	-0.586	-0.6	8.54	-6.46	0.55796	0	4e-05	0.762243	4.7e-05	0.000576	36.63	1e-05	0	0	0	156	37	0	NM_018240	KIRREL	kin of IRRE like (Drosophila) [Source:HGNC Symbol;Acc:HGNC:15734]	55243
A_23_P114057	8.84	0.819	-0.302	1.121	9.23	-3.4	8.93	0	0.00547	0	9.7e-05	0.018943	6.6e-05	48.4	0	1	0	1	316	23	0	NM_017789	SEMA4C	sema domain, immunoglobulin domain (Ig), transmembrane domain (TM) and short cytoplasmic domain, (semaphorin) 4C [Source:HGNC Symbol;Acc:HGNC:10731]	54910
A_23_P114075	8.93	-0.183	0.082	-0.265	-1.58	0.71	-1.62	0.14071	0.49393	0.1326	0.343647	0.627682	0.25389	1.5	0.26352	0	0	0	463	51	0	NM_004459	BPTF	bromodomain PHD finger transcription factor [Source:HGNC Symbol;Acc:HGNC:3581]	2186
A_23_P114095	8.26	-0.131	0.811	-0.942	-1.41	8.71	-7.15	0.18589	0	1e-05	0.407387	4.1e-05	0.000295	38.89	1e-05	0	1	-1	450	72	0	NM_015884	MBTPS2	membrane-bound transcription factor peptidase, site 2 [Source:HGNC Symbol;Acc:HGNC:15455]	51360
A_23_P114105	8.73	-0.024	-0.13	0.107	-0.24	-1.32	0.77	0.81516	0.21143	0.45894	0.91947	0.338885	0.605961	0.9	0.43197	0	0	0	417	76	0	NM_012317	LDOC1	leucine zipper, down-regulated in cancer 1 [Source:HGNC Symbol;Acc:HGNC:6548]	23641
A_23_P114144	7.76	-0.119	0.408	-0.528	-1.61	5.52	-5.04	0.13331	0.00015	0.00032	0.33225	0.001054	0.00282	16.53	0.0004	0	0	0	103	42	0	NM_014008	CCDC22	coiled-coil domain containing 22 [Source:HGNC Symbol;Acc:HGNC:28909]	28952
A_23_P114155	7.7	0.019	0.04	-0.021	0.21	0.43	-0.16	0.83959	0.67566	0.87788	0.93257	0.779761	0.920029	0.11	0.89368	0	0	0	432	69	0	NM_015698	GPKOW	G patch domain and KOW motifs [Source:HGNC Symbol;Acc:HGNC:30677]	27238
A_23_P114164	8.45	-0.01	0.735	-0.744	-0.14	10.47	-7.5	0.89209	0	1e-05	0.957399	1e-05	0.000216	54.87	0	0	0	0	343	5	0	NM_013444	UBQLN2	ubiquilin 2 [Source:HGNC Symbol;Acc:HGNC:12509]	29978
A_23_P114221	11.77	0.096	1.136	-1.039	1.24	14.62	-9.46	0.23923	0	0	0.47149	1e-06	4.6e-05	107.57	0	0	1	-1	272	26	0	NM_002893	RBBP7	retinoblastoma binding protein 7 [Source:HGNC Symbol;Acc:HGNC:9890]	5931
A_23_P114232	10.68	0.315	1.277	-0.961	3.07	12.44	-6.63	0.00995	0	3e-05	0.061772	3e-06	0.000488	82.14	0	0	1	-1	483	70	0	NM_006406	PRDX4	peroxiredoxin 4 [Source:HGNC Symbol;Acc:HGNC:17169]	10549
A_23_P114275	8.98	0.127	0.573	-0.446	1.17	5.3	-2.92	0.26398	0.00021	0.01329	0.500549	0.001388	0.046145	14.72	0.00065	0	0	0	485	51	0	NM_006667	PGRMC1	progesterone receptor membrane component 1 [Source:HGNC Symbol;Acc:HGNC:16090]	10857
A_23_P114282	9.43	-0.08	0.165	-0.245	-1.01	2.07	-2.17	0.33343	0.06176	0.05102	0.571601	0.130885	0.125151	2.64	0.11302	0	0	0	37	85	0	NM_014060	MCTS1	malignant T cell amplified sequence 1 [Source:HGNC Symbol;Acc:HGNC:23357]	28985
A_23_P114361	8.22	-0.211	0.287	-0.498	-2.82	3.85	-4.72	0.01574	0.00245	0.00054	0.084933	0.009932	0.00412	11.39	0.00182	0	0	0	229	19	0	NM_004992	MECP2	methyl CpG binding protein 2 [Source:HGNC Symbol;Acc:HGNC:6990]	4204
A_23_P114405	11.14	0.044	-0.336	0.38	0.49	-3.77	3.01	0.63254	0.0028	0.01111	0.81297	0.011075	0.040253	7.23	0.00908	0	0	0	256	27	0	NM_012286	MORF4L2P1	mortality factor 4 like 2 pseudogene 1 [Source:HGNC Symbol;Acc:HGNC:20403]	NA
A_23_P114405	11.14	0.044	-0.336	0.38	0.49	-3.77	3.01	0.63254	0.0028	0.01111	0.81297	0.011075	0.040253	7.23	0.00908	0	0	0	256	27	0	NM_012286	MORF4L2	mortality factor 4 like 2 [Source:HGNC Symbol;Acc:HGNC:16849]	9643
A_23_P114466	7.91	-0.167	0.419	-0.585	-2.61	6.57	-6.5	0.02311	3e-05	3e-05	0.109587	0.000316	0.000561	25.02	6e-05	0	0	0	304	6	0	NM_033284	TBL1Y	transducin (beta)-like 1, Y-linked [Source:HGNC Symbol;Acc:HGNC:18502]	90665
A_23_P1145	9.6	-0.11	-0.433	0.323	-1.1	-4.34	2.29	0.29156	0.00103	0.04166	0.529545	0.004949	0.107569	10.03	0.00293	0	0	0	293	47	0	NM_018109	MTPAP	mitochondrial poly(A) polymerase [Source:HGNC Symbol;Acc:HGNC:25532]	55149
A_23_P114582	9.52	0.129	0.168	-0.039	1.22	1.59	-0.26	0.24823	0.13954	0.79803	0.481619	0.246742	0.868125	2	0.17971	0	0	0	244	22	0	THC2532155	SSBP3	single stranded DNA binding protein 3 [Source:HGNC Symbol;Acc:HGNC:15674]	23648
A_23_P114616	7.78	-0.151	-0.078	-0.073	-1.95	-1.01	-0.66	0.076	0.33337	0.51999	0.23426	0.47365	0.658149	2.41	0.13352	0	0	0	15	75	0	NM_030816	ANKRD13C	ankyrin repeat domain 13C [Source:HGNC Symbol;Acc:HGNC:25374]	81573
A_23_P114656	9.95	-0.231	-0.269	0.039	-1.82	-2.12	0.21	0.09496	0.05609	0.83357	0.267836	0.121515	0.892218	3.9	0.05048	0	0	0	82	25	0	NM_004964	HDAC1	histone deacetylase 1 [Source:HGNC Symbol;Acc:HGNC:4852]	3065
A_23_P114662	8.9	0.096	-1.199	1.296	0.84	-10.45	7.99	0.41733	0	0	0.651249	1e-05	0.000141	54.97	0	0	-1	1	414	38	0	NM_001889	CRYZ	crystallin, zeta (quinone reductase) [Source:HGNC Symbol;Acc:HGNC:2419]	1429
A_23_P114670	7.68	-0.006	-0.032	0.026	-0.1	-0.53	0.3	0.9213	0.60577	0.76671	0.97031	0.723751	0.847376	0.15	0.8659	0	0	0	409	33	0	NM_014448	ARHGEF16	Rho guanine nucleotide exchange factor (GEF) 16 [Source:HGNC Symbol;Acc:HGNC:15515]	27237
A_23_P114707	8.29	-0.039	0.12	-0.159	-0.3	0.92	-0.86	0.77113	0.37594	0.40635	0.8954	0.515957	0.556672	0.47	0.63749	0	0	0	106	53	0	NM_004285	H6PD	hexose-6-phosphate dehydrogenase (glucose 1-dehydrogenase) [Source:HGNC Symbol;Acc:HGNC:4795]	9563
A_23_P114736	7.85	0.107	0.029	0.078	1.11	0.3	0.57	0.29123	0.771	0.5788	0.529227	0.84805	0.705481	0.66	0.53732	0	0	0	333	16	0	NM_002241	KCNJ10	potassium inwardly-rectifying channel, subfamily J, member 10 [Source:HGNC Symbol;Acc:HGNC:6256]	3766
A_23_P114740	7.15	-0.055	-0.593	0.538	-0.9	-9.7	6.22	0.38449	0	5e-05	0.622768	1.8e-05	0.00074	47.42	0	0	0	0	52	66	0	NM_000186	CFHR1	complement factor H-related 1 [Source:HGNC Symbol;Acc:HGNC:4888]	3078
A_23_P114740	7.15	-0.055	-0.593	0.538	-0.9	-9.7	6.22	0.38449	0	5e-05	0.622768	1.8e-05	0.00074	47.42	0	0	0	0	52	66	0	NM_000186	CFH	complement factor H [Source:HGNC Symbol;Acc:HGNC:4883]	3075
A_23_P114774	7.86	-0.011	-0.069	0.057	-0.1	-0.61	0.36	0.92277	0.55614	0.72642	0.970893	0.681328	0.818378	0.19	0.83066	0	0	0	213	75	0	NM_006556	PMVK	phosphomevalonate kinase [Source:HGNC Symbol;Acc:HGNC:9141]	10654
A_23_P114783	8.9	0.103	-0.187	0.29	0.96	-1.74	1.91	0.3579	0.10857	0.08166	0.597279	0.203125	0.177499	1.97	0.18348	0	0	0	36	27	0	NM_001618	NA	NA	NA
A_23_P114808	8.07	-0.058	-0.112	0.054	-0.75	-1.44	0.49	0.46902	0.17715	0.6356	0.695654	0.296156	0.75174	1.31	0.3063	0	0	0	447	10	0	NM_001024732	MECR	mitochondrial trans-2-enoyl-CoA reductase [Source:HGNC Symbol;Acc:HGNC:19691]	51102
A_23_P114826	9.29	0.008	0.32	-0.312	0.09	3.81	-2.63	0.92821	0.00262	0.02249	0.972764	0.010488	0.068739	7.26	0.00896	0	0	0	245	1	0	NM_031280	MRPS15	mitochondrial ribosomal protein S15 [Source:HGNC Symbol;Acc:HGNC:14504]	64960
A_23_P114839	7.75	0.05	-0.116	0.166	0.71	-1.65	1.67	0.48946	0.12644	0.12183	0.711359	0.228906	0.238463	1.61	0.24145	0	0	0	176	28	0	NM_004468	FHL3	four and a half LIM domains 3 [Source:HGNC Symbol;Acc:HGNC:3704]	2275
A_23_P114929	10.39	-0.217	0.485	-0.701	-3.06	6.83	-7	0.01019	2e-05	2e-05	0.06289	0.000241	0.000341	28.04	4e-05	0	0	0	123	76	0	NM_015415	MPC2	mitochondrial pyruvate carrier 2 [Source:HGNC Symbol;Acc:HGNC:24515]	25874
A_23_P114952	8.82	0.009	0.446	-0.436	0.09	4.45	-3.08	0.92715	0.00086	0.00988	0.972669	0.004284	0.036751	9.89	0.00309	0	0	0	236	54	0	NM_016456	TMEM9	transmembrane protein 9 [Source:HGNC Symbol;Acc:HGNC:18823]	252839
A_23_P114968	8.41	0.452	0.326	0.125	3.88	2.8	0.76	0.0023	0.01632	0.46098	0.022335	0.045551	0.608082	11.47	0.00177	0	0	0	312	80	0	NM_020440	PTGFRN	prostaglandin F2 receptor inhibitor [Source:HGNC Symbol;Acc:HGNC:9601]	5738
A_23_P115036	7.52	0.219	0.024	0.196	2.26	0.24	1.43	0.04367	0.8127	0.17951	0.165854	0.877677	0.315823	2.59	0.11751	0	0	0	107	43	0	NM_014652	IPO13	importin 13 [Source:HGNC Symbol;Acc:HGNC:16853]	9670
A_23_P115046	8.65	0.156	-0.283	0.439	1.29	-2.35	2.57	0.2224	0.03742	0.02495	0.45251	0.088045	0.073982	3.59	0.06109	0	0	0	131	4	0	NM_020365	EIF2B3	eukaryotic translation initiation factor 2B, subunit 3 gamma, 58kDa [Source:HGNC Symbol;Acc:HGNC:3259]	8891
A_23_P115064	8.46	0.82	-0.013	0.832	11.29	-0.18	8.11	0	0.86296	0	2.4e-05	0.910767	0.00013	63.71	0	1	0	1	129	49	0	NM_001878	CRABP2	cellular retinoic acid binding protein 2 [Source:HGNC Symbol;Acc:HGNC:2339]	1382
A_23_P11507	8.09	-0.166	-0.103	-0.062	-2.97	-1.85	-0.79	0.01196	0.08936	0.44393	0.070136	0.174232	0.592153	6.14	0.01511	0	0	0	5	67	0	NM_015534	ZZZ3	zinc finger, ZZ-type containing 3 [Source:HGNC Symbol;Acc:HGNC:24523]	26009
A_23_P115091	8.19	-0.032	-0.004	-0.028	-0.35	-0.05	-0.22	0.72901	0.96402	0.83093	0.871925	0.978029	0.890842	0.06	0.9383	0	0	0	430	51	0	NM_020387	RAB25	RAB25, member RAS oncogene family [Source:HGNC Symbol;Acc:HGNC:18238]	57111
A_23_P115105	9.35	-0.056	-0.218	0.162	-0.76	-2.94	1.55	0.46333	0.01262	0.14882	0.691133	0.036964	0.275296	4.62	0.03327	0	0	0	102	63	0	NM_015609	SZRD1	SUZ RNA binding domain containing 1 [Source:HGNC Symbol;Acc:HGNC:30232]	26099
A_23_P115118	15.61	-0.127	0.098	-0.225	-0.79	0.61	-0.99	0.44656	0.55478	0.34368	0.676709	0.680043	0.495892	0.5	0.62172	0	0	0	362	41	0	NM_001720	BMP8A	bone morphogenetic protein 8a [Source:HGNC Symbol;Acc:HGNC:21650]	353500
A_23_P115118	15.61	-0.127	0.098	-0.225	-0.79	0.61	-0.99	0.44656	0.55478	0.34368	0.676709	0.680043	0.495892	0.5	0.62172	0	0	0	362	41	0	NM_001720	BMP8B	bone morphogenetic protein 8b [Source:HGNC Symbol;Acc:HGNC:1075]	353500
A_23_P115118	15.61	-0.127	0.098	-0.225	-0.79	0.61	-0.99	0.44656	0.55478	0.34368	0.676709	0.680043	0.495892	0.5	0.62172	0	0	0	362	41	0	NM_001720	BMP8B	bone morphogenetic protein 8b [Source:HGNC Symbol;Acc:HGNC:1075]	656
A_23_P115137	11.54	-0.063	0.111	-0.174	-0.68	1.2	-1.33	0.50801	0.25523	0.20927	0.725636	0.388114	0.352132	0.95	0.41506	0	0	0	185	55	0	NM_006402	LAMTOR5	late endosomal/lysosomal adaptor, MAPK and MTOR activator 5 [Source:HGNC Symbol;Acc:HGNC:17955]	10542
A_23_P115149	8.02	0.319	-0.029	0.348	2.04	-0.19	1.57	0.06524	0.8553	0.14295	0.21303	0.905854	0.267967	2.09	0.16785	0	0	0	510	51	0	NM_024102	WDR77	WD repeat domain 77 [Source:HGNC Symbol;Acc:HGNC:29652]	79084
A_23_P115149	8.02	0.319	-0.029	0.348	2.04	-0.19	1.57	0.06524	0.8553	0.14295	0.21303	0.905854	0.267967	2.09	0.16785	0	0	0	510	51	0	NM_024102			NA
A_23_P115167	7.64	0.019	-0.493	0.512	0.32	-8.49	6.23	0.75518	0	5e-05	0.887024	4.9e-05	0.00073	36.13	1e-05	0	0	0	207	52	0	NM_015350	LRRC8B	leucine rich repeat containing 8 family, member B [Source:HGNC Symbol;Acc:HGNC:30692]	23507
A_23_P115190	8.08	-0.125	-0.043	-0.082	-1.57	-0.54	-0.73	0.14328	0.60133	0.47978	0.34803	0.72055	0.624291	1.38	0.29079	0	0	0	271	84	0	NM_002506	NGF	nerve growth factor (beta polypeptide) [Source:HGNC Symbol;Acc:HGNC:7808]	4803
A_23_P115202	7.57	-0.033	0.069	-0.102	-0.43	0.89	-0.93	0.67714	0.39365	0.37209	0.840465	0.533511	0.523857	0.48	0.62847	0	0	0	60	1	0	NM_016190	CRNN	cornulin [Source:HGNC Symbol;Acc:HGNC:1230]	49860
A_23_P115215	9.56	-0.069	-0.204	0.135	-0.86	-2.54	1.19	0.40828	0.02651	0.2583	0.644155	0.067229	0.40751	3.59	0.061	0	0	0	238	52	0	NM_005997	VPS72	vacuolar protein sorting 72 homolog (S. cerevisiae) [Source:HGNC Symbol;Acc:HGNC:11644]	6944
A_23_P115223	8.79	-0.223	-0.249	0.026	-2.09	-2.34	0.17	0.05876	0.03814	0.86662	0.199338	0.089462	0.913187	4.93	0.02816	0	0	0	323	5	0	NM_006118	HAX1	HCLS1 associated protein X-1 [Source:HGNC Symbol;Acc:HGNC:16915]	10456
A_23_P115286	8.54	-0.158	-0.153	-0.005	-1.52	-1.47	-0.03	0.15568	0.16811	0.97337	0.366485	0.284461	0.98319	2.23	0.15112	0	0	0	190	10	0	NM_003921	BCL10	B-cell CLL/lymphoma 10 [Source:HGNC Symbol;Acc:HGNC:989]	8915
A_23_P115313	8.92	0.103	0.327	-0.224	0.93	2.94	-1.43	0.37283	0.01264	0.18009	0.61201	0.037025	0.31644	4.76	0.03081	0	0	0	308	4	0	NM_022371	TOR3A	torsin family 3, member A [Source:HGNC Symbol;Acc:HGNC:11997]	64222
A_23_P115331	8.15	0.149	0.131	0.018	2.71	2.38	0.23	0.01937	0.03506	0.82145	0.09777	0.083727	0.884364	6.52	0.01261	0	0	0	485	70	0	NM_001029882	AHDC1	AT hook, DNA binding motif, containing 1 [Source:HGNC Symbol;Acc:HGNC:25230]	27245
A_23_P115346	9.11	0.163	0.141	0.023	2.24	1.93	0.22	0.04512	0.07824	0.82854	0.169245	0.157037	0.889076	4.38	0.03814	0	0	0	214	62	0	NM_006893	EIF2D	eukaryotic translation initiation factor 2D [Source:HGNC Symbol;Acc:HGNC:6583]	1939
A_23_P115356	10.08	-0.213	0.142	-0.355	-1.37	0.91	-1.61	0.19754	0.38063	0.13399	0.42316	0.520493	0.25596	1.35	0.29719	0	0	0	288	53	0	NM_003689	RNU6-1099P	RNA, U6 small nuclear 1099, pseudogene [Source:HGNC Symbol;Acc:HGNC:48062]	NA
A_23_P115356	10.08	-0.213	0.142	-0.355	-1.37	0.91	-1.61	0.19754	0.38063	0.13399	0.42316	0.520493	0.25596	1.35	0.29719	0	0	0	288	53	0	NM_003689	AKR7A2	aldo-keto reductase family 7, member A2 (aflatoxin aldehyde reductase) [Source:HGNC Symbol;Acc:HGNC:389]	8574
A_23_P115366	7.79	0.009	0.134	-0.125	0.11	1.77	-1.17	0.91155	0.1036	0.26603	0.966991	0.195878	0.416434	1.57	0.24996	0	0	0	507	34	0	NM_016308	CMPK1	cytidine monophosphate (UMP-CMP) kinase 1, cytosolic [Source:HGNC Symbol;Acc:HGNC:18170]	51727
A_23_P115375	14.82	-0.76	-0.001	-0.759	-2.44	0	-1.72	0.03177	0.99661	0.11159	0.13493	0.997988	0.223418	2.97	0.09048	0	0	0	254	6	0	NM_001123375	HIST2H3D	histone cluster 2, H3d [Source:HGNC Symbol;Acc:HGNC:25311]	126961
A_23_P115375	14.82	-0.76	-0.001	-0.759	-2.44	0	-1.72	0.03177	0.99661	0.11159	0.13493	0.997988	0.223418	2.97	0.09048	0	0	0	254	6	0	NM_001123375	HIST2H3D	histone cluster 2, H3d [Source:HGNC Symbol;Acc:HGNC:25311]	333932
A_23_P115375	14.82	-0.76	-0.001	-0.759	-2.44	0	-1.72	0.03177	0.99661	0.11159	0.13493	0.997988	0.223418	2.97	0.09048	0	0	0	254	6	0	NM_001123375	HIST2H3D	histone cluster 2, H3d [Source:HGNC Symbol;Acc:HGNC:25311]	653604
A_23_P115375	14.82	-0.76	-0.001	-0.759	-2.44	0	-1.72	0.03177	0.99661	0.11159	0.13493	0.997988	0.223418	2.97	0.09048	0	0	0	254	6	0	NM_001123375	HIST2H3PS2	histone cluster 2, H3, pseudogene 2 [Source:HGNC Symbol;Acc:HGNC:32060]	NA
A_23_P115375	14.82	-0.76	-0.001	-0.759	-2.44	0	-1.72	0.03177	0.99661	0.11159	0.13493	0.997988	0.223418	2.97	0.09048	0	0	0	254	6	0	NM_001123375			NA
A_23_P115375	14.82	-0.76	-0.001	-0.759	-2.44	0	-1.72	0.03177	0.99661	0.11159	0.13493	0.997988	0.223418	2.97	0.09048	0	0	0	254	6	0	NM_001123375	HIST2H3DP1	histone cluster 2, H3d pseudogene 1 [Source:HGNC Symbol;Acc:HGNC:43797]	NA
A_23_P115407	8.33	0.251	0.248	0.003	2.57	2.54	0.02	0.0249	0.02622	0.98442	0.115152	0.066648	0.990284	6.55	0.01242	0	0	0	27	27	0	NM_146421	GSTM4	glutathione S-transferase mu 4 [Source:HGNC Symbol;Acc:HGNC:4636]	2948
A_23_P115407	8.33	0.251	0.248	0.003	2.57	2.54	0.02	0.0249	0.02622	0.98442	0.115152	0.066648	0.990284	6.55	0.01242	0	0	0	27	27	0	NM_146421	GSTM1	glutathione S-transferase mu 1 [Source:HGNC Symbol;Acc:HGNC:4632]	2944
A_23_P11543	8.88	0.346	0.763	-0.417	2.59	5.71	-2.21	0.02427	0.00011	0.04824	0.113199	0.000843	0.120201	19.63	0.00019	0	0	0	176	58	0	NM_000147	FUCA1	fucosidase, alpha-L- 1, tissue [Source:HGNC Symbol;Acc:HGNC:4006]	2517
A_23_P115460	9.97	-0.131	-0.356	0.225	-1.25	-3.42	1.53	0.23433	0.00529	0.15247	0.465602	0.018425	0.279991	6.63	0.01194	0	0	0	80	31	0	NM_000983	RPL22	ribosomal protein L22 [Source:HGNC Symbol;Acc:HGNC:10315]	6146
A_23_P115460	9.97	-0.131	-0.356	0.225	-1.25	-3.42	1.53	0.23433	0.00529	0.15247	0.465602	0.018425	0.279991	6.63	0.01194	0	0	0	80	31	0	NM_000983			NA
A_23_P115467	7.67	0.046	-0.005	0.051	0.53	-0.05	0.41	0.60824	0.95717	0.68833	0.796619	0.973694	0.790426	0.14	0.87059	0	0	0	395	9	0	NM_002962	S100A5	S100 calcium binding protein A5 [Source:HGNC Symbol;Acc:HGNC:10495]	6276
A_23_P115482	10.26	-0.576	-0.24	-0.335	-4.79	-2	-1.97	0.00048	0.06948	0.07285	0.007486	0.143483	0.16302	13.46	0.00094	0	0	0	204	17	0	NM_014176	UBE2T	ubiquitin-conjugating enzyme E2T (putative) [Source:HGNC Symbol;Acc:HGNC:25009]	29089
A_23_P115519	9.23	0.07	0.098	-0.028	0.66	0.93	-0.19	0.51919	0.36951	0.85253	0.733447	0.509588	0.904312	0.66	0.53678	0	0	0	465	9	0	NM_032563	LCE3D	late cornified envelope 3D [Source:HGNC Symbol;Acc:HGNC:16615]	84648
A_23_P115523	7.52	-0.028	0.142	-0.169	-0.38	1.92	-1.62	0.71242	0.07999	0.1313	0.862718	0.15975	0.251986	1.91	0.19167	0	0	0	20	61	0	NM_023007	JMJD4	jumonji domain containing 4 [Source:HGNC Symbol;Acc:HGNC:25724]	65094
A_23_P115573	9.28	0.048	0.255	-0.207	0.45	2.38	-1.37	0.6593	0.03504	0.19761	0.829792	0.083709	0.337205	2.95	0.09219	0	0	0	228	42	0	NM_198149	IPO9	importin 9 [Source:HGNC Symbol;Acc:HGNC:19425]	55705
A_23_P115573	9.28	0.048	0.255	-0.207	0.45	2.38	-1.37	0.6593	0.03504	0.19761	0.829792	0.083709	0.337205	2.95	0.09219	0	0	0	228	42	0	NM_198149	SHISA4	shisa family member 4 [Source:HGNC Symbol;Acc:HGNC:27139]	149345
A_23_P115597	7.58	0.046	-0.256	0.302	0.71	-3.96	3.31	0.48875	0.002	0.00652	0.711211	0.008444	0.026762	8.1	0.00625	0	0	0	45	30	0	NM_014915	ANKRD26	ankyrin repeat domain 26 [Source:HGNC Symbol;Acc:HGNC:29186]	22852
A_23_P115608	8.29	-0.031	-0.23	0.199	-0.37	-2.75	1.68	0.71513	0.01798	0.11931	0.864476	0.049242	0.234921	3.86	0.05189	0	0	0	350	77	0	NM_020824	ARHGAP21	Rho GTPase activating protein 21 [Source:HGNC Symbol;Acc:HGNC:23725]	57584
A_23_P115608	8.29	-0.031	-0.23	0.199	-0.37	-2.75	1.68	0.71513	0.01798	0.11931	0.864476	0.049242	0.234921	3.86	0.05189	0	0	0	350	77	0	NM_020824			NA
A_23_P115616	7.99	0.097	-0.019	0.117	1.16	-0.23	0.99	0.26788	0.8196	0.34336	0.505031	0.881048	0.49557	0.7	0.5144	0	0	0	265	21	0	AF090890	NA	NA	NA
A_23_P115636	7.69	-0.225	-0.525	0.299	-4.46	-10.38	4.19	0.00084	0	0.00134	0.010949	1.1e-05	0.008198	63.87	0	0	0	0	464	3	0	NM_004412	TRDMT1	tRNA aspartic acid methyltransferase 1 [Source:HGNC Symbol;Acc:HGNC:2977]	1787
A_23_P11564	9.29	0.014	0.416	-0.403	0.18	5.43	-3.71	0.86041	0.00017	0.00312	0.942778	0.00118	0.01532	14.75	0.00064	0	0	0	86	46	0	NM_014774	EFCAB14	EF-hand calcium binding domain 14 [Source:HGNC Symbol;Acc:HGNC:29051]	9813
A_23_P115645	7.27	0.023	-1.496	1.519	0.3	-19.47	13.98	0.76815	0	0	0.893893	0	3e-06	189.54	0	0	-1	1	399	43	0	NM_001025076	CELF2	CUGBP, Elav-like family member 2 [Source:HGNC Symbol;Acc:HGNC:2550]	10659
A_23_P115683	8.48	0.439	0.082	0.357	6.23	1.16	3.59	5e-05	0.26953	0.0039	0.001557	0.40512	0.018029	20.1	0.00017	0	0	0	395	40	0	NM_024747	HPS6	Hermansky-Pudlak syndrome 6 [Source:HGNC Symbol;Acc:HGNC:18817]	79803
A_23_P115703	8.04	-0.053	-0.235	0.182	-0.56	-2.52	1.38	0.58375	0.02764	0.19336	0.780354	0.069516	0.332111	3.32	0.07212	0	0	0	185	29	0	NM_001011663	PCGF6	polycomb group ring finger 6 [Source:HGNC Symbol;Acc:HGNC:21156]	84108
A_23_P115732	9.48	0.022	-0.86	0.882	0.26	-10.22	7.41	0.79718	0	1e-05	0.909108	1.2e-05	0.000236	52.23	0	0	-1	1	297	21	0	L13689	NA	NA	NA
A_23_P115743	8.18	-0.144	-0.126	-0.017	-2.33	-2.05	-0.2	0.0384	0.06326	0.8459	0.152408	0.133438	0.899711	4.83	0.02967	0	0	0	169	23	0	NM_022063	FAM204A	family with sequence similarity 204, member A [Source:HGNC Symbol;Acc:HGNC:25794]	63877
A_23_P115762	9.04	-0.071	-0.082	0.011	-0.84	-0.98	0.09	0.4155	0.34936	0.92792	0.649371	0.489312	0.953705	0.83	0.45956	0	0	0	348	9	0	NM_007265	ECD	ecdysoneless homolog (Drosophila) [Source:HGNC Symbol;Acc:HGNC:17029]	11319
A_23_P115792	7.88	0.166	-0.313	0.479	2.85	-5.38	5.82	0.01514	0.00018	9e-05	0.082579	0.001254	0.001143	18.52	0.00024	0	0	0	186	82	0	NM_001001974	PLEKHA1	pleckstrin homology domain containing, family A (phosphoinositide binding specific) member 1 [Source:HGNC Symbol;Acc:HGNC:14335]	59338
A_23_P115838	8.02	-0.027	-0.051	0.023	-0.38	-0.7	0.23	0.71344	0.49766	0.82292	0.863414	0.630845	0.885462	0.32	0.73524	0	0	0	53	66	0	NM_015652	C10orf12	chromosome 10 open reading frame 12 [Source:HGNC Symbol;Acc:HGNC:23420]	26148
A_23_P115842	8.74	0.051	-0.093	0.144	0.46	-0.85	0.93	0.65349	0.41295	0.37316	0.825884	0.552105	0.524566	0.47	0.63837	0	0	0	329	3	0	NM_018237	CCAR1	cell division cycle and apoptosis regulator 1 [Source:HGNC Symbol;Acc:HGNC:24236]	55749
A_23_P115861	7.99	0.219	-0.191	0.41	3.11	-2.72	4.12	0.00936	0.01919	0.00152	0.059337	0.051808	0.008997	8.52	0.00526	0	0	0	480	1	0	NM_145312	ZNF485	zinc finger protein 485 [Source:HGNC Symbol;Acc:HGNC:23440]	220992
A_23_P115862	8.17	0.395	0.174	0.221	4.61	2.03	1.83	0.00064	0.06597	0.09318	0.00917	0.137584	0.194794	12.71	0.00118	0	0	0	495	38	0	NM_144589	COMTD1	catechol-O-methyltransferase domain containing 1 [Source:HGNC Symbol;Acc:HGNC:26309]	118881
A_23_P115872	7.72	-0.066	-0.019	-0.046	-0.55	-0.16	-0.27	0.59597	0.87439	0.791	0.788789	0.919189	0.863288	0.16	0.85264	0	0	0	101	45	0	NM_018131	CEP55	centrosomal protein 55kDa [Source:HGNC Symbol;Acc:HGNC:1161]	55165
A_23_P115885	8.63	0.177	0.081	0.096	2.44	1.12	0.93	0.03182	0.28595	0.36969	0.13501	0.423198	0.521502	3.6	0.06073	0	0	0	411	83	0	NM_004897	MINPP1	multiple inositol-polyphosphate phosphatase 1 [Source:HGNC Symbol;Acc:HGNC:7102]	9562
A_23_P115902	7.46	-0.062	-0.186	0.123	-0.94	-2.78	1.3	0.36864	0.01713	0.21775	0.60748	0.047283	0.362441	4.3	0.04004	0	0	0	465	24	0	A_23_P115902	NA	NA	NA
A_23_P115919	7.75	0.166	-0.004	0.17	2.16	-0.05	1.56	0.05239	0.96336	0.14541	0.185741	0.97773	0.271251	2.33	0.14053	0	0	0	506	73	0	NM_001037537	PHYH	phytanoyl-CoA 2-hydroxylase [Source:HGNC Symbol;Acc:HGNC:8940]	5264
A_23_P115955	10.79	-0.463	0.196	-0.66	-3.04	1.29	-3.06	0.01053	0.2219	0.01013	0.064402	0.351231	0.037423	5.46	0.0212	0	0	0	397	41	0	NM_181515	MRPL21	mitochondrial ribosomal protein L21 [Source:HGNC Symbol;Acc:HGNC:14479]	219927
A_23_P11598	7.57	0.041	0.202	-0.161	0.46	2.27	-1.28	0.65248	0.04297	0.22576	0.825884	0.098182	0.371439	2.69	0.10986	0	0	0	224	84	0	NM_152373	ZNF684	zinc finger protein 684 [Source:HGNC Symbol;Acc:HGNC:28418]	127396
A_23_P116025	7.63	-0.05	-0.096	0.046	-0.76	-1.46	0.49	0.46187	0.17144	0.6315	0.689913	0.288625	0.748694	1.35	0.29661	0	0	0	127	28	0	NM_004268	MED17	mediator complex subunit 17 [Source:HGNC Symbol;Acc:HGNC:2375]	9440
A_23_P116091	9.03	0.247	0.579	-0.332	1.86	4.36	-1.77	0.08811	0.00099	0.10295	0.256	0.004789	0.209917	11.25	0.0019	0	0	0	433	47	0	NM_130443	DPP3	dipeptidyl-peptidase 3 [Source:HGNC Symbol;Acc:HGNC:3008]	10072
A_23_P116123	9.29	-0.423	0.406	-0.829	-3.26	3.12	-4.51	0.00711	0.00909	0.00077	0.049051	0.028528	0.005374	10.19	0.00277	0	0	-1	363	63	0	NM_001274	CHEK1	checkpoint kinase 1 [Source:HGNC Symbol;Acc:HGNC:1925]	1111
A_23_P116207	8.17	-0.26	0.094	-0.353	-3.56	1.28	-3.42	0.00411	0.22455	0.00526	0.033632	0.354221	0.022711	7.16	0.0094	0	0	0	103	56	0	NM_020153	IFT46	intraflagellar transport 46 [Source:HGNC Symbol;Acc:HGNC:26146]	56912
A_23_P116235	9.73	-0.314	-0.526	0.211	-2.23	-3.72	1.06	0.04658	0.00306	0.31163	0.172609	0.011862	0.46418	9.4	0.00371	0	0	0	96	51	0	NM_001012334	MDK	midkine (neurite growth-promoting factor 2) [Source:HGNC Symbol;Acc:HGNC:6972]	4192
A_23_P116264	8.15	-0.44	-0.207	-0.233	-6.37	-2.99	-2.39	4e-05	0.01156	0.03479	0.001354	0.034396	0.094379	24.77	6e-05	0	0	0	510	68	0	NM_006176	NRGN	neurogranin (protein kinase C substrate, RC3) [Source:HGNC Symbol;Acc:HGNC:8000]	4900
A_23_P11629	7.61	-0.001	0.058	-0.059	-0.01	0.84	-0.61	0.98988	0.41535	0.5559	0.99706	0.554367	0.687373	0.36	0.70734	0	0	0	22	20	0	NM_182532	TMEM61	transmembrane protein 61 [Source:HGNC Symbol;Acc:HGNC:27296]	199964
A_23_P116376	8.57	-0.024	-0.088	0.064	-0.27	-1	0.52	0.79197	0.33754	0.61523	0.906459	0.477235	0.735677	0.54	0.59851	0	0	0	127	73	0	NM_024811	CPSF7	cleavage and polyadenylation specific factor 7, 59kDa [Source:HGNC Symbol;Acc:HGNC:30098]	79869
A_23_P116387	7.62	-0.243	0.01	-0.253	-2.79	0.12	-2.06	0.01666	0.90841	0.06267	0.08818	0.941291	0.145675	3.91	0.05028	0	0	0	388	41	0	NM_001040694	INCENP	inner centromere protein antigens 135/155kDa [Source:HGNC Symbol;Acc:HGNC:6058]	3619
A_23_P116414	9.72	-0.585	0.44	-1.025	-3.42	2.57	-4.23	0.0053	0.02517	0.00124	0.040089	0.064478	0.007763	9.14	0.00411	0	0	-1	29	84	0	NM_007069	PLA2G16	phospholipase A2, group XVI [Source:HGNC Symbol;Acc:HGNC:17825]	11145
A_23_P116435	9.94	-0.142	0.255	-0.398	-0.35	0.63	-0.7	0.73128	0.54007	0.50062	0.872912	0.667544	0.643106	0.26	0.77459	0	0	0	123	70	0	NR_028044	NA	NA	NA
A_23_P11652	9.29	-0.423	0.013	-0.435	-2.45	0.07	-1.78	0.03109	0.94302	0.10035	0.132754	0.964136	0.206094	3.01	0.08857	0	0	0	426	8	0	NM_003368	USP1	ubiquitin specific peptidase 1 [Source:HGNC Symbol;Acc:HGNC:12607]	7398
A_23_P116533	8.66	0.032	-0.23	0.262	0.54	-3.82	3.08	0.60144	0.00258	0.00987	0.791912	0.010379	0.036699	7.43	0.00832	0	0	0	497	6	0	NM_015055	SWAP70	SWAP switching B-cell complex 70kDa subunit [Source:HGNC Symbol;Acc:HGNC:17070]	23075
A_23_P116578	8.71	0.122	0	0.122	1.09	0	0.77	0.29818	0.99924	0.45622	0.535809	0.999391	0.603335	0.59	0.56855	0	0	0	361	16	0	NM_015885	PCF11	PCF11 cleavage and polyadenylation factor subunit [Source:HGNC Symbol;Acc:HGNC:30097]	51585
A_23_P116602	7.93	-0.123	0.122	-0.245	-1.46	1.45	-2.05	0.17186	0.1738	0.06315	0.388094	0.291626	0.146589	2.11	0.16531	0	0	0	230	66	0	NM_020798	USP35	ubiquitin specific peptidase 35 [Source:HGNC Symbol;Acc:HGNC:20061]	57558
A_23_P11664	10.45	-0.11	0.145	-0.256	-1.12	1.48	-1.84	0.28376	0.16521	0.09112	0.522084	0.280819	0.191694	1.73	0.22026	0	0	0	417	65	0	NM_004768	SRSF11	serine/arginine-rich splicing factor 11 [Source:HGNC Symbol;Acc:HGNC:10782]	9295
A_23_P116679	9.94	-0.108	-0.664	0.556	-0.7	-4.33	2.56	0.49555	0.00105	0.02543	0.715962	0.005054	0.074928	9.61	0.00343	0	0	0	338	24	0	NM_006191	PA2G4	proliferation-associated 2G4, 38kDa [Source:HGNC Symbol;Acc:HGNC:8550]	5036
A_23_P116679	9.94	-0.108	-0.664	0.556	-0.7	-4.33	2.56	0.49555	0.00105	0.02543	0.715962	0.005054	0.074928	9.61	0.00343	0	0	0	338	24	0	NM_006191			NA
A_23_P116679	9.94	-0.108	-0.664	0.556	-0.7	-4.33	2.56	0.49555	0.00105	0.02543	0.715962	0.005054	0.074928	9.61	0.00343	0	0	0	338	24	0	NM_006191	PA2G4P2	proliferation-associated 2G4 pseudogene 2 [Source:HGNC Symbol;Acc:HGNC:16531]	NA
A_23_P116712	7.67	0.089	-0.25	0.339	1.6	-4.52	4.33	0.13614	0.00076	0.00105	0.336548	0.003876	0.006818	11.49	0.00176	0	0	0	307	26	0	NM_007211	RASSF8	Ras association (RalGDS/AF-6) domain family (N-terminal) member 8 [Source:HGNC Symbol;Acc:HGNC:13232]	11228
A_23_P116797	8.49	-0.016	-0.208	0.192	-0.24	-3.11	2.03	0.81506	0.00931	0.06581	0.919426	0.029039	0.150977	4.87	0.0291	0	0	0	103	35	0	NM_021640	C12orf10	chromosome 12 open reading frame 10 [Source:HGNC Symbol;Acc:HGNC:17590]	60314
A_23_P116809	9.67	0.01	0.152	-0.142	0.13	1.9	-1.26	0.90137	0.08202	0.23367	0.962032	0.162841	0.380514	1.82	0.20536	0	0	0	275	19	0	NM_016057	COPZ1	coatomer protein complex, subunit zeta 1 [Source:HGNC Symbol;Acc:HGNC:2243]	22818
A_23_P116829	8.9	-0.071	-0.581	0.51	-1.07	-8.75	5.43	0.30664	0	0.00017	0.544785	3.9e-05	0.001768	38.85	1e-05	0	0	0	119	82	0	NM_003348	UBE2N	ubiquitin-conjugating enzyme E2N [Source:HGNC Symbol;Acc:HGNC:12492]	389898
A_23_P116829	8.9	-0.071	-0.581	0.51	-1.07	-8.75	5.43	0.30664	0	0.00017	0.544785	3.9e-05	0.001768	38.85	1e-05	0	0	0	119	82	0	NM_003348	UBE2N	ubiquitin-conjugating enzyme E2N [Source:HGNC Symbol;Acc:HGNC:12492]	7334
A_23_P116840	8.63	-0.095	-0.398	0.302	-1.16	-4.84	2.6	0.26911	0.00044	0.02375	0.5065	0.002534	0.0715	12.37	0.00132	0	0	0	415	57	0	NM_021934	ATG101	autophagy related 101 [Source:HGNC Symbol;Acc:HGNC:25679]	60673
A_23_P116872	8.02	-0.02	0.084	-0.104	-0.21	0.87	-0.76	0.83946	0.39988	0.45986	0.932564	0.539426	0.607018	0.4	0.67714	0	0	0	179	71	0	NM_002723	PRB4	proline-rich protein BstNI subfamily 4 [Source:HGNC Symbol;Acc:HGNC:9340]	5545
A_23_P116872	8.02	-0.02	0.084	-0.104	-0.21	0.87	-0.76	0.83946	0.39988	0.45986	0.932564	0.539426	0.607018	0.4	0.67714	0	0	0	179	71	0	NM_002723	PRB4	proline-rich protein BstNI subfamily 4 [Source:HGNC Symbol;Acc:HGNC:9340]	5542
A_23_P116890	9	0.013	0.23	-0.217	0.15	2.59	-1.73	0.88392	0.02397	0.11024	0.953368	0.062047	0.221303	3.38	0.06976	0	0	0	515	66	0	NM_006249	PRB3	proline-rich protein BstNI subfamily 3 [Source:HGNC Symbol;Acc:HGNC:9339]	5544
A_23_P116980	8.24	0.217	-0.256	0.473	3.09	-3.64	4.76	0.00974	0.00355	0.00051	0.061059	0.013326	0.003946	11.39	0.00182	0	0	0	44	15	0	AF045583	NA	NA	NA
A_23_P116999	8.88	-0.156	-0.864	0.708	-1.63	-9.01	5.22	0.1306	0	0.00024	0.327291	3.2e-05	0.002278	41.9	0	0	-1	0	467	85	0	NM_016301	GPN3	GPN-loop GTPase 3 [Source:HGNC Symbol;Acc:HGNC:30186]	51184
A_23_P1170	7.25	-0.162	-0.084	-0.078	-2.81	-1.46	-0.95	0.01618	0.17115	0.35901	0.086468	0.288419	0.510977	5.01	0.02694	0	0	0	351	43	0	NM_174890	ZFAND4	zinc finger, AN1-type domain 4 [Source:HGNC Symbol;Acc:HGNC:23504]	93550
A_23_P117037	8.91	-0.274	-0.029	-0.246	-2.36	-0.25	-1.5	0.03657	0.80981	0.1614	0.147634	0.875614	0.291664	2.82	0.10045	0	0	0	204	69	0	NM_015416	LETMD1	LETM1 domain containing 1 [Source:HGNC Symbol;Acc:HGNC:24241]	25875
A_23_P11705	8.04	-0.073	0.078	-0.151	-1.21	1.28	-1.76	0.25108	0.22422	0.10432	0.485237	0.353807	0.212058	1.55	0.25237	0	0	0	37	13	0	NM_018045	BSDC1	BSD domain containing 1 [Source:HGNC Symbol;Acc:HGNC:25501]	55108
A_23_P117059	7.52	-0.041	-0.561	0.52	-0.68	-9.44	6.19	0.5083	0	5e-05	0.725699	2.2e-05	0.000761	44.79	0	0	0	0	143	16	0	NM_004731	SLC16A7	solute carrier family 16 (monocarboxylate transporter), member 7 [Source:HGNC Symbol;Acc:HGNC:10928]	9194
A_23_P117082	8.59	0.113	0.002	0.111	1.8	0.03	1.25	0.09858	0.97998	0.23538	0.274514	0.987645	0.382425	1.61	0.24102	0	0	0	367	45	0	NM_015987	HEBP1	heme binding protein 1 [Source:HGNC Symbol;Acc:HGNC:17176]	50865
A_23_P11713	10.6	-0.171	-0.063	-0.108	-1.46	-0.54	-0.65	0.17034	0.60219	0.52547	0.385855	0.721015	0.663053	1.21	0.33268	0	0	0	69	70	0	NM_001195100	PTP4A2	protein tyrosine phosphatase type IVA, member 2 [Source:HGNC Symbol;Acc:HGNC:9635]	8073
A_23_P117146	9.17	0.099	-0.038	0.137	1.51	-0.58	1.48	0.15653	0.57103	0.16457	0.367338	0.694015	0.295754	1.32	0.30506	0	0	0	456	12	0	NM_012406	PRDM4	PR domain containing 4 [Source:HGNC Symbol;Acc:HGNC:9348]	11108
A_23_P117175	8.65	0.116	0.398	-0.281	1.78	6.08	-3.04	0.1019	6e-05	0.01052	0.280502	0.000544	0.038552	20.06	0.00017	0	0	0	180	56	0	NM_006437	PARP4	poly (ADP-ribose) polymerase family, member 4 [Source:HGNC Symbol;Acc:HGNC:271]	143
A_23_P117190	10.55	0.187	-0.085	0.272	1.88	-0.85	1.93	0.08575	0.41288	0.0786	0.251427	0.552049	0.172434	2.12	0.16369	0	0	0	145	40	0	NM_013238	DNAJC15	DnaJ (Hsp40) homolog, subfamily C, member 15 [Source:HGNC Symbol;Acc:HGNC:20325]	29103
A_23_P117225	8.26	-0.024	-0.373	0.349	-0.34	-5.18	3.43	0.74042	0.00025	0.00523	0.878685	0.001603	0.022647	13.5	0.00093	0	0	0	291	74	0	NM_000123	ERCC5	excision repair cross-complementation group 5 [Source:HGNC Symbol;Acc:HGNC:3437]	2073
A_23_P117238	8.63	-0.145	0.311	-0.455	-1.24	2.67	-2.76	0.23862	0.02105	0.01761	0.470566	0.055794	0.057204	4.32	0.03942	0	0	0	67	53	0	NM_024537	CARS2	cysteinyl-tRNA synthetase 2, mitochondrial (putative) [Source:HGNC Symbol;Acc:HGNC:25695]	79587
A_23_P117274	7.87	0.096	0.015	0.081	1.42	0.22	0.85	0.18056	0.82847	0.41217	0.400233	0.88674	0.56186	1.04	0.38439	0	0	0	286	60	0	NM_005932	MIPEP	mitochondrial intermediate peptidase [Source:HGNC Symbol;Acc:HGNC:7104]	4285
A_23_P117346	8.46	0.1	0.046	0.054	1.49	0.68	0.57	0.16277	0.50815	0.5789	0.375472	0.640015	0.70554	1.34	0.29859	0	0	0	141	41	0	NM_003861	DCAF5	DDB1 and CUL4 associated factor 5 [Source:HGNC Symbol;Acc:HGNC:20224]	8816
A_23_P117363	9.04	0.087	0.252	-0.165	0.97	2.83	-1.31	0.34987	0.01548	0.21391	0.588214	0.043589	0.357836	4.49	0.03589	0	0	0	192	14	0	NM_001756	SERPINA6	serpin peptidase inhibitor, clade A (alpha-1 antiproteinase, antitrypsin), member 6 [Source:HGNC Symbol;Acc:HGNC:1540]	866
A_23_P117380	7.51	-0.089	0.074	-0.163	-1.31	1.08	-1.69	0.21627	0.30249	0.1181	0.445826	0.441493	0.233293	1.44	0.2769	0	0	0	153	73	0	NM_138344	FAM181A	family with sequence similarity 181, member A [Source:HGNC Symbol;Acc:HGNC:20491]	90050
A_23_P11742	9.36	-0.096	-0.025	-0.071	-1.16	-0.31	-0.61	0.26733	0.76536	0.55503	0.504361	0.844632	0.686673	0.73	0.50483	0	0	0	473	71	0	NR_024077	WASH3P	WAS protein family homolog 3 pseudogene [Source:HGNC Symbol;Acc:HGNC:24362]	102723897
A_23_P11742	9.36	-0.096	-0.025	-0.071	-1.16	-0.31	-0.61	0.26733	0.76536	0.55503	0.504361	0.844632	0.686673	0.73	0.50483	0	0	0	473	71	0	NR_024077	WASH2P	WAS protein family homolog 2 pseudogene [Source:HGNC Symbol;Acc:HGNC:33145]	374666
A_23_P11742	9.36	-0.096	-0.025	-0.071	-1.16	-0.31	-0.61	0.26733	0.76536	0.55503	0.504361	0.844632	0.686673	0.73	0.50483	0	0	0	473	71	0	NR_024077	WASH2P	WAS protein family homolog 2 pseudogene [Source:HGNC Symbol;Acc:HGNC:33145]	375260
A_23_P11742	9.36	-0.096	-0.025	-0.071	-1.16	-0.31	-0.61	0.26733	0.76536	0.55503	0.504361	0.844632	0.686673	0.73	0.50483	0	0	0	473	71	0	NR_024077	WASH4P	WAS protein family homolog 4 pseudogene [Source:HGNC Symbol;Acc:HGNC:14126]	102465909
A_23_P11742	9.36	-0.096	-0.025	-0.071	-1.16	-0.31	-0.61	0.26733	0.76536	0.55503	0.504361	0.844632	0.686673	0.73	0.50483	0	0	0	473	71	0	NR_024077	WASH4P	WAS protein family homolog 4 pseudogene [Source:HGNC Symbol;Acc:HGNC:14126]	102466751
A_23_P117424	7.81	-0.315	-0.073	-0.241	-5.21	-1.21	-2.82	0.00024	0.24884	0.01578	0.004711	0.381199	0.052469	14.29	0.00073	0	0	0	228	20	0	NM_025230	DCAF11	DDB1 and CUL4 associated factor 11 [Source:HGNC Symbol;Acc:HGNC:20258]	80344
A_23_P117447	9.82	-0.156	-0.289	0.133	-1.92	-3.55	1.15	0.08023	0.00419	0.27163	0.24142	0.01526	0.42262	8.13	0.00617	0	0	0	286	36	0	NM_017924	C14orf119	chromosome 14 open reading frame 119 [Source:HGNC Symbol;Acc:HGNC:20270]	55017
A_23_P117480	8.24	-0.041	0.01	-0.051	-0.26	0.06	-0.23	0.79732	0.95104	0.82195	0.909108	0.969738	0.884662	0.04	0.96428	0	0	0	89	58	0	NP389850	OR4K3	olfactory receptor, family 4, subfamily K, member 3 (gene/pseudogene) [Source:HGNC Symbol;Acc:HGNC:14731]	NA
A_23_P117494	11.13	-0.163	-0.389	0.225	-1.32	-3.14	1.29	0.21226	0.00882	0.2231	0.440797	0.027871	0.368526	5.8	0.01787	0	0	0	160	23	0	NM_005956	MTHFD1	methylenetetrahydrofolate dehydrogenase (NADP+ dependent) 1, methenyltetrahydrofolate cyclohydrolase, formyltetrahydrofolate synthetase [Source:HGNC Symbol;Acc:HGNC:7432]	4522
A_23_P117494	11.13	-0.163	-0.389	0.225	-1.32	-3.14	1.29	0.21226	0.00882	0.2231	0.440797	0.027871	0.368526	5.8	0.01787	0	0	0	160	23	0	NM_005956	MTHFD1P1	methylenetetrahydrofolate dehydrogenase (NADP+ dependent) 1 pseudogene 1 [Source:HGNC Symbol;Acc:HGNC:7433]	NA
A_23_P117506	8.74	-0.093	0.449	-0.542	-0.76	3.66	-3.12	0.46324	0.00343	0.00909	0.691123	0.01297	0.03455	6.98	0.01016	0	0	0	169	67	0	NM_016029	DHRS7	dehydrogenase/reductase (SDR family) member 7 [Source:HGNC Symbol;Acc:HGNC:21524]	51635
A_23_P117527	9.82	0.119	-0.075	0.194	0.98	-0.61	1.12	0.34839	0.55178	0.28356	0.587041	0.677273	0.435069	0.67	0.53271	0	0	0	521	61	0	NM_017943	FBXO34	F-box protein 34 [Source:HGNC Symbol;Acc:HGNC:20201]	55030
A_23_P117546	8.52	-0.17	0.203	-0.374	-2.71	3.23	-4.2	0.0195	0.00748	0.00132	0.098251	0.024388	0.008107	8.88	0.00455	0	0	0	44	81	0	NM_006939	SOS2	son of sevenless homolog 2 (Drosophila) [Source:HGNC Symbol;Acc:HGNC:11188]	6655
A_23_P117558	10.09	-0.291	-0.393	0.101	-4.65	-6.27	1.15	0.00061	5e-05	0.27462	0.008755	0.000441	0.425469	30.49	2e-05	0	0	0	53	71	0	NM_002013	FKBP3	FK506 binding protein 3, 25kDa [Source:HGNC Symbol;Acc:HGNC:3719]	2287
A_23_P117580	7.73	-0.004	-0.191	0.187	-0.04	-2.32	1.61	0.9657	0.03916	0.13381	0.989955	0.091359	0.255713	2.7	0.10886	0	0	0	314	67	0	NM_001249	ENTPD5	ectonucleoside triphosphate diphosphohydrolase 5 [Source:HGNC Symbol;Acc:HGNC:3367]	957
A_23_P117599	11.04	0.069	-0.579	0.649	0.49	-4.07	3.22	0.6357	0.00165	0.0076	0.815166	0.007254	0.030209	8.4	0.00552	0	0	0	335	83	0	NM_012111	AHSA1	AHA1, activator of heat shock 90kDa protein ATPase homolog 1 (yeast) [Source:HGNC Symbol;Acc:HGNC:1189]	10598
A_23_P117623	9.03	-0.318	-0.571	0.253	-4.32	-7.75	2.42	0.00107	1e-05	0.03265	0.013175	9.8e-05	0.089901	39.35	1e-05	0	0	0	316	62	0	NM_018319	TDP1	tyrosyl-DNA phosphodiesterase 1 [Source:HGNC Symbol;Acc:HGNC:18884]	55775
A_23_P117654	8.26	-0.259	-0.126	-0.132	-4.06	-1.98	-1.47	0.00169	0.07167	0.16869	0.018192	0.147063	0.301165	10.19	0.00276	0	0	0	97	41	0	NM_000259	MYO5A	myosin VA (heavy chain 12, myoxin) [Source:HGNC Symbol;Acc:HGNC:7602]	4644
A_23_P117683	9.9	-0.519	-0.233	-0.286	-3.63	-1.63	-1.41	0.0036	0.12944	0.18347	0.03061	0.232896	0.320787	7.93	0.00672	0	0	0	321	81	0	NM_016400	SERF2	small EDRK-rich factor 2 [Source:HGNC Symbol;Acc:HGNC:10757]	25764
A_23_P117683	9.9	-0.519	-0.233	-0.286	-3.63	-1.63	-1.41	0.0036	0.12944	0.18347	0.03061	0.232896	0.320787	7.93	0.00672	0	0	0	321	81	0	NM_016400	SERF2	small EDRK-rich factor 2 [Source:HGNC Symbol;Acc:HGNC:10757]	100302254
A_23_P117683	9.9	-0.519	-0.233	-0.286	-3.63	-1.63	-1.41	0.0036	0.12944	0.18347	0.03061	0.232896	0.320787	7.93	0.00672	0	0	0	321	81	0	NM_016400	SERF2	small EDRK-rich factor 2 [Source:HGNC Symbol;Acc:HGNC:10757]	10169
A_23_P117683	9.9	-0.519	-0.233	-0.286	-3.63	-1.63	-1.41	0.0036	0.12944	0.18347	0.03061	0.232896	0.320787	7.93	0.00672	0	0	0	321	81	0	NM_016400	HYPK	huntingtin interacting protein K [Source:HGNC Symbol;Acc:HGNC:18418]	25764
A_23_P117727	8.34	0.28	0.143	0.137	2.43	1.24	0.84	0.03245	0.24053	0.41685	0.136614	0.371991	0.566247	3.71	0.05665	0	0	0	429	62	0	NM_139242	MTFMT	mitochondrial methionyl-tRNA formyltransferase [Source:HGNC Symbol;Acc:HGNC:29666]	123263
A_23_P11774	9.24	-0.135	-0.394	0.259	-1.12	-3.27	1.52	0.28464	0.00691	0.15475	0.522494	0.022877	0.282848	5.99	0.01628	0	0	0	78	73	0	NM_016037	UTP11L	UTP11-like, U3 small nucleolar ribonucleoprotein (yeast) [Source:HGNC Symbol;Acc:HGNC:24329]	51118
A_23_P117759	7.81	-0.377	-0.075	-0.303	-5.97	-1.18	-3.39	7e-05	0.26152	0.00563	0.002056	0.395469	0.023905	18.51	0.00024	0	0	0	392	19	0	NM_001018090	GCOM1	GRINL1A complex locus 1 [Source:HGNC Symbol;Acc:HGNC:26424]	145781
A_23_P117759	7.81	-0.377	-0.075	-0.303	-5.97	-1.18	-3.39	7e-05	0.26152	0.00563	0.002056	0.395469	0.023905	18.51	0.00024	0	0	0	392	19	0	NM_001018090	GCOM2	GRINL1B complex locus 2, pseudogene [Source:HGNC Symbol;Acc:HGNC:15712]	NA
A_23_P117759	7.81	-0.377	-0.075	-0.303	-5.97	-1.18	-3.39	7e-05	0.26152	0.00563	0.002056	0.395469	0.023905	18.51	0.00024	0	0	0	392	19	0	NM_001018090	POLR2M	polymerase (RNA) II (DNA directed) polypeptide M [Source:HGNC Symbol;Acc:HGNC:14862]	145781
A_23_P117759	7.81	-0.377	-0.075	-0.303	-5.97	-1.18	-3.39	7e-05	0.26152	0.00563	0.002056	0.395469	0.023905	18.51	0.00024	0	0	0	392	19	0	NM_001018090	GCOM1	GRINL1A complex locus 1 [Source:HGNC Symbol;Acc:HGNC:26424]	100820829
A_23_P117759	7.81	-0.377	-0.075	-0.303	-5.97	-1.18	-3.39	7e-05	0.26152	0.00563	0.002056	0.395469	0.023905	18.51	0.00024	0	0	0	392	19	0	NM_001018090	POLR2M	polymerase (RNA) II (DNA directed) polypeptide M [Source:HGNC Symbol;Acc:HGNC:14862]	81488
A_23_P117767	9.22	-0.026	0.707	-0.733	-0.23	6.22	-4.55	0.82498	5e-05	0.00071	0.924583	0.000468	0.005108	19.34	0.0002	0	0	0	14	29	0	NM_017828	COMMD4	COMM domain containing 4 [Source:HGNC Symbol;Acc:HGNC:26027]	54939
A_23_P117767	9.22	-0.026	0.707	-0.733	-0.23	6.22	-4.55	0.82498	5e-05	0.00071	0.924583	0.000468	0.005108	19.34	0.0002	0	0	0	14	29	0	NM_017828			NA
A_23_P117778	8.76	0.033	0.125	-0.093	0.19	0.72	-0.38	0.85289	0.48299	0.712	0.939106	0.617328	0.807224	0.28	0.76036	0	0	0	316	73	0	NM_032907	UBL7	ubiquitin-like 7 [Source:HGNC Symbol;Acc:HGNC:28221]	84993
A_23_P117782	8.21	0.05	0.414	-0.365	0.43	3.64	-2.27	0.67168	0.00356	0.04342	0.83666	0.013348	0.111234	6.71	0.0115	0	0	0	154	83	0	NM_018357	LARP6	La ribonucleoprotein domain family, member 6 [Source:HGNC Symbol;Acc:HGNC:24012]	55323
A_23_P117797	8.16	-0.053	0.683	-0.736	-0.47	6.01	-4.58	0.64761	7e-05	0.00068	0.82265	0.000593	0.004944	18.15	0.00026	0	0	0	284	71	0	NM_017882	CLN6	ceroid-lipofuscinosis, neuronal 6, late infantile, variant [Source:HGNC Symbol;Acc:HGNC:2077]	54982
A_23_P117852	10.46	-0.511	0.089	-0.6	-2.95	0.51	-2.45	0.01261	0.61718	0.03139	0.07273	0.73287	0.087302	4.47	0.03628	0	0	0	383	54	0	NM_014736	KIAA0101	KIAA0101 [Source:HGNC Symbol;Acc:HGNC:28961]	9768
A_23_P117862	8.25	0.192	0.122	0.071	2.35	1.49	0.61	0.03756	0.16406	0.55436	0.150489	0.27931	0.686231	3.85	0.0519	0	0	0	329	82	0	NM_138704	NDNL2	necdin-like 2 [Source:HGNC Symbol;Acc:HGNC:7677]	56160
A_23_P117882	9.34	0.135	0.263	-0.128	0.92	1.8	-0.62	0.37411	0.09808	0.54846	0.613209	0.187505	0.682141	2.04	0.17344	0	0	0	102	68	0	NM_004378	CRABP1	cellular retinoic acid binding protein 1 [Source:HGNC Symbol;Acc:HGNC:2338]	1381
A_23_P117928	7.91	0.12	-0.186	0.306	1.58	-2.45	2.84	0.14184	0.03135	0.01517	0.3454	0.076751	0.050796	4.23	0.0415	0	0	0	514	53	0	NM_014952	BAHD1	bromo adjacent homology domain containing 1 [Source:HGNC Symbol;Acc:HGNC:29153]	22893
A_23_P117933	8.64	0	-0.068	0.068	0	-0.9	0.64	0.99926	0.38631	0.53637	0.999738	0.526379	0.67157	0.41	0.67597	0	0	0	340	4	0	NM_004483	GCSH	glycine cleavage system protein H (aminomethyl carrier) [Source:HGNC Symbol;Acc:HGNC:4208]	2653
A_23_P117933	8.64	0	-0.068	0.068	0	-0.9	0.64	0.99926	0.38631	0.53637	0.999738	0.526379	0.67157	0.41	0.67597	0	0	0	340	4	0	NM_004483	GCSHP5	glycine cleavage system protein H pseudogene 5 [Source:HGNC Symbol;Acc:HGNC:44195]	NA
A_23_P117933	8.64	0	-0.068	0.068	0	-0.9	0.64	0.99926	0.38631	0.53637	0.999738	0.526379	0.67157	0.41	0.67597	0	0	0	340	4	0	NM_004483	GCSH	glycine cleavage system protein H (aminomethyl carrier) [Source:HGNC Symbol;Acc:HGNC:4208]	101060817
A_23_P117943	8.01	-0.191	-0.075	-0.116	-1.52	-0.6	-0.65	0.15467	0.56178	0.52585	0.364983	0.686057	0.663218	1.34	0.30019	0	0	0	55	38	0	A_23_P117943	NA	NA	NA
A_23_P117955	10.17	0.084	-0.052	0.136	0.9	-0.56	1.03	0.38657	0.58576	0.32284	0.624781	0.707104	0.475377	0.56	0.58495	0	0	0	394	51	0	NM_000485	APRT	adenine phosphoribosyltransferase [Source:HGNC Symbol;Acc:HGNC:626]	353
A_23_P117992	7.64	-0.923	0.035	-0.958	-14.15	0.54	-10.38	0	0.60225	0	5e-06	0.721015	2.4e-05	100.22	0	-1	0	-1	121	81	0	NM_014861	ATP2C2	ATPase, Ca++ transporting, type 2C, member 2 [Source:HGNC Symbol;Acc:HGNC:29103]	9914
A_23_P118	7.43	-0.088	-0.518	0.43	-1.85	-10.92	6.41	0.0895	0	4e-05	0.258073	8e-06	0.000608	61.29	0	0	0	0	348	65	0	NM_001439	EXTL2	exostosin-like glycosyltransferase 2 [Source:HGNC Symbol;Acc:HGNC:3516]	2135
A_23_P118002	9.33	-0.02	-0.236	0.216	-0.29	-3.41	2.21	0.77936	0.00542	0.04825	0.900028	0.018791	0.120201	5.84	0.01748	0	0	0	240	24	0	NM_003366	UQCRC2	ubiquinol-cytochrome c reductase core protein II [Source:HGNC Symbol;Acc:HGNC:12586]	7385
A_23_P118038	11.6	0.122	-0.431	0.554	1.04	-3.67	3.33	0.31957	0.00335	0.00622	0.558416	0.012747	0.025821	7.28	0.00889	0	0	0	326	78	0	NM_005796	NUTF2	nuclear transport factor 2 [Source:HGNC Symbol;Acc:HGNC:13722]	128322
A_23_P118038	11.6	0.122	-0.431	0.554	1.04	-3.67	3.33	0.31957	0.00335	0.00622	0.558416	0.012747	0.025821	7.28	0.00889	0	0	0	326	78	0	NM_005796	NUTF2	nuclear transport factor 2 [Source:HGNC Symbol;Acc:HGNC:13722]	10204
A_23_P118061	9.25	0.477	0.358	0.119	4.59	3.45	0.81	0.00067	0.00504	0.43467	0.009391	0.017692	0.583671	16.48	0.0004	0	0	0	252	41	0	NM_181641	CKLF-CMTM1	CKLF-CMTM1 readthrough [Source:HGNC Symbol;Acc:HGNC:39977]	100529251
A_23_P118061	9.25	0.477	0.358	0.119	4.59	3.45	0.81	0.00067	0.00504	0.43467	0.009391	0.017692	0.583671	16.48	0.0004	0	0	0	252	41	0	NM_181641	CKLF	chemokine-like factor [Source:HGNC Symbol;Acc:HGNC:13253]	51192
A_23_P118086	14.28	0.307	0.019	0.288	2.58	0.16	1.71	0.02455	0.87691	0.11315	0.114027	0.920856	0.225734	3.34	0.07121	0	0	0	34	42	0	NM_152339	SPATA2L	spermatogenesis associated 2-like [Source:HGNC Symbol;Acc:HGNC:28393]	124044
A_23_P118105	10.1	0.028	-0.221	0.249	0.26	-2.08	1.66	0.79993	0.06015	0.12455	0.910469	0.128358	0.24234	2.2	0.1547	0	0	0	274	42	0	NM_004548	NDUFB10	NADH dehydrogenase (ubiquinone) 1 beta subcomplex, 10, 22kDa [Source:HGNC Symbol;Acc:HGNC:7696]	4716
A_23_P118185	10.14	-0.078	-0.145	0.067	-0.87	-1.63	0.53	0.40107	0.13028	0.60284	0.638554	0.234022	0.725885	1.7	0.22419	0	0	0	222	10	0	NM_031490	LONP2	lon peptidase 2, peroxisomal [Source:HGNC Symbol;Acc:HGNC:20598]	100507577
A_23_P118185	10.14	-0.078	-0.145	0.067	-0.87	-1.63	0.53	0.40107	0.13028	0.60284	0.638554	0.234022	0.725885	1.7	0.22419	0	0	0	222	10	0	NM_031490	LONP2	lon peptidase 2, peroxisomal [Source:HGNC Symbol;Acc:HGNC:20598]	83752
A_23_P118203	8.27	-0.089	-0.068	-0.022	-0.97	-0.73	-0.17	0.35298	0.47814	0.87109	0.59204	0.612724	0.916042	0.74	0.49981	0	0	0	381	42	0	NM_145252	ZG16B	zymogen granule protein 16B [Source:HGNC Symbol;Acc:HGNC:30456]	124220
A_23_P118246	9.45	-0.71	0.362	-1.072	-3.39	1.73	-3.62	0.00559	0.11001	0.00368	0.041359	0.205159	0.017231	7.24	0.00905	0	0	-1	424	25	0	NM_016095	GINS2	GINS complex subunit 2 (Psf2 homolog) [Source:HGNC Symbol;Acc:HGNC:24575]	51659
A_23_P118266	9.33	0.043	-0.539	0.582	0.46	-5.77	4.41	0.65694	0.0001	0.00092	0.828255	0.000779	0.00619	16.78	0.00037	0	0	0	442	82	0	NM_006885			NA
A_23_P118266	9.33	0.043	-0.539	0.582	0.46	-5.77	4.41	0.65694	0.0001	0.00092	0.828255	0.000779	0.00619	16.78	0.00037	0	0	0	442	82	0	NM_006885	ZFHX3	zinc finger homeobox 3 [Source:HGNC Symbol;Acc:HGNC:777]	463
A_23_P118289	8.25	-0.238	0.148	-0.386	-1.8	1.12	-2.07	0.09715	0.28551	0.06169	0.271718	0.423082	0.144068	2.25	0.14881	0	0	0	98	49	0	NM_004765	BCL7C	B-cell CLL/lymphoma 7C [Source:HGNC Symbol;Acc:HGNC:1006]	9274
A_23_P118300	9.14	0.223	0	0.222	1.72	0	1.22	0.11113	0.99729	0.24786	0.295678	0.998244	0.396026	1.49	0.2662	0	0	0	138	52	0	NM_031208	FAHD1	fumarylacetoacetate hydrolase domain containing 1 [Source:HGNC Symbol;Acc:HGNC:14169]	81889
A_23_P118306	10.48	-0.101	-0.016	-0.085	-0.32	-0.05	-0.19	0.75176	0.96089	0.84982	0.884797	0.976299	0.902361	0.05	0.94794	0	0	0	513	43	0	NM_005147	DNAJA3	DnaJ (Hsp40) homolog, subfamily A, member 3 [Source:HGNC Symbol;Acc:HGNC:11808]	9093
A_23_P118313	9.98	0.105	-0.121	0.226	0.79	-0.91	1.2	0.44804	0.38149	0.2546	0.678065	0.521302	0.403559	0.72	0.50635	0	0	0	12	36	0	NM_007285	GABARAPL2	GABA(A) receptor-associated protein-like 2 [Source:HGNC Symbol;Acc:HGNC:13291]	11345
A_23_P118334	8.46	0.233	-0.26	0.493	2.39	-2.67	3.58	0.03471	0.02087	0.00397	0.142707	0.055389	0.018296	6.42	0.0132	0	0	0	114	25	0	NM_001040285	PAPD5	PAP associated domain containing 5 [Source:HGNC Symbol;Acc:HGNC:30758]	64282
A_23_P118353	8.79	0.149	-0.217	0.366	2.16	-3.13	3.74	0.05252	0.00897	0.00297	0.185976	0.028247	0.01473	7.23	0.00909	0	0	0	101	19	0	NM_014230	SRP68	signal recognition particle 68kDa [Source:HGNC Symbol;Acc:HGNC:11302]	6730
A_23_P118370	8.02	0.045	0.07	-0.025	0.48	0.74	-0.19	0.64039	0.47135	0.85466	0.818093	0.607046	0.905724	0.39	0.68422	0	0	0	267	55	0	ENST00000422783	NA	NA	NA
A_23_P118392	7.83	0.779	-1.094	1.873	3.22	-4.52	5.48	0.0076	0.00075	0.00016	0.051465	0.003846	0.001679	15.42	0.00053	0	-1	1	171	48	0	NM_016084	RASD1	RAS, dexamethasone-induced 1 [Source:HGNC Symbol;Acc:HGNC:15828]	51655
A_23_P11841	8.63	0.045	0.395	-0.35	0.26	2.23	-1.39	0.80269	0.04657	0.18954	0.911659	0.104738	0.327878	2.51	0.12402	0	0	0	146	73	0	NM_001684	ATP2B4	ATPase, Ca++ transporting, plasma membrane 4 [Source:HGNC Symbol;Acc:HGNC:817]	493
A_23_P118412	8.39	0.18	-0.239	0.42	1.11	-1.47	1.82	0.29113	0.16849	0.0945	0.529165	0.284976	0.196847	1.69	0.22687	0	0	0	214	15	0	NM_030630	HID1	HID1 domain containing [Source:HGNC Symbol;Acc:HGNC:15736]	283987
A_23_P118427	9	0.02	-0.12	0.14	0.25	-1.46	1.21	0.80979	0.16977	0.25063	0.91594	0.286524	0.398877	1.1	0.36469	0	0	0	213	65	0	NM_145109	MAP2K3	mitogen-activated protein kinase kinase 3 [Source:HGNC Symbol;Acc:HGNC:6843]	5606
A_23_P118427	9	0.02	-0.12	0.14	0.25	-1.46	1.21	0.80979	0.16977	0.25063	0.91594	0.286524	0.398877	1.1	0.36469	0	0	0	213	65	0	NM_145109	MAP2K3	mitogen-activated protein kinase kinase 3 [Source:HGNC Symbol;Acc:HGNC:6843]	100996792
A_23_P11843	8.35	0.095	0.089	0.006	1.07	1.01	0.05	0.3054	0.33429	0.96422	0.543513	0.474289	0.977274	1.08	0.3707	0	0	0	379	74	0	NM_201630	LRRN2	leucine rich repeat neuronal 2 [Source:HGNC Symbol;Acc:HGNC:16914]	10446
A_23_P118462	8.06	0.038	0.023	0.016	0.41	0.24	0.12	0.68846	0.8128	0.90699	0.846952	0.877695	0.939638	0.11	0.89338	0	0	0	128	79	0	NM_080822	OVCA2	ovarian tumor suppressor candidate 2 [Source:HGNC Symbol;Acc:HGNC:24203]	124641
A_23_P118462	8.06	0.038	0.023	0.016	0.41	0.24	0.12	0.68846	0.8128	0.90699	0.846952	0.877695	0.939638	0.11	0.89338	0	0	0	128	79	0	NM_080822	DPH1	diphthamide biosynthesis 1 [Source:HGNC Symbol;Acc:HGNC:3003]	1801
A_23_P118516	9.5	0.088	0.037	0.051	0.7	0.3	0.29	0.49614	0.77161	0.7794	0.71626	0.84828	0.855941	0.29	0.75285	0	0	0	309	5	0	NM_016078	TVP23C	trans-golgi network vesicle protein 23 homolog C (S. cerevisiae) [Source:HGNC Symbol;Acc:HGNC:30453]	201158
A_23_P118516	9.5	0.088	0.037	0.051	0.7	0.3	0.29	0.49614	0.77161	0.7794	0.71626	0.84828	0.855941	0.29	0.75285	0	0	0	309	5	0	NM_016078	TVP23B	trans-golgi network vesicle protein 23 homolog B (S. cerevisiae) [Source:HGNC Symbol;Acc:HGNC:20399]	51030
A_23_P118516	9.5	0.088	0.037	0.051	0.7	0.3	0.29	0.49614	0.77161	0.7794	0.71626	0.84828	0.855941	0.29	0.75285	0	0	0	309	5	0	NM_016078	TVP23CP2	TVP23C pseudogene 2 [Source:HGNC Symbol;Acc:HGNC:44647]	NA
A_23_P118544	12.78	0.096	0.053	0.043	1.39	0.77	0.44	0.19007	0.45609	0.66882	0.41316	0.592934	0.776371	1.27	0.31821	0	0	0	459	7	0	NM_004859	CLTC	clathrin, heavy chain (Hc) [Source:HGNC Symbol;Acc:HGNC:2092]	1213
A_23_P118581	9.78	0.084	0.232	-0.148	0.68	1.87	-0.84	0.51078	0.08709	0.41713	0.727452	0.170668	0.566504	1.98	0.18256	0	0	0	224	12	0	NM_080863	ASB16	ankyrin repeat and SOCS box containing 16 [Source:HGNC Symbol;Acc:HGNC:19768]	92591
A_23_P11859	7.73	0.024	-0.208	0.233	0.18	-1.57	1.24	0.85722	0.14361	0.23977	0.941056	0.252224	0.387225	1.25	0.32321	0	0	0	62	80	0	NM_016371	HSD17B7	hydroxysteroid (17-beta) dehydrogenase 7 [Source:HGNC Symbol;Acc:HGNC:5215]	51478
A_23_P11859	7.73	0.024	-0.208	0.233	0.18	-1.57	1.24	0.85722	0.14361	0.23977	0.941056	0.252224	0.387225	1.25	0.32321	0	0	0	62	80	0	NM_016371	HSD17B7P2	hydroxysteroid (17-beta) dehydrogenase 7 pseudogene 2 [Source:HGNC Symbol;Acc:HGNC:28120]	158160
A_23_P118607	7.75	-0.172	-0.342	0.169	-1.97	-3.9	1.37	0.0737	0.00224	0.19784	0.230083	0.009252	0.337445	9.52	0.00354	0	0	0	297	16	0	NM_025267	PTGES3L-AARSD1	PTGES3L-AARSD1 readthrough [Source:HGNC Symbol;Acc:HGNC:43946]	100885850
A_23_P118607	7.75	-0.172	-0.342	0.169	-1.97	-3.9	1.37	0.0737	0.00224	0.19784	0.230083	0.009252	0.337445	9.52	0.00354	0	0	0	297	16	0	NM_025267	AARSD1	alanyl-tRNA synthetase domain containing 1 [Source:HGNC Symbol;Acc:HGNC:28417]	80755
A_23_P118607	7.75	-0.172	-0.342	0.169	-1.97	-3.9	1.37	0.0737	0.00224	0.19784	0.230083	0.009252	0.337445	9.52	0.00354	0	0	0	297	16	0	NM_025267	PTGES3L-AARSD1	PTGES3L-AARSD1 readthrough [Source:HGNC Symbol;Acc:HGNC:43946]	100885848
A_23_P11862	7.71	-0.083	0.044	-0.127	-0.79	0.41	-0.85	0.44752	0.68848	0.41432	0.677574	0.788915	0.563567	0.39	0.68336	0	0	0	93	82	0	NM_018186	C1orf112	chromosome 1 open reading frame 112 [Source:HGNC Symbol;Acc:HGNC:25565]	55732
A_23_P118633	9.68	-0.059	0.734	-0.793	-0.32	3.99	-3.04	0.7563	0.00191	0.01051	0.887704	0.008112	0.038521	8	0.00651	0	0	0	384	67	0	NM_022827	SPATA20	spermatogenesis associated 20 [Source:HGNC Symbol;Acc:HGNC:26125]	64847
A_23_P118649	9.5	0.031	-0.246	0.278	0.37	-2.87	2.29	0.72009	0.01448	0.04164	0.867061	0.041288	0.107516	4.18	0.0427	0	0	0	64	70	0	NM_001968	EIF4E	eukaryotic translation initiation factor 4E [Source:HGNC Symbol;Acc:HGNC:3287]	1977
A_23_P118649	9.5	0.031	-0.246	0.278	0.37	-2.87	2.29	0.72009	0.01448	0.04164	0.867061	0.041288	0.107516	4.18	0.0427	0	0	0	64	70	0	NM_001968	EIF4EP2	eukaryotic translation initiation factor 4E pseudogene 2 [Source:HGNC Symbol;Acc:HGNC:32428]	NA
A_23_P118690	8.44	-0.105	0.155	-0.259	-1.31	1.94	-2.3	0.21482	0.07691	0.04082	0.443808	0.155077	0.105833	2.74	0.10563	0	0	0	76	76	0	NM_001032293	ZNF207	zinc finger protein 207 [Source:HGNC Symbol;Acc:HGNC:12998]	7756
A_23_P118712	7.79	0.045	0.322	-0.278	0.65	4.7	-2.86	0.52677	0.00056	0.01467	0.738673	0.003039	0.049519	11.26	0.0019	0	0	0	161	83	0	ENST00000324677	SSH2	slingshot protein phosphatase 2 [Source:HGNC Symbol;Acc:HGNC:30580]	85464
A_23_P118749	9.51	0.215	-0.127	0.343	2.65	-1.57	2.99	0.02156	0.14326	0.01171	0.104569	0.251752	0.041934	4.75	0.03104	0	0	0	452	25	0	NM_016041	DERL2	derlin 2 [Source:HGNC Symbol;Acc:HGNC:17943]	51009
A_23_P118791	8.22	0.073	-0.063	0.136	0.52	-0.45	0.69	0.61178	0.65813	0.50381	0.798836	0.765992	0.645197	0.24	0.79113	0	0	0	12	51	0	NM_032354	TMEM107	transmembrane protein 107 [Source:HGNC Symbol;Acc:HGNC:28128]	84314
A_23_P118791	8.22	0.073	-0.063	0.136	0.52	-0.45	0.69	0.61178	0.65813	0.50381	0.798836	0.765992	0.645197	0.24	0.79113	0	0	0	12	51	0	NM_032354	SNORD118	small nucleolar RNA, C/D box 118 [Source:HGNC Symbol;Acc:HGNC:32952]	727676
A_23_P118815	9.18	-0.355	0.31	-0.665	-2.6	2.27	-3.45	0.02352	0.0427	0.00501	0.110886	0.097651	0.021849	5.98	0.01635	0	0	0	123	19	0	NM_001012271	BIRC5	baculoviral IAP repeat containing 5 [Source:HGNC Symbol;Acc:HGNC:593]	332
A_23_P118834	10.23	-0.493	0.032	-0.525	-2.7	0.18	-2.03	0.01991	0.86349	0.06578	0.099463	0.911205	0.150912	3.65	0.05883	0	0	0	248	80	0	NM_001067	TOP2A	topoisomerase (DNA) II alpha 170kDa [Source:HGNC Symbol;Acc:HGNC:11989]	7153
A_23_P118894	8.2	0.319	0.037	0.283	5.86	0.67	3.67	9e-05	0.5137	0.00337	0.002295	0.644886	0.016207	17.41	0.00032	0	0	0	150	48	0	NM_024320	PRR15L	proline rich 15-like [Source:HGNC Symbol;Acc:HGNC:28149]	79170
A_23_P118909	9.43	-0.081	-0.028	-0.053	-1.25	-0.43	-0.58	0.23452	0.67329	0.5725	0.46572	0.778026	0.70073	0.88	0.44085	0	0	0	119	49	0	NM_020232	PSMG2	proteasome (prosome, macropain) assembly chaperone 2 [Source:HGNC Symbol;Acc:HGNC:24929]	56984
A_23_P118916	7.86	0.009	-0.005	0.014	0.12	-0.08	0.14	0.90443	0.94081	0.89073	0.963727	0.962494	0.929956	0.01	0.98966	0	0	0	229	85	0	AK026031	NA	NA	NA
A_23_P118946	7.29	-0.043	-0.359	0.315	-0.67	-5.56	3.45	0.51565	0.00014	0.00497	0.731176	0.001011	0.02172	15.65	0.0005	0	0	0	340	46	0	NM_004775	B4GALT6	UDP-Gal:betaGlcNAc beta 1,4- galactosyltransferase, polypeptide 6 [Source:HGNC Symbol;Acc:HGNC:929]	9331
A_23_P119006	7.84	0.059	-0.327	0.386	0.84	-4.7	3.91	0.41795	0.00056	0.00217	0.651573	0.003063	0.011765	11.38	0.00182	0	0	0	329	6	0	THC2614203	NA	NA	NA
A_23_P119023	8.78	0.143	-0.081	0.224	1.44	-0.82	1.6	0.17642	0.43024	0.13736	0.394224	0.568356	0.260658	1.37	0.29229	0	0	0	12	34	0	NM_001025300	RAB12	RAB12, member RAS oncogene family [Source:HGNC Symbol;Acc:HGNC:31332]	201475
A_23_P119040	7.54	-0.131	-0.084	-0.046	-1.74	-1.12	-0.44	0.1078	0.28388	0.66977	0.290545	0.421436	0.777342	2.15	0.16061	0	0	0	236	27	0	NM_001142966	GREB1L	growth regulation by estrogen in breast cancer-like [Source:HGNC Symbol;Acc:HGNC:31042]	80000
A_23_P119095	8.82	0.049	-0.018	0.067	0.57	-0.21	0.55	0.5796	0.83746	0.59185	0.777619	0.892731	0.716765	0.18	0.834	0	0	0	32	53	0	NM_006663	PPP1R13L	protein phosphatase 1, regulatory subunit 13 like [Source:HGNC Symbol;Acc:HGNC:18838]	10848
A_23_P119095	8.82	0.049	-0.018	0.067	0.57	-0.21	0.55	0.5796	0.83746	0.59185	0.777619	0.892731	0.716765	0.18	0.834	0	0	0	32	53	0	NM_006663	PPP1R13L	protein phosphatase 1, regulatory subunit 13 like [Source:HGNC Symbol;Acc:HGNC:18838]	102724007
A_23_P119102	8.68	-0.056	-0.721	0.666	-0.7	-9.07	5.92	0.4973	0	8e-05	0.71757	3e-05	0.001016	41.37	1e-05	0	0	0	387	36	0	NM_003370	VASP	vasodilator-stimulated phosphoprotein [Source:HGNC Symbol;Acc:HGNC:12652]	7408
A_23_P119130	13.61	-0.039	0.311	-0.35	-0.68	5.43	-4.32	0.51099	0.00017	0.00107	0.727652	0.00118	0.006902	14.96	0.00061	0	0	0	86	16	0	NM_001022	RPS19	ribosomal protein S19 [Source:HGNC Symbol;Acc:HGNC:10402]	6223
A_23_P119141	9.42	0.058	-0.124	0.181	0.33	-0.71	0.74	0.74637	0.49146	0.476	0.88169	0.62536	0.620973	0.31	0.74132	0	0	0	275	69	0	NM_203500	KEAP1	kelch-like ECH-associated protein 1 [Source:HGNC Symbol;Acc:HGNC:23177]	9817
A_23_P119168	7.89	0.082	0.063	0.019	0.66	0.5	0.11	0.52431	0.62449	0.91533	0.737101	0.738711	0.94442	0.34	0.71736	0	0	0	503	84	0	A_23_P119168	NA	NA	NA
A_23_P119214	8.78	-0.097	-0.618	0.521	-0.62	-3.94	2.35	0.54785	0.00206	0.03723	0.754731	0.008633	0.099216	7.97	0.0066	0	0	0	261	34	0	NM_006351	TIMM44	translocase of inner mitochondrial membrane 44 homolog (yeast) [Source:HGNC Symbol;Acc:HGNC:17316]	10469
A_23_P119254	8.89	-0.072	0.073	-0.145	-0.98	0.99	-1.39	0.34817	0.34262	0.19029	0.586791	0.482662	0.32857	0.97	0.4087	0	0	0	220	85	0	NM_018154	ASF1B	anti-silencing function 1B histone chaperone [Source:HGNC Symbol;Acc:HGNC:20996]	55723
A_23_P119266	8.52	0.153	0.017	0.136	1.28	0.15	0.8	0.2243	0.88653	0.4373	0.454563	0.927049	0.586104	0.83	0.45859	0	0	0	404	57	0	NM_001375	DNASE2	deoxyribonuclease II, lysosomal [Source:HGNC Symbol;Acc:HGNC:2960]	1777
A_23_P119295	7.9	-0.122	-0.333	0.211	-1.53	-4.19	1.88	0.15224	0.00134	0.08573	0.360997	0.006154	0.183588	9.94	0.00303	0	0	0	476	8	0	NM_016581	ECSIT	ECSIT signalling integrator [Source:HGNC Symbol;Acc:HGNC:29548]	51295
A_23_P119311	7.94	0.107	0.117	-0.009	1.56	1.7	-0.1	0.14457	0.11535	0.92416	0.349912	0.213051	0.951464	2.67	0.11099	0	0	0	258	11	0	NM_012315	KLK9	kallikrein-related peptidase 9 [Source:HGNC Symbol;Acc:HGNC:6370]	284366
A_23_P119337	8.31	-0.05	0.41	-0.46	-0.27	2.18	-1.73	0.79311	0.0501	0.10914	0.907078	0.111157	0.219527	2.42	0.13186	0	0	0	67	49	0	NM_012068	MIR4751	microRNA 4751 [Source:HGNC Symbol;Acc:HGNC:41819]	100616483
A_23_P119337	8.31	-0.05	0.41	-0.46	-0.27	2.18	-1.73	0.79311	0.0501	0.10914	0.907078	0.111157	0.219527	2.42	0.13186	0	0	0	67	49	0	NM_012068	ATF5	activating transcription factor 5 [Source:HGNC Symbol;Acc:HGNC:790]	22809
A_23_P119362	9.13	-0.075	0.145	-0.22	-0.49	0.96	-1.03	0.6302	0.35551	0.32393	0.811418	0.495141	0.476233	0.59	0.5726	0	0	0	180	27	0	NM_001425	EMP3	epithelial membrane protein 3 [Source:HGNC Symbol;Acc:HGNC:3335]	2014
A_23_P119377	9.32	-0.315	0.341	-0.656	-4.15	4.5	-6.12	0.00143	0.00078	6e-05	0.016063	0.003979	0.000824	18.75	0.00023	0	0	0	223	69	0	NM_004228			NA
A_23_P119377	9.32	-0.315	0.341	-0.656	-4.15	4.5	-6.12	0.00143	0.00078	6e-05	0.016063	0.003979	0.000824	18.75	0.00023	0	0	0	223	69	0	NM_004228		Uncharacterized protein [Source:UniProtKB/TrEMBL;Acc:M0QZ92]	NA
A_23_P119377	9.32	-0.315	0.341	-0.656	-4.15	4.5	-6.12	0.00143	0.00078	6e-05	0.016063	0.003979	0.000824	18.75	0.00023	0	0	0	223	69	0	NM_004228	CYTH2	cytohesin 2 [Source:HGNC Symbol;Acc:HGNC:9502]	9266
A_23_P119390	8.26	-0.136	-0.042	-0.094	-1.45	-0.45	-0.71	0.17352	0.66185	0.49299	0.390419	0.769119	0.636456	1.15	0.34967	0	0	0	102	57	0	NM_014601	EHD2	EH-domain containing 2 [Source:HGNC Symbol;Acc:HGNC:3243]	30846
A_23_P119407	10.85	-0.189	0.138	-0.327	-0.85	0.62	-1.04	0.41335	0.54947	0.32135	0.647741	0.675495	0.47399	0.55	0.59132	0	0	0	366	73	0	A_23_P119407	NA	NA	NA
A_23_P119418	10.3	0.058	0.237	-0.178	1.04	4.22	-2.25	0.31901	0.00126	0.04466	0.558005	0.005847	0.113715	9.46	0.00363	0	0	0	376	35	0	NM_003796	URI1	URI1, prefoldin-like chaperone [Source:HGNC Symbol;Acc:HGNC:13236]	8725
A_23_P119464	8.04	-0.194	-0.112	-0.082	-2.33	-1.35	-0.69	0.03887	0.20412	0.50116	0.153598	0.330436	0.643562	3.61	0.06016	0	0	0	391	73	0	NM_033103	RHPN2	rhophilin, Rho GTPase binding protein 2 [Source:HGNC Symbol;Acc:HGNC:19974]	85415
A_23_P119500	7.35	-0.125	0.232	-0.357	-1.81	3.36	-3.66	0.09536	0.0059	0.00343	0.268426	0.020112	0.016444	7.29	0.00884	0	0	0	239	7	0	NM_001167942	TNFAIP8L1	tumor necrosis factor, alpha-induced protein 8-like 1 [Source:HGNC Symbol;Acc:HGNC:28279]	126282
A_23_P119543	7.66	-0.137	0.162	-0.298	-1.77	2.09	-2.73	0.10251	0.05918	0.01865	0.281694	0.12664	0.059875	3.76	0.05511	0	0	0	374	78	0	NM_006339	HMG20B	high mobility group 20B [Source:HGNC Symbol;Acc:HGNC:5002]	10362
A_23_P119562	8.17	-0.04	0.316	-0.356	-0.41	3.3	-2.63	0.68592	0.00656	0.02254	0.845617	0.021912	0.068846	5.54	0.02043	0	0	0	22	29	0	NM_001928	CFD	complement factor D (adipsin) [Source:HGNC Symbol;Acc:HGNC:2771]	1675
A_23_P119593	11.58	0.024	0.22	-0.197	0.15	1.38	-0.87	0.88543	0.19417	0.40183	0.953934	0.317942	0.552106	0.96	0.41123	0	0	0	81	81	0	NM_024794	EPHX3	epoxide hydrolase 3 [Source:HGNC Symbol;Acc:HGNC:23760]	79852
A_23_P119617	7.88	0.047	-0.065	0.112	0.47	-0.65	0.79	0.64498	0.52782	0.44274	0.8215	0.657102	0.591096	0.32	0.72984	0	0	0	269	57	0	NM_172231	SUGP1	SURP and G patch domain containing 1 [Source:HGNC Symbol;Acc:HGNC:18643]	57794
A_23_P119627	9.03	0.148	0.275	-0.126	1.31	2.43	-0.79	0.21469	0.03241	0.44596	0.443618	0.078924	0.594163	3.81	0.05338	0	0	0	157	77	0	NM_015965		Uncharacterized protein; YjeF N-terminal domain-containing protein 3 [Source:UniProtKB/TrEMBL;Acc:E7ENQ6]	NA
A_23_P119627	9.03	0.148	0.275	-0.126	1.31	2.43	-0.79	0.21469	0.03241	0.44596	0.443618	0.078924	0.594163	3.81	0.05338	0	0	0	157	77	0	NM_015965	NDUFA13	NADH dehydrogenase (ubiquinone) 1 alpha subcomplex, 13 [Source:HGNC Symbol;Acc:HGNC:17194]	51079
A_23_P119677	10.81	-0.121	-0.246	0.126	-0.93	-1.89	0.68	0.37302	0.08347	0.5077	0.612091	0.165093	0.648387	2.22	0.15239	0	0	0	54	57	0	NM_001533	HNRNPL	heterogeneous nuclear ribonucleoprotein L [Source:HGNC Symbol;Acc:HGNC:5045]	3191
A_23_P119683	8.84	0.225	0.193	0.032	2.82	2.42	0.28	0.01591	0.03315	0.78081	0.08548	0.080153	0.85661	6.89	0.01061	0	0	0	202	15	0	NM_017550	MIER2	mesoderm induction early response 1, family member 2 [Source:HGNC Symbol;Acc:HGNC:29210]	54531
A_23_P119698	9.28	-0.013	-0.386	0.373	-0.16	-4.84	3.31	0.87699	0.00044	0.00645	0.950471	0.00252	0.026584	11.73	0.00162	0	0	0	197	73	0	NM_016579	CD320	CD320 molecule [Source:HGNC Symbol;Acc:HGNC:16692]	51293
A_23_P119714	9.3	0.052	-0.809	0.86	0.78	-12.21	9.19	0.45007	0	0	0.679609	3e-06	5.5e-05	74.89	0	0	-1	1	128	43	0	NM_001033549	BABAM1	BRISC and BRCA1 A complex member 1 [Source:HGNC Symbol;Acc:HGNC:25008]	29086
A_23_P119778	8.73	0.597	0.402	0.194	4.37	2.95	1.01	0.00098	0.01261	0.33473	0.01237	0.036954	0.487499	13.88	0.00083	0	0	0	96	61	0	NM_020342	SLC39A10	solute carrier family 39 (zinc transporter), member 10 [Source:HGNC Symbol;Acc:HGNC:20861]	57181
A_23_P119812	9.37	0.034	0.339	-0.306	0.35	3.46	-2.2	0.73617	0.0049	0.04843	0.875627	0.017321	0.120595	6.05	0.01576	0	0	0	378	24	0	NM_000408	GPD2	glycerol-3-phosphate dehydrogenase 2 (mitochondrial) [Source:HGNC Symbol;Acc:HGNC:4456]	2820
A_23_P11984	8.17	-0.636	-0.002	-0.635	-6.97	-0.02	-4.92	2e-05	0.98443	0.00039	0.000764	0.990609	0.003261	24.32	7e-05	0	0	0	377	36	0	NM_201649	SLC6A9	solute carrier family 6 (neurotransmitter transporter, glycine), member 9 [Source:HGNC Symbol;Acc:HGNC:11056]	6536
A_23_P119857	8.53	-0.236	0.032	-0.267	-3.04	0.41	-2.44	0.0105	0.689	0.03153	0.064288	0.789015	0.087653	4.72	0.03153	0	0	0	417	81	0	NM_001008237	TTC32	tetratricopeptide repeat domain 32 [Source:HGNC Symbol;Acc:HGNC:32954]	130502
A_23_P1199	10.87	-0.031	-0.839	0.808	-0.37	-10	6.81	0.71875	0	2e-05	0.866245	1.4e-05	0.000407	50.07	0	0	-1	1	321	34	0	NM_014142	NUDT5	nudix (nucleoside diphosphate linked moiety X)-type motif 5 [Source:HGNC Symbol;Acc:HGNC:8052]	11164
A_23_P119907	7.8	-0.115	0.053	-0.168	-1.14	0.53	-1.18	0.27773	0.60929	0.26287	0.515272	0.726521	0.412925	0.79	0.47834	0	0	0	269	14	0	NM_018089	ANKZF1	ankyrin repeat and zinc finger domain containing 1 [Source:HGNC Symbol;Acc:HGNC:25527]	55139
A_23_P119923	7.79	0.037	-0.131	0.167	0.63	-2.23	2.02	0.54402	0.0466	0.06749	0.751828	0.10478	0.153822	2.67	0.11087	0	0	0	117	24	0	NM_020184	CNNM4	cyclin and CBS domain divalent metal cation transport mediator 4 [Source:HGNC Symbol;Acc:HGNC:105]	26504
A_23_P119943	7.94	0.157	-0.008	0.165	1.8	-0.09	1.34	0.09774	0.92864	0.20651	0.272703	0.954368	0.348799	1.62	0.23858	0	0	0	502	6	0	NM_000597	IGFBP2	insulin-like growth factor binding protein 2, 36kDa [Source:HGNC Symbol;Acc:HGNC:5471]	102723473
A_23_P119943	7.94	0.157	-0.008	0.165	1.8	-0.09	1.34	0.09774	0.92864	0.20651	0.272703	0.954368	0.348799	1.62	0.23858	0	0	0	502	6	0	NM_000597	IGFBP2	insulin-like growth factor binding protein 2, 36kDa [Source:HGNC Symbol;Acc:HGNC:5471]	3485
A_23_P11995	13.25	0.03	-0.247	0.277	0.28	-2.3	1.82	0.78695	0.04099	0.09452	0.904016	0.094635	0.196854	2.68	0.11049	0	0	0	453	69	0	NM_002574	PRDX1	peroxiredoxin 1 [Source:HGNC Symbol;Acc:HGNC:9352]	5052
A_23_P119964	8.31	-0.034	-0.104	0.07	-0.4	-1.22	0.58	0.69363	0.24654	0.57479	0.850654	0.378748	0.702481	0.83	0.46192	0	0	0	25	53	0	NM_005760	CEBPZ	CCAAT/enhancer binding protein (C/EBP), zeta [Source:HGNC Symbol;Acc:HGNC:24218]	10153
A_23_P119992	8.14	-0.015	-0.102	0.088	-0.19	-1.31	0.79	0.85299	0.21517	0.44367	0.939106	0.343164	0.591963	0.88	0.44174	0	0	0	359	4	0	NM_006296	VRK2	vaccinia related kinase 2 [Source:HGNC Symbol;Acc:HGNC:12719]	7444
A_23_P120048	7.55	-0.142	0.192	-0.335	-1.92	2.6	-3.2	0.07904	0.0239	0.00795	0.239478	0.061931	0.031127	5.22	0.02406	0	0	0	158	78	0	NM_013450	BAZ2B	bromodomain adjacent to zinc finger domain, 2B [Source:HGNC Symbol;Acc:HGNC:963]	29994
A_23_P120048	7.55	-0.142	0.192	-0.335	-1.92	2.6	-3.2	0.07904	0.0239	0.00795	0.239478	0.061931	0.031127	5.22	0.02406	0	0	0	158	78	0	NM_013450	BAZ2B	bromodomain adjacent to zinc finger domain, 2B [Source:HGNC Symbol;Acc:HGNC:963]	102725372
A_23_P120056	7.76	0.284	0.279	0.004	5.66	5.57	0.06	0.00012	0.00014	0.9517	0.00286	0.000996	0.969297	31.49	2e-05	0	0	0	252	29	0	NM_033046	RTKN	rhotekin [Source:HGNC Symbol;Acc:HGNC:10466]	6242
A_23_P120062	7.49	0.058	0	0.058	0.63	0	0.45	0.54321	0.99672	0.6639	0.750838	0.997988	0.773106	0.2	0.82457	0	0	0	410	34	0	NM_003203	GCFC2	GC-rich sequence DNA-binding factor 2 [Source:HGNC Symbol;Acc:HGNC:1317]	6936
A_23_P12010	7.52	0.009	0.103	-0.095	0.11	1.26	-0.82	0.91646	0.2308	0.42963	0.968599	0.360892	0.578733	0.81	0.47044	0	0	0	456	77	0	AF151800	RRNAD1	ribosomal RNA adenine dimethylase domain containing 1 [Source:HGNC Symbol;Acc:HGNC:24273]	51093
A_23_P120146	7.56	0.045	0.103	-0.058	0.25	0.59	-0.24	0.80348	0.56774	0.8177	0.911998	0.691191	0.881979	0.21	0.81729	0	0	0	94	24	0	NM_004257	TGFBRAP1	transforming growth factor, beta receptor associated protein 1 [Source:HGNC Symbol;Acc:HGNC:16836]	9392
A_23_P120153	8.4	-0.106	0.441	-0.548	-1.32	5.5	-4.82	0.21124	0.00015	0.00045	0.43988	0.001086	0.003624	15.97	0.00046	0	0	0	445	46	0	NM_173647	RNF149	ring finger protein 149 [Source:HGNC Symbol;Acc:HGNC:23137]	284996
A_23_P120182	8.91	0.106	0.103	0.003	0.72	0.7	0.01	0.48578	0.49717	0.98947	0.708871	0.630411	0.993372	0.5	0.6163	0	0	0	471	47	0	NM_004544	NDUFA10	NADH dehydrogenase (ubiquinone) 1 alpha subcomplex, 10, 42kDa [Source:HGNC Symbol;Acc:HGNC:7684]	4705
A_23_P120194	8.81	-0.08	0.327	-0.407	-0.9	3.69	-3.25	0.38616	0.00325	0.00727	0.624452	0.012443	0.029173	7.21	0.00917	0	0	0	45	75	0	NM_016467	ORMDL1	ORMDL sphingolipid biosynthesis regulator 1 [Source:HGNC Symbol;Acc:HGNC:16036]	94101
A_23_P120237	10.02	-0.246	0.054	-0.299	-0.69	0.15	-0.59	0.50628	0.88323	0.56577	0.724537	0.925076	0.694848	0.25	0.78558	0	0	0	344	72	0	NM_020151	STARD7	StAR-related lipid transfer (START) domain containing 7 [Source:HGNC Symbol;Acc:HGNC:18063]	56910
A_23_P120254	7.47	0.034	-0.159	0.193	0.53	-2.48	2.13	0.60574	0.02963	0.05553	0.795233	0.073394	0.133276	3.21	0.07758	0	0	0	126	55	0	NM_020185	DUSP22	dual specificity phosphatase 22 [Source:HGNC Symbol;Acc:HGNC:16077]	100653247
A_23_P120254	7.47	0.034	-0.159	0.193	0.53	-2.48	2.13	0.60574	0.02963	0.05553	0.795233	0.073394	0.133276	3.21	0.07758	0	0	0	126	55	0	NM_020185	DUSP22	dual specificity phosphatase 22 [Source:HGNC Symbol;Acc:HGNC:16077]	56940
A_23_P120316	9.7	-1.249	0.027	-1.276	-6.42	0.14	-4.64	4e-05	0.89198	0.00062	0.001302	0.930297	0.004583	20.61	0.00015	-1	0	-1	37	47	0	NM_006636	MTHFD2	methylenetetrahydrofolate dehydrogenase (NADP+ dependent) 2, methenyltetrahydrofolate cyclohydrolase [Source:HGNC Symbol;Acc:HGNC:7434]	10797
A_23_P120325	7.57	0.315	-0.242	0.557	4.17	-3.2	5.21	0.00139	0.0079	0.00024	0.015841	0.025502	0.002297	13.8	0.00085	0	0	0	63	11	0	NM_002254	KIF3C	kinesin family member 3C [Source:HGNC Symbol;Acc:HGNC:6321]	3797
A_23_P120335	9.92	-0.069	0.37	-0.439	-0.77	4.14	-3.47	0.45748	0.00145	0.0048	0.685866	0.006535	0.021129	8.88	0.00455	0	0	0	441	76	0	NM_006554	MTX2	metaxin 2 [Source:HGNC Symbol;Acc:HGNC:7506]	10651
A_23_P120345	7.47	-0.17	-0.358	0.188	-2.64	-5.56	2.07	0.02203	0.00014	0.06183	0.106214	0.001003	0.144263	18.95	0.00022	0	0	0	92	9	0	NM_020651	PELI1	pellino E3 ubiquitin protein ligase 1 [Source:HGNC Symbol;Acc:HGNC:8827]	57162
A_23_P120354	8.06	-0.387	-0.102	-0.285	-5.74	-1.52	-2.99	0.0001	0.15577	0.01165	0.002609	0.26802	0.041762	17.64	0.0003	0	0	0	143	24	0	NM_023016	SOWAHC	sosondowah ankyrin repeat domain family member C [Source:HGNC Symbol;Acc:HGNC:26149]	65124
A_23_P120364	12.59	-0.066	-0.035	-0.031	-0.45	-0.24	-0.15	0.66214	0.8174	0.88331	0.831827	0.879837	0.924369	0.13	0.88074	0	0	0	431	51	0	NM_024299	PPDPF	pancreatic progenitor cell differentiation and proliferation factor [Source:HGNC Symbol;Acc:HGNC:16142]	79144
A_23_P120435	7.77	-0.015	-0.236	0.221	-0.17	-2.84	1.88	0.86418	0.01532	0.08481	0.944564	0.043219	0.182253	4.04	0.04636	0	0	0	109	62	0	NM_080614	WFDC3	WAP four-disulfide core domain 3 [Source:HGNC Symbol;Acc:HGNC:15957]	140686
A_23_P12044	7.78	0.172	0.059	0.114	2.23	0.76	1.04	0.04629	0.46364	0.31916	0.171906	0.600076	0.471426	2.77	0.10356	0	0	0	395	34	0	NM_018022	TMEM51	transmembrane protein 51 [Source:HGNC Symbol;Acc:HGNC:25488]	55092
A_23_P120467	7.48	-0.122	0.179	-0.3	-2.07	3.05	-3.62	0.06123	0.01048	0.00369	0.204371	0.031803	0.017264	6.78	0.01113	0	0	0	347	36	0	NM_199427	ZFP64	ZFP64 zinc finger protein [Source:HGNC Symbol;Acc:HGNC:15940]	55734
A_23_P120472	8.93	-0.383	-0.412	0.028	-4.22	-4.54	0.22	0.00126	0.00073	0.82821	0.014748	0.00378	0.888894	19.21	0.00021	0	0	0	393	83	0	NM_003222	TFAP2C	transcription factor AP-2 gamma (activating enhancer binding protein 2 gamma) [Source:HGNC Symbol;Acc:HGNC:11744]	7022
A_23_P120488	9.16	0.077	0.213	-0.135	0.58	1.59	-0.71	0.57383	0.13885	0.48909	0.773338	0.245759	0.633162	1.43	0.27845	0	0	0	27	23	0	NM_024663	STX16-NPEPL1	STX16-NPEPL1 readthrough (NMD candidate) [Source:HGNC Symbol;Acc:HGNC:41993]	NA
A_23_P120488	9.16	0.077	0.213	-0.135	0.58	1.59	-0.71	0.57383	0.13885	0.48909	0.773338	0.245759	0.633162	1.43	0.27845	0	0	0	27	23	0	NM_024663	NPEPL1	aminopeptidase-like 1 [Source:HGNC Symbol;Acc:HGNC:16244]	100652930
A_23_P120488	9.16	0.077	0.213	-0.135	0.58	1.59	-0.71	0.57383	0.13885	0.48909	0.773338	0.245759	0.633162	1.43	0.27845	0	0	0	27	23	0	NM_024663	NPEPL1	aminopeptidase-like 1 [Source:HGNC Symbol;Acc:HGNC:16244]	79716
A_23_P120513	9.48	-0.099	0.261	-0.36	-0.75	1.98	-1.93	0.46593	0.07188	0.07794	0.693648	0.147395	0.171293	2.24	0.14991	0	0	0	523	56	0	NM_080739	C20orf141	chromosome 20 open reading frame 141 [Source:HGNC Symbol;Acc:HGNC:16134]	128653
A_23_P120557	8.2	-0.181	-0.242	0.061	-2.22	-2.96	0.53	0.04723	0.01225	0.60939	0.17406	0.036086	0.731361	6.84	0.01083	0	0	0	337	10	0	NM_017714	TASP1	taspase, threonine aspartase, 1 [Source:HGNC Symbol;Acc:HGNC:15859]	55617
A_23_P120566	9.15	0.215	-0.38	0.596	2.32	-4.09	4.53	0.03946	0.00158	0.00074	0.155242	0.007	0.005229	11.06	0.00203	0	0	0	361	22	0	NM_001042576	NA	NA	NA
A_23_P1206	15.28	-0.124	0.239	-0.363	-1.17	2.27	-2.43	0.26446	0.04338	0.03222	0.500896	0.098962	0.088971	3.25	0.07538	0	0	0	338	52	0	NM_001026	RPS24	ribosomal protein S24 [Source:HGNC Symbol;Acc:HGNC:10411]	6229
A_23_P1206	15.28	-0.124	0.239	-0.363	-1.17	2.27	-2.43	0.26446	0.04338	0.03222	0.500896	0.098962	0.088971	3.25	0.07538	0	0	0	338	52	0	NM_001026			NA
A_23_P1206	15.28	-0.124	0.239	-0.363	-1.17	2.27	-2.43	0.26446	0.04338	0.03222	0.500896	0.098962	0.088971	3.25	0.07538	0	0	0	338	52	0	NM_001026	RPS24P8	ribosomal protein S24 pseudogene 8 [Source:HGNC Symbol;Acc:HGNC:37016]	NA
A_23_P12062	7.52	-0.09	-0.042	-0.049	-1.52	-0.7	-0.58	0.15583	0.49864	0.57354	0.366636	0.631701	0.701609	1.4	0.28632	0	0	0	411	61	0	NM_017646	TRIT1	tRNA isopentenyltransferase 1 [Source:HGNC Symbol;Acc:HGNC:20286]	54802
A_23_P120644	9.17	0.295	-0.157	0.452	3	-1.6	3.25	0.01136	0.13664	0.00717	0.067883	0.242668	0.028841	5.78	0.01801	0	0	0	280	38	0	A_23_P120644	HIGD1AP16	HIG1 hypoxia inducible domain family, member 1A pseudogene 16 [Source:HGNC Symbol;Acc:HGNC:43011]	NA
A_23_P120660	14.84	-0.158	-0.303	0.145	-1.54	-2.96	1	0.14922	0.0123	0.33766	0.356669	0.03623	0.490268	5.57	0.02008	0	0	0	388	20	0	NM_001024	RPS21	ribosomal protein S21 [Source:HGNC Symbol;Acc:HGNC:10409]	6227
A_23_P120744	8.54	0.056	-0.139	0.195	0.66	-1.66	1.64	0.51956	0.12341	0.12688	0.733645	0.22471	0.245791	1.6	0.24332	0	0	0	349	44	0	NM_003906	MCM3AP	minichromosome maintenance complex component 3 associated protein [Source:HGNC Symbol;Acc:HGNC:6946]	8888
A_23_P120776	9.93	0.186	0.527	-0.341	1.26	3.56	-1.63	0.23312	0.00409	0.12997	0.464343	0.014934	0.250163	7.13	0.00949	0	0	0	418	10	0	NM_005984	NA	NA	NA
A_23_P120822	9.51	0.053	0.056	-0.003	0.39	0.42	-0.02	0.70055	0.68334	0.98669	0.855137	0.785069	0.991743	0.17	0.84969	0	0	0	342	83	0	NM_016327	UPB1	ureidopropionase, beta [Source:HGNC Symbol;Acc:HGNC:16297]	51733
A_23_P120839	7.55	-0.015	-0.052	0.036	-0.22	-0.76	0.38	0.82621	0.46088	0.71047	0.925368	0.597331	0.806282	0.32	0.73514	0	0	0	108	59	0	NM_001008697	TFIP11	tuftelin interacting protein 11 [Source:HGNC Symbol;Acc:HGNC:17165]	24144
A_23_P120845	12.13	-0.888	0.324	-1.212	-5.02	1.83	-4.84	0.00033	0.09256	0.00044	0.005764	0.179119	0.00353	14.26	0.00074	-1	0	-1	6	57	0	NM_005080	XBP1	X-box binding protein 1 [Source:HGNC Symbol;Acc:HGNC:12801]	7494
A_23_P120860	8.13	0.01	-0.027	0.037	0.06	-0.15	0.15	0.95698	0.88225	0.88639	0.986221	0.924485	0.926727	0.01	0.98712	0	0	0	106	55	0	NM_003634	THOC5	THO complex 5 [Source:HGNC Symbol;Acc:HGNC:19074]	8563
A_23_P120860	8.13	0.01	-0.027	0.037	0.06	-0.15	0.15	0.95698	0.88225	0.88639	0.986221	0.924485	0.926727	0.01	0.98712	0	0	0	106	55	0	NM_003634	NIPSNAP1	nipsnap homolog 1 (C. elegans) [Source:HGNC Symbol;Acc:HGNC:7827]	8508
A_23_P120915	7.43	-0.125	-0.159	0.034	-1.54	-1.96	0.29	0.14932	0.07426	0.77337	0.356756	0.151166	0.85192	3.11	0.08252	0	0	0	481	2	0	NM_138797	ANKRD54	ankyrin repeat domain 54 [Source:HGNC Symbol;Acc:HGNC:25185]	129138
A_23_P120931	7.44	0.035	0.11	-0.075	0.34	1.06	-0.51	0.74315	0.31058	0.61801	0.879599	0.450132	0.737423	0.62	0.55568	0	0	0	385	62	0	NM_014508	APOBEC3C	apolipoprotein B mRNA editing enzyme, catalytic polypeptide-like 3C [Source:HGNC Symbol;Acc:HGNC:17353]	27350
A_23_P120941	11.34	-0.551	-0.14	-0.411	-2.72	-0.69	-1.43	0.01913	0.50427	0.17777	0.096888	0.636815	0.313452	3.93	0.04962	0	0	0	134	72	0	NM_001675	ATF4	activating transcription factor 4 [Source:HGNC Symbol;Acc:HGNC:786]	468
A_23_P120941	11.34	-0.551	-0.14	-0.411	-2.72	-0.69	-1.43	0.01913	0.50427	0.17777	0.096888	0.636815	0.313452	3.93	0.04962	0	0	0	134	72	0	NM_001675	MIEF1	mitochondrial elongation factor 1 [Source:HGNC Symbol;Acc:HGNC:25979]	54471
A_23_P120942	11.23	-0.026	-0.322	0.297	-0.25	-3.15	2.05	0.80694	0.00871	0.06375	0.914107	0.027585	0.147647	4.98	0.02732	0	0	0	282	49	0	NM_001469	XRCC6P2	X-ray repair complementing defective repair in Chinese hamster cells 6 pseudogene 2 [Source:HGNC Symbol;Acc:HGNC:45184]	NA
A_23_P120942	11.23	-0.026	-0.322	0.297	-0.25	-3.15	2.05	0.80694	0.00871	0.06375	0.914107	0.027585	0.147647	4.98	0.02732	0	0	0	282	49	0	NM_001469	XRCC6P1	X-ray repair complementing defective repair in Chinese hamster cells 6 pseudogene 1 [Source:HGNC Symbol;Acc:HGNC:45183]	NA
A_23_P120942	11.23	-0.026	-0.322	0.297	-0.25	-3.15	2.05	0.80694	0.00871	0.06375	0.914107	0.027585	0.147647	4.98	0.02732	0	0	0	282	49	0	NM_001469	XRCC6	X-ray repair complementing defective repair in Chinese hamster cells 6 [Source:HGNC Symbol;Acc:HGNC:4055]	2547
A_23_P120953	7.82	0.129	0.103	0.025	1.38	1.1	0.19	0.19479	0.29154	0.85138	0.419435	0.429458	0.903465	1.56	0.2517	0	0	0	452	85	0	NM_014509	SERHL2	serine hydrolase-like 2 [Source:HGNC Symbol;Acc:HGNC:29446]	253190
A_23_P120973	7.58	0.04	-0.024	0.064	0.67	-0.4	0.76	0.51578	0.69771	0.46497	0.731176	0.795503	0.612014	0.3	0.74363	0	0	0	440	22	0	NM_017911	FAM118A	family with sequence similarity 118, member A [Source:HGNC Symbol;Acc:HGNC:1313]	55007
A_23_P121	7.72	0.064	-0.03	0.093	0.67	-0.31	0.69	0.51635	0.76225	0.50234	0.731675	0.842264	0.64426	0.27	0.76661	0	0	0	382	55	0	ENST00000442483	C1orf86	chromosome 1 open reading frame 86 [Source:HGNC Symbol;Acc:HGNC:26428]	199990
A_23_P121011	7.64	0.216	-0.35	0.566	2.98	-4.83	5.52	0.01193	0.00045	0.00015	0.070068	0.00257	0.001603	16.07	0.00045	0	0	0	296	70	0	NM_033027	CSRNP1	cysteine-serine-rich nuclear protein 1 [Source:HGNC Symbol;Acc:HGNC:14300]	64651
A_23_P121037	7.26	0.164	-0.278	0.442	2.22	-3.76	4.23	0.04694	0.00284	0.00124	0.173331	0.011198	0.007765	9.55	0.00351	0	0	0	471	48	0	NM_015720	PODXL2	podocalyxin-like 2 [Source:HGNC Symbol;Acc:HGNC:17936]	50512
A_23_P121051	8.01	0.931	-0.166	1.097	11.44	-2.04	9.53	0	0.06473	0	2.2e-05	0.135728	4.4e-05	67.56	0	1	0	1	74	83	0	NM_000532	PCCB	propionyl CoA carboxylase, beta polypeptide [Source:HGNC Symbol;Acc:HGNC:8654]	5096
A_23_P121061	7.3	-0.045	-0.025	-0.021	-0.65	-0.35	-0.21	0.52673	0.72903	0.83694	0.738673	0.819119	0.893807	0.28	0.76374	0	0	0	24	25	0	NM_003149	STAC	SH3 and cysteine rich domain [Source:HGNC Symbol;Acc:HGNC:11353]	6769
A_23_P121064	8.1	0.014	-0.139	0.153	0.19	-1.85	1.44	0.85429	0.08918	0.17511	0.939736	0.173952	0.309772	1.74	0.21871	0	0	0	80	54	0	NM_002852	PTX3	pentraxin 3, long [Source:HGNC Symbol;Acc:HGNC:9692]	5806
A_23_P121082	7.82	0.009	0.206	-0.196	0.15	3.18	-2.14	0.8871	0.00826	0.05398	0.954651	0.026506	0.130318	5.05	0.02631	0	0	0	246	74	0	NM_000158	GBE1	glucan (1,4-alpha-), branching enzyme 1 [Source:HGNC Symbol;Acc:HGNC:4180]	2632
A_23_P121095	10.64	-0.214	-0.443	0.229	-1.77	-3.66	1.34	0.10265	0.00341	0.20686	0.281852	0.012932	0.349156	8.27	0.00581	0	0	0	339	49	0	NM_001068	TOP2B	topoisomerase (DNA) II beta 180kDa [Source:HGNC Symbol;Acc:HGNC:11990]	7155
A_23_P121122	11.27	0.129	-0.295	0.424	1.29	-2.95	2.99	0.22317	0.01257	0.01154	0.453262	0.036876	0.041436	5.17	0.02473	0	0	0	256	2	0	NM_025146	NAA50	N(alpha)-acetyltransferase 50, NatE catalytic subunit [Source:HGNC Symbol;Acc:HGNC:29533]	80218
A_23_P12113	7.96	-0.324	0.06	-0.384	-5.01	0.93	-4.19	0.00034	0.37294	0.00133	0.005813	0.512791	0.008136	12.96	0.00109	0	0	0	379	78	0	NM_014053	FLVCR1	feline leukemia virus subgroup C cellular receptor 1 [Source:HGNC Symbol;Acc:HGNC:24682]	28982
A_23_P121141	7.44	-0.03	-0.105	0.075	-0.39	-1.37	0.7	0.70489	0.19543	0.49961	0.85823	0.319539	0.642326	1.02	0.3911	0	0	0	251	25	0	NM_014065	ASTE1	asteroid homolog 1 (Drosophila) [Source:HGNC Symbol;Acc:HGNC:25021]	28990
A_23_P121182	7.66	-0.427	-0.326	-0.101	-5.1	-3.89	-0.85	0.00029	0.00226	0.41194	0.005335	0.009313	0.561641	20.56	0.00015	0	0	0	418	67	0	NM_012260	HACL1	2-hydroxyacyl-CoA lyase 1 [Source:HGNC Symbol;Acc:HGNC:17856]	26061
A_23_P121196	9.8	0.116	-0.238	0.354	1.43	-2.95	3.1	0.17841	0.01241	0.00947	0.397158	0.036484	0.035611	5.39	0.02204	0	0	0	85	40	0	NM_024334	TMEM43	transmembrane protein 43 [Source:HGNC Symbol;Acc:HGNC:28472]	79188
A_23_P121215	7.59	-0.163	-0.04	-0.124	-2.94	-0.71	-1.57	0.01281	0.49018	0.14256	0.073435	0.62403	0.267454	4.57	0.03436	0	0	0	391	39	0	NM_003656	CAMK1	calcium/calmodulin-dependent protein kinase I [Source:HGNC Symbol;Acc:HGNC:1459]	8536
A_23_P121253	7.51	0.175	1.146	-0.971	2.42	15.85	-9.5	0.03313	0	0	0.138518	0	4.6e-05	128.5	0	0	1	-1	7	25	0	NM_003810	TNFSF10	tumor necrosis factor (ligand) superfamily, member 10 [Source:HGNC Symbol;Acc:HGNC:11925]	8743
A_23_P121265	8.01	0.006	-1.137	1.143	0.08	-14.26	10.14	0.93895	0	0	0.977581	1e-06	2.8e-05	101.65	0	0	-1	1	432	34	0	NM_007284	TWF2	twinfilin actin-binding protein 2 [Source:HGNC Symbol;Acc:HGNC:9621]	11344
A_23_P121265	8.01	0.006	-1.137	1.143	0.08	-14.26	10.14	0.93895	0	0	0.977581	1e-06	2.8e-05	101.65	0	0	-1	1	432	34	0	NM_007284		TLR9 [Source:UniProtKB/TrEMBL;Acc:C3W5P5]	NA
A_23_P121276	8.06	-0.027	-0.085	0.058	-0.34	-1.07	0.52	0.74153	0.30666	0.61473	0.879072	0.445998	0.735247	0.63	0.5505	0	0	0	254	85	0	NM_003157	NEK4	NIMA-related kinase 4 [Source:HGNC Symbol;Acc:HGNC:11399]	6787
A_23_P12128	7.46	-0.021	-0.012	-0.009	-0.32	-0.18	-0.09	0.75615	0.85728	0.92608	0.887704	0.90703	0.952598	0.07	0.93514	0	0	0	164	9	0	NM_000549	TSHB	thyroid stimulating hormone, beta [Source:HGNC Symbol;Acc:HGNC:12372]	7252
A_23_P121386	8.96	-0.177	0.29	-0.467	-1.92	3.13	-3.57	0.08004	0.00891	0.00401	0.241115	0.028083	0.018444	6.75	0.0113	0	0	0	510	79	0	NM_018010	IFT57	intraflagellar transport 57 [Source:HGNC Symbol;Acc:HGNC:17367]	55081
A_23_P12140	12.79	-0.166	-0.028	-0.139	-1.66	-0.28	-0.98	0.12329	0.78626	0.34769	0.316222	0.859066	0.500231	1.42	0.28095	0	0	0	86	20	0	NM_000969	RPL5	ribosomal protein L5 [Source:HGNC Symbol;Acc:HGNC:10360]	6083
A_23_P12140	12.79	-0.166	-0.028	-0.139	-1.66	-0.28	-0.98	0.12329	0.78626	0.34769	0.316222	0.859066	0.500231	1.42	0.28095	0	0	0	86	20	0	NM_000969	RPL5	ribosomal protein L5 [Source:HGNC Symbol;Acc:HGNC:10360]	6125
A_23_P121405	8.48	0.06	-0.082	0.142	0.82	-1.12	1.37	0.42735	0.28541	0.19553	0.660085	0.423048	0.334737	0.97	0.40945	0	0	0	378	6	0	NM_013286	RBM15B	RNA binding motif protein 15B [Source:HGNC Symbol;Acc:HGNC:24303]	29890
A_23_P121489	8.7	-0.002	-0.134	0.132	-0.02	-1.44	1	0.98195	0.17552	0.33596	0.994841	0.293931	0.488641	1.04	0.38389	0	0	0	131	39	0	NM_018309	TBC1D23	TBC1 domain family, member 23 [Source:HGNC Symbol;Acc:HGNC:25622]	55773
A_23_P121499	8.44	0.237	-0.851	1.088	2.49	-8.98	8.11	0.0287	0	0	0.125928	3.2e-05	0.00013	43.41	0	0	-1	1	336	10	0	NM_006005	WFS1	Wolfram syndrome 1 (wolframin) [Source:HGNC Symbol;Acc:HGNC:12762]	7466
A_23_P121527	8.2	0.186	-0.831	1.017	1.61	-7.22	6.25	0.13371	1e-05	5e-05	0.332632	0.000161	0.000719	27.37	4e-05	0	-1	1	65	29	0	NM_015990	KLHL5	kelch-like family member 5 [Source:HGNC Symbol;Acc:HGNC:6356]	51088
A_23_P121533	7.44	-0.071	0.484	-0.555	-0.73	4.99	-4.05	0.47811	0.00035	0.00172	0.703387	0.002085	0.009846	12.71	0.00118	0	0	0	337	23	0	NM_012445	SPON2	spondin 2, extracellular matrix protein [Source:HGNC Symbol;Acc:HGNC:11253]	10417
A_23_P121533	7.44	-0.071	0.484	-0.555	-0.73	4.99	-4.05	0.47811	0.00035	0.00172	0.703387	0.002085	0.009846	12.71	0.00118	0	0	0	337	23	0	NM_012445	SPON2	spondin 2, extracellular matrix protein [Source:HGNC Symbol;Acc:HGNC:11253]	100130872
A_23_P121602	7.86	-0.332	-0.233	-0.099	-3.72	-2.62	-0.78	0.00305	0.02291	0.44997	0.027163	0.059879	0.597977	10.36	0.0026	0	0	0	186	24	0	NM_003864	SAP30	Sin3A-associated protein, 30kDa [Source:HGNC Symbol;Acc:HGNC:10532]	8819
A_23_P121637	7.11	0.02	-0.254	0.274	0.29	-3.79	2.89	0.77564	0.00269	0.01397	0.897891	0.010729	0.047786	7.24	0.00905	0	0	0	150	67	0	NM_003619	PRSS12	protease, serine, 12 (neurotrypsin, motopsin) [Source:HGNC Symbol;Acc:HGNC:9477]	8492
A_23_P121646	7.62	0.131	0.027	0.104	0.91	0.19	0.51	0.37923	0.85316	0.61788	0.617675	0.903945	0.737379	0.44	0.65697	0	0	0	214	66	0	NM_006424	SLC34A2	solute carrier family 34 (type II sodium/phosphate contransporter), member 2 [Source:HGNC Symbol;Acc:HGNC:11020]	10568
A_23_P121657	7.92	-0.005	0.777	-0.782	-0.06	8.43	-6	0.9552	0	7e-05	0.985299	5.2e-05	0.000932	35.54	1e-05	0	0	0	9	58	0	NM_005114	HS3ST1	heparan sulfate (glucosamine) 3-O-sulfotransferase 1 [Source:HGNC Symbol;Acc:HGNC:5194]	9957
A_23_P12168	10.46	0.16	-0.208	0.368	1.51	-1.96	2.45	0.15792	0.07419	0.03092	0.368969	0.15107	0.086403	3.06	0.08538	0	0	0	301	52	0	NM_002810	PIPSL	PIP5K1A and PSMD4-like, pseudogene [Source:HGNC Symbol;Acc:HGNC:23733]	266971
A_23_P12168	10.46	0.16	-0.208	0.368	1.51	-1.96	2.45	0.15792	0.07419	0.03092	0.368969	0.15107	0.086403	3.06	0.08538	0	0	0	301	52	0	NM_002810	PSMD4	proteasome (prosome, macropain) 26S subunit, non-ATPase, 4 [Source:HGNC Symbol;Acc:HGNC:9561]	5710
A_23_P121702	9.28	0.057	0.873	-0.817	0.56	8.57	-5.67	0.58766	0	0.00012	0.783555	4.6e-05	0.001361	36.88	1e-05	0	1	-1	490	73	0	NM_001014446	OCIAD2	OCIA domain containing 2 [Source:HGNC Symbol;Acc:HGNC:28685]	132299
A_23_P121716	10.42	0.411	-0.507	0.919	2.77	-3.41	4.37	0.01746	0.00534	0.00098	0.090687	0.018553	0.006486	9.66	0.00337	0	0	1	128	21	0	NM_005139	ANXA3	annexin A3 [Source:HGNC Symbol;Acc:HGNC:541]	306
A_23_P12173	7.49	0.006	-0.159	0.165	0.1	-2.52	1.85	0.92576	0.02753	0.09018	0.972395	0.069288	0.190406	3.17	0.07936	0	0	0	174	19	0	NM_181715	CRTC2	CREB regulated transcription coactivator 2 [Source:HGNC Symbol;Acc:HGNC:27301]	200186
A_23_P121773	8.09	-0.183	-0.282	0.099	-3.26	-5.02	1.24	0.00706	0.00033	0.23791	0.048848	0.001992	0.385283	17.92	0.00028	0	0	0	152	48	0	NM_004477	FRG1	FSHD region gene 1 [Source:HGNC Symbol;Acc:HGNC:3954]	2483
A_23_P121773	8.09	-0.183	-0.282	0.099	-3.26	-5.02	1.24	0.00706	0.00033	0.23791	0.048848	0.001992	0.385283	17.92	0.00028	0	0	0	152	48	0	NM_004477	FRG1	FSHD region gene 1 [Source:HGNC Symbol;Acc:HGNC:3954]	102723352
A_23_P121773	8.09	-0.183	-0.282	0.099	-3.26	-5.02	1.24	0.00706	0.00033	0.23791	0.048848	0.001992	0.385283	17.92	0.00028	0	0	0	152	48	0	NM_004477	FRG1	FSHD region gene 1 [Source:HGNC Symbol;Acc:HGNC:3954]	101930278
A_23_P121773	8.09	-0.183	-0.282	0.099	-3.26	-5.02	1.24	0.00706	0.00033	0.23791	0.048848	0.001992	0.385283	17.92	0.00028	0	0	0	152	48	0	NM_004477	FRG1	FSHD region gene 1 [Source:HGNC Symbol;Acc:HGNC:3954]	101930531
A_23_P121773	8.09	-0.183	-0.282	0.099	-3.26	-5.02	1.24	0.00706	0.00033	0.23791	0.048848	0.001992	0.385283	17.92	0.00028	0	0	0	152	48	0	NM_004477	FRG1	FSHD region gene 1 [Source:HGNC Symbol;Acc:HGNC:3954]	100134091
A_23_P121783	8.39	0.162	0.187	-0.025	2.08	2.4	-0.22	0.06005	0.03412	0.82657	0.202037	0.0819	0.887905	5.05	0.02639	0	0	0	518	10	0	NM_024592	SRD5A3	steroid 5 alpha-reductase 3 [Source:HGNC Symbol;Acc:HGNC:25812]	79644
A_23_P121795	7.19	-0.026	0.137	-0.163	-0.35	1.86	-1.56	0.7337	0.08888	0.14575	0.874214	0.173563	0.271653	1.78	0.211	0	0	0	228	28	0	NM_021069	SORBS2	sorbin and SH3 domain containing 2 [Source:HGNC Symbol;Acc:HGNC:24098]	8470
A_23_P121806	10.58	0.08	0.045	0.035	0.72	0.41	0.23	0.48296	0.69194	0.82575	0.706974	0.79088	0.887408	0.35	0.71517	0	0	0	264	19	0	NM_021204	ENOPH1	enolase-phosphatase 1 [Source:HGNC Symbol;Acc:HGNC:24599]	58478
A_23_P121825	7.44	0.03	-0.332	0.362	0.6	-6.6	5.09	0.55989	3e-05	0.00029	0.763645	0.000308	0.002654	21.95	0.00011	0	0	0	398	31	0	NM_024941	TRAPPC13	trafficking protein particle complex 13 [Source:HGNC Symbol;Acc:HGNC:25828]	80006
A_23_P121869	7.36	-0.246	-0.011	-0.235	-4.3	-0.19	-2.91	0.0011	0.85133	0.01349	0.013425	0.902629	0.046611	9.28	0.00388	0	0	0	55	40	0	NR_034021	NA	NA	NA
A_23_P121875	8.76	-0.29	-0.166	-0.125	-4.08	-2.32	-1.24	0.00163	0.03908	0.23994	0.017766	0.091239	0.387407	11.01	0.00207	0	0	0	344	19	0	NM_022483	C5orf28	chromosome 5 open reading frame 28 [Source:HGNC Symbol;Acc:HGNC:26139]	64417
A_23_P12189	8.16	0.252	-0.34	0.592	2.94	-3.96	4.87	0.01282	0.00201	0.00042	0.073435	0.008471	0.003411	12.14	0.00142	0	0	0	385	28	0	NM_213566	DFFA	DNA fragmentation factor, 45kDa, alpha polypeptide [Source:HGNC Symbol;Acc:HGNC:2772]	1676
A_23_P121898	7.17	-0.073	-0.729	0.655	-0.88	-8.75	5.56	0.39551	0	0.00014	0.633809	3.9e-05	0.001525	38.66	1e-05	0	0	0	69	75	0	NM_024615	PARP8	poly (ADP-ribose) polymerase family, member 8 [Source:HGNC Symbol;Acc:HGNC:26124]	79668
A_23_P121926	7.42	-0.494	0.057	-0.551	-2.07	0.24	-1.63	0.06114	0.81571	0.129	0.204209	0.878841	0.248934	2.18	0.15746	0	0	0	305	73	0	NM_005410	NA	NA	NA
A_23_P121945	8.3	0.059	-0.165	0.223	0.46	-1.3	1.25	0.6512	0.21956	0.23739	0.825017	0.3484	0.38474	0.95	0.41497	0	0	0	164	80	0	NM_001001502	SNCB	synuclein, beta [Source:HGNC Symbol;Acc:HGNC:11140]	6620
A_23_P121956	8.14	-0.252	-0.03	-0.222	-2.72	-0.33	-1.7	0.01896	0.75091	0.11658	0.096287	0.834644	0.231079	3.76	0.05502	0	0	0	455	33	0	NM_017872	THG1L	tRNA-histidine guanylyltransferase 1-like (S. cerevisiae) [Source:HGNC Symbol;Acc:HGNC:26053]	54974
A_23_P12199	7.33	0.324	-0.083	0.407	3.88	-0.99	3.44	0.00233	0.3404	0.00507	0.022517	0.480187	0.022074	8	0.0065	0	0	0	132	57	0	NM_052943	FAM46B	family with sequence similarity 46, member B [Source:HGNC Symbol;Acc:HGNC:28273]	115572
A_23_P122001	8.02	-0.075	-0.279	0.204	-0.97	-3.64	1.88	0.34977	0.00358	0.08508	0.588214	0.013399	0.182625	7.08	0.00971	0	0	0	35	38	0	NM_002439	MSH3	mutS homolog 3 [Source:HGNC Symbol;Acc:HGNC:7326]	4437
A_23_P122007	8.51	-0.208	-0.609	0.401	-1.59	-4.65	2.17	0.13887	0.0006	0.05187	0.34111	0.003247	0.126739	12.08	0.00144	0	0	0	439	29	0	NM_033211	C5orf30	chromosome 5 open reading frame 30 [Source:HGNC Symbol;Acc:HGNC:25052]	90355
A_23_P122027	8.56	0.373	-0.155	0.528	6.35	-2.64	6.36	4e-05	0.02216	4e-05	0.001381	0.058205	0.000637	23.65	8e-05	0	0	0	211	59	0	NM_007054	KIF3A	kinesin family member 3A [Source:HGNC Symbol;Acc:HGNC:6319]	11127
A_23_P122041	10.76	-0.143	-0.401	0.258	-1.63	-4.56	2.07	0.13054	0.00071	0.06109	0.327208	0.003664	0.143094	11.71	0.00163	0	0	0	225	70	0	NM_002715	PPP2CA	protein phosphatase 2, catalytic subunit, alpha isozyme [Source:HGNC Symbol;Acc:HGNC:9299]	5515
A_23_P122052	8.75	-0.541	-0.295	-0.247	-6.32	-3.44	-2.04	4e-05	0.00511	0.06506	0.00143	0.017902	0.149828	25.88	5e-05	0	0	0	5	27	0	NM_001008397	GPX8	glutathione peroxidase 8 (putative) [Source:HGNC Symbol;Acc:HGNC:33100]	493869
A_23_P122116	8.95	-0.112	-0.101	-0.011	-0.76	-0.68	-0.05	0.46385	0.50726	0.95957	0.691723	0.639264	0.97426	0.52	0.60721	0	0	0	426	46	0	NM_016222	DDX41	DEAD (Asp-Glu-Ala-Asp) box polypeptide 41 [Source:HGNC Symbol;Acc:HGNC:18674]	51428
A_23_P122174	8.81	-0.244	0.174	-0.418	-2.83	2.03	-3.44	0.01544	0.06604	0.00511	0.083718	0.137686	0.022223	6.07	0.0156	0	0	0	480	13	0	NM_022550	XRCC4	X-ray repair complementing defective repair in Chinese hamster cells 4 [Source:HGNC Symbol;Acc:HGNC:12831]	7518
A_23_P122197	11.07	-0.342	-0.03	-0.311	-1.66	-0.15	-1.07	0.12407	0.88583	0.30702	0.31727	0.926472	0.459056	1.38	0.28876	0	0	0	130	60	0	NM_031966	CCNB1	cyclin B1 [Source:HGNC Symbol;Acc:HGNC:1579]	891
A_23_P122216	8.15	-0.058	-0.367	0.309	-0.56	-3.54	2.11	0.58804	0.00428	0.05748	0.78362	0.015506	0.13684	6.41	0.01326	0	0	0	26	54	0	NM_002317	LOX	lysyl oxidase [Source:HGNC Symbol;Acc:HGNC:6664]	4015
A_23_P122228	10.37	-0.166	-0.487	0.32	-1.44	-4.2	1.96	0.17726	0.00131	0.0748	0.395424	0.006019	0.165977	9.86	0.00312	0	0	0	382	66	0	NM_004553	NDUFS6	NADH dehydrogenase (ubiquinone) Fe-S protein 6, 13kDa (NADH-coenzyme Q reductase) [Source:HGNC Symbol;Acc:HGNC:7713]	4726
A_23_P122233	8.7	-0.122	-0.154	0.032	-1.39	-1.76	0.26	0.19029	0.10476	0.79905	0.413398	0.197605	0.868573	2.51	0.12366	0	0	0	34	81	0	NM_001014990	MRPL22	mitochondrial ribosomal protein L22 [Source:HGNC Symbol;Acc:HGNC:14480]	29093
A_23_P122254	9.88	0.295	-0.399	0.694	3.21	-4.33	5.33	0.00775	0.00104	0.0002	0.052126	0.005001	0.001993	14.55	0.00068	0	0	0	42	35	0	NM_005124	NUP153	nucleoporin 153kDa [Source:HGNC Symbol;Acc:HGNC:8062]	9972
A_23_P122304	9.8	-0.094	-0.541	0.447	-1.25	-7.19	4.2	0.23623	1e-05	0.00132	0.467641	0.000167	0.008104	26.61	5e-05	0	0	0	475	4	0	NM_001527	HDAC2	histone deacetylase 2 [Source:HGNC Symbol;Acc:HGNC:4853]	3066
A_23_P122387	8.31	-0.024	-0.229	0.205	-0.26	-2.41	1.52	0.80175	0.03339	0.15431	0.911334	0.080569	0.282355	2.94	0.09251	0	0	0	169	34	0	NM_018135	MRPS18A	mitochondrial ribosomal protein S18A [Source:HGNC Symbol;Acc:HGNC:14515]	55168
A_23_P122393	7.23	0.094	-0.287	0.381	1.33	-4.04	3.8	0.20982	0.00174	0.00269	0.438076	0.007545	0.013723	9.04	0.00426	0	0	0	88	30	0	NM_206539	DLK2	delta-like 2 homolog (Drosophila) [Source:HGNC Symbol;Acc:HGNC:21113]	65989
A_23_P12241	8.01	-0.551	1.06	-1.611	-7.22	13.88	-14.92	1e-05	0	0	0.000602	1e-06	2e-06	122.42	0	0	1	-1	204	35	0	NM_018298	MCOLN3	mucolipin 3 [Source:HGNC Symbol;Acc:HGNC:13358]	55283
A_23_P122443	12.86	-0.563	-0.227	-0.336	-4.16	-1.67	-1.76	0.00142	0.12093	0.10544	0.016003	0.221106	0.21366	10.03	0.00293	0	0	0	127	15	0	NM_005319	HIST1H1C	histone cluster 1, H1c [Source:HGNC Symbol;Acc:HGNC:4716]	3006
A_23_P122464	7.87	0.005	-0.329	0.333	0.05	-3.58	2.56	0.95955	0.00399	0.02529	0.987192	0.014643	0.07464	6.39	0.01338	0	0	0	226	48	0	NM_006299	ZSCAN9	zinc finger and SCAN domain containing 9 [Source:HGNC Symbol;Acc:HGNC:12984]	7746
A_23_P122531	11.18	0.038	-0.853	0.89	0.33	-7.45	5.5	0.7483	1e-05	0.00015	0.882922	0.000131	0.001641	27.77	4e-05	0	-1	1	89	68	0	NM_001040437	C6orf48	chromosome 6 open reading frame 48 [Source:HGNC Symbol;Acc:HGNC:19078]	50854
A_23_P122532	7.95	0.2	-0.044	0.245	1.94	-0.43	1.68	0.077	0.675	0.1204	0.236238	0.779215	0.236614	1.97	0.18272	0	0	0	370	67	0	NM_021184	C6orf47	chromosome 6 open reading frame 47 [Source:HGNC Symbol;Acc:HGNC:19076]	57827
A_23_P122545	8.7	0.044	-0.139	0.182	0.53	-1.69	1.57	0.60451	0.11779	0.14301	0.794285	0.216441	0.267979	1.57	0.24945	0	0	0	48	8	0	NM_002904	NELFE	negative elongation factor complex member E [Source:HGNC Symbol;Acc:HGNC:13974]	7936
A_23_P122545	8.7	0.044	-0.139	0.182	0.53	-1.69	1.57	0.60451	0.11779	0.14301	0.794285	0.216441	0.267979	1.57	0.24945	0	0	0	48	8	0	NM_002904	NELFE	negative elongation factor complex member E [Source:HGNC Symbol;Acc:HGNC:13974]	100302242
A_23_P122563	8.65	0.116	-0.464	0.579	1.28	-5.13	4.53	0.22587	0.00027	0.00074	0.456793	0.001718	0.00523	13.99	0.0008	0	0	0	172	55	0	NM_014260	PFDN6	prefoldin subunit 6 [Source:HGNC Symbol;Acc:HGNC:4926]	10471
A_23_P122563	8.65	0.116	-0.464	0.579	1.28	-5.13	4.53	0.22587	0.00027	0.00074	0.456793	0.001718	0.00523	13.99	0.0008	0	0	0	172	55	0	NM_014260	PFDN6	prefoldin subunit 6 [Source:HGNC Symbol;Acc:HGNC:4926]	102465501
A_23_P122579	8.47	0.101	-0.541	0.642	1.7	-9.11	7.64	0.11494	0	1e-05	0.302383	2.9e-05	0.00019	42.9	0	0	0	0	22	9	0	NM_001350	DAXX	death-domain associated protein [Source:HGNC Symbol;Acc:HGNC:2681]	1616
A_23_P122579	8.47	0.101	-0.541	0.642	1.7	-9.11	7.64	0.11494	0	1e-05	0.302383	2.9e-05	0.00019	42.9	0	0	0	0	22	9	0	NM_001350	DAXX	death-domain associated protein [Source:HGNC Symbol;Acc:HGNC:2681]	102723452
A_23_P122582	9.52	0.117	-0.035	0.152	2.2	-0.66	2.02	0.04862	0.5244	0.06687	0.177503	0.653925	0.152827	2.64	0.1134	0	0	0	143	75	0	NM_024294	C6orf106	chromosome 6 open reading frame 106 [Source:HGNC Symbol;Acc:HGNC:21215]	64771
A_23_P122624	8.6	0.039	-0.112	0.151	0.35	-0.98	0.94	0.73576	0.34577	0.36668	0.875431	0.485843	0.518411	0.54	0.5953	0	0	0	406	77	0	NM_032860	LTV1	LTV1 ribosome biogenesis factor [Source:HGNC Symbol;Acc:HGNC:21173]	84946
A_23_P122650	13.24	0.684	0.596	0.088	5.57	4.86	0.51	0.00013	0.00043	0.62252	0.003133	0.002455	0.74146	27.35	4e-05	0	0	0	111	81	0	A_23_P122650	KRT18P64	keratin 18 pseudogene 64 [Source:HGNC Symbol;Acc:HGNC:48891]	NA
A_23_P122662	7.39	0.082	0.344	-0.262	1.19	4.97	-2.67	0.25924	0.00036	0.0207	0.49462	0.002137	0.064754	13.05	0.00106	0	0	0	382	69	0	NM_018988	GFOD1	glucose-fructose oxidoreductase domain containing 1 [Source:HGNC Symbol;Acc:HGNC:21096]	54438
A_23_P122674	8.51	0.146	-0.477	0.623	1.09	-3.54	3.27	0.29888	0.00423	0.0069	0.53627	0.015368	0.027944	6.87	0.0107	0	0	0	29	17	0	NM_017906	PAK1IP1	PAK1 interacting protein 1 [Source:HGNC Symbol;Acc:HGNC:20882]	55003
A_23_P12272	8.3	0.02	-0.215	0.236	0.2	-2.2	1.7	0.84125	0.04885	0.11566	0.933889	0.108785	0.229601	2.44	0.13036	0	0	0	110	42	0	NM_138558	PPP1R8	protein phosphatase 1, regulatory subunit 8 [Source:HGNC Symbol;Acc:HGNC:9296]	5511
A_23_P122775	7.65	0.053	-0.438	0.491	0.69	-5.68	4.51	0.50454	0.00011	0.00078	0.723102	0.000869	0.005425	16.38	0.00041	0	0	0	334	28	0	NM_032730	RTN4IP1	reticulon 4 interacting protein 1 [Source:HGNC Symbol;Acc:HGNC:18647]	84816
A_23_P122782	8.9	0.043	-0.35	0.393	0.34	-2.75	2.19	0.73938	0.01792	0.04985	0.878151	0.049127	0.123233	3.85	0.05211	0	0	0	8	45	0	NM_030752			NA
A_23_P122782	8.9	0.043	-0.35	0.393	0.34	-2.75	2.19	0.73938	0.01792	0.04985	0.878151	0.049127	0.123233	3.85	0.05211	0	0	0	8	45	0	NM_030752	TCP1	t-complex 1 [Source:HGNC Symbol;Acc:HGNC:11655]	6950
A_23_P122782	8.9	0.043	-0.35	0.393	0.34	-2.75	2.19	0.73938	0.01792	0.04985	0.878151	0.049127	0.123233	3.85	0.05211	0	0	0	8	45	0	NM_030752	TCP1	t-complex 1 [Source:HGNC Symbol;Acc:HGNC:11655]	677812
A_23_P122805	9.5	-0.083	0.528	-0.611	-0.72	4.59	-3.76	0.48483	0.00067	0.00289	0.708078	0.003524	0.014415	10.79	0.00223	0	0	0	181	9	0	NM_032842	TMEM209	transmembrane protein 209 [Source:HGNC Symbol;Acc:HGNC:21898]	84928
A_23_P122815	10.56	0.65	0.47	0.18	6.39	4.62	1.25	4e-05	0.00064	0.23512	0.001328	0.003377	0.382163	31.11	2e-05	0	0	0	220	51	0	NM_001219	CALU	calumenin [Source:HGNC Symbol;Acc:HGNC:1458]	813
A_23_P122852	7.39	0.026	0.203	-0.177	0.47	3.69	-2.28	0.6436	0.00322	0.04254	0.82041	0.01234	0.109458	6.94	0.01037	0	0	0	404	78	0	NM_003078	SMARCD3	SWI/SNF related, matrix associated, actin dependent regulator of chromatin, subfamily d, member 3 [Source:HGNC Symbol;Acc:HGNC:11108]	6604
A_23_P122863	7.85	-0.244	0.294	-0.538	-4.22	5.09	-6.58	0.00126	0.00029	3e-05	0.014748	0.001821	0.00051	21.86	0.00011	0	0	0	229	24	0	NM_001001555	NA	NA	NA
A_23_P122876	8.09	-0.333	0.1	-0.433	-2.55	0.77	-2.35	0.02585	0.45787	0.03744	0.117877	0.594603	0.099543	3.55	0.06243	0	0	0	317	41	0	NM_005641	TAF6	TAF6 RNA polymerase II, TATA box binding protein (TBP)-associated factor, 80kDa [Source:HGNC Symbol;Acc:HGNC:11540]	6878
A_23_P122896	9.77	-0.009	0.301	-0.309	-0.06	2.15	-1.57	0.95165	0.05309	0.14416	0.984126	0.11645	0.269461	2.32	0.14207	0	0	0	529	30	0	NM_003227	TFR2	transferrin receptor 2 [Source:HGNC Symbol;Acc:HGNC:11762]	7036
A_23_P122915	10.44	-0.059	1.191	-1.25	-0.47	9.39	-6.97	0.64852	0	2e-05	0.823072	2.3e-05	0.000352	44.18	0	0	1	-1	473	26	0	NM_015379	BRI3	brain protein I3 [Source:HGNC Symbol;Acc:HGNC:1109]	102723474
A_23_P122915	10.44	-0.059	1.191	-1.25	-0.47	9.39	-6.97	0.64852	0	2e-05	0.823072	2.3e-05	0.000352	44.18	0	0	1	-1	473	26	0	NM_015379	BRI3	brain protein I3 [Source:HGNC Symbol;Acc:HGNC:1109]	25798
A_23_P122947	8.25	-0.125	-0.093	-0.032	-1.7	-1.27	-0.3	0.11528	0.22823	0.7664	0.302813	0.358085	0.847267	2.26	0.14844	0	0	0	197	37	0	NM_015060	AVL9	AVL9 homolog (S. cerevisiase) [Source:HGNC Symbol;Acc:HGNC:28994]	23080
A_23_P122976	7.18	-0.024	0.019	-0.044	-0.45	0.36	-0.57	0.66273	0.72691	0.57989	0.832037	0.817463	0.706475	0.16	0.85056	0	0	0	91	54	0	NM_002069	GNAI1	guanine nucleotide binding protein (G protein), alpha inhibiting activity polypeptide 1 [Source:HGNC Symbol;Acc:HGNC:4384]	2770
A_23_P123010	8.16	-0.093	0.314	-0.407	-0.96	3.22	-2.96	0.35667	0.00762	0.01237	0.596263	0.024781	0.04356	5.64	0.01932	0	0	0	43	5	0	NM_001707	BCL7B	B-cell CLL/lymphoma 7B [Source:HGNC Symbol;Acc:HGNC:1005]	9275
A_23_P123022	9.77	0.364	0.356	0.008	5.71	5.58	0.09	0.00011	0.00013	0.93092	0.0027	0.000979	0.955585	31.9	2e-05	0	0	0	216	68	0	NM_012479	YWHAG	tyrosine 3-monooxygenase/tryptophan 5-monooxygenase activation protein, gamma [Source:HGNC Symbol;Acc:HGNC:12852]	7532
A_23_P123039	7.6	0.067	-0.084	0.15	0.75	-0.94	1.2	0.46822	0.36533	0.25536	0.695405	0.505468	0.4044	0.72	0.50503	0	0	0	52	54	0	NM_007342	NUPL2	nucleoporin like 2 [Source:HGNC Symbol;Acc:HGNC:17010]	11097
A_23_P123071	10.39	0.329	0.722	-0.392	2.58	5.64	-2.17	0.02477	0.00012	0.05161	0.114679	0.000913	0.126271	19.24	0.0002	0	0	0	316	14	0	NM_001233	CAV2	caveolin 2 [Source:HGNC Symbol;Acc:HGNC:1528]	858
A_23_P123086	7.3	0.084	0.173	-0.09	0.69	1.43	-0.52	0.50526	0.17962	0.61045	0.723829	0.299323	0.732062	1.26	0.32079	0	0	0	399	68	0	NR_027329	PSMG3-AS1	PSMG3 antisense RNA 1 (head to head) [Source:HGNC Symbol;Acc:HGNC:22230]	114796
A_23_P123125	8.16	0.14	0.357	-0.217	1.85	4.7	-2.02	0.09032	0.00056	0.06711	0.259366	0.003036	0.153107	12.76	0.00116	0	0	0	402	65	0	NM_001029835	CCM2	cerebral cavernous malformation 2 [Source:HGNC Symbol;Acc:HGNC:21708]	83605
A_23_P123164	8.21	0.107	0.015	0.092	1.47	0.21	0.89	0.16717	0.83504	0.39086	0.381194	0.89106	0.54183	1.11	0.36265	0	0	0	181	38	0	NR_002140	OR6W1P	olfactory receptor, family 6, subfamily W, member 1 pseudogene [Source:HGNC Symbol;Acc:HGNC:15091]	89883
A_23_P123172	7.91	0.323	1.096	-0.773	4.15	14.08	-7.02	0.00144	0	2e-05	0.016188	1e-06	0.000336	107.66	0	0	1	0	146	34	0	NR_002157	OR2A9P	olfactory receptor, family 2, subfamily A, member 9 pseudogene [Source:HGNC Symbol;Acc:HGNC:8236]	441295
A_23_P123172	7.91	0.323	1.096	-0.773	4.15	14.08	-7.02	0.00144	0	2e-05	0.016188	1e-06	0.000336	107.66	0	0	1	0	146	34	0	NR_002157	OR2A9P	olfactory receptor, family 2, subfamily A, member 9 pseudogene [Source:HGNC Symbol;Acc:HGNC:8236]	401428
A_23_P123172	7.91	0.323	1.096	-0.773	4.15	14.08	-7.02	0.00144	0	2e-05	0.016188	1e-06	0.000336	107.66	0	0	1	0	146	34	0	NR_002157	OR2A1-AS1	OR2A1 antisense RNA 1 [Source:HGNC Symbol;Acc:HGNC:49168]	101928492
A_23_P123172	7.91	0.323	1.096	-0.773	4.15	14.08	-7.02	0.00144	0	2e-05	0.016188	1e-06	0.000336	107.66	0	0	1	0	146	34	0	NR_002157	OR2A1-AS1	OR2A1 antisense RNA 1 [Source:HGNC Symbol;Acc:HGNC:49168]	101928605
A_23_P123172	7.91	0.323	1.096	-0.773	4.15	14.08	-7.02	0.00144	0	2e-05	0.016188	1e-06	0.000336	107.66	0	0	1	0	146	34	0	NR_002157	OR2A20P	olfactory receptor, family 2, subfamily A, member 20 pseudogene [Source:HGNC Symbol;Acc:HGNC:15413]	401428
A_23_P123172	7.91	0.323	1.096	-0.773	4.15	14.08	-7.02	0.00144	0	2e-05	0.016188	1e-06	0.000336	107.66	0	0	1	0	146	34	0	NR_002157	OR2A20P	olfactory receptor, family 2, subfamily A, member 20 pseudogene [Source:HGNC Symbol;Acc:HGNC:15413]	441295
A_23_P123234	8.21	0.014	-0.078	0.092	0.09	-0.49	0.41	0.93178	0.63644	0.69279	0.97385	0.748792	0.793348	0.12	0.88661	0	0	0	35	46	0	A_23_P123234	NA	NA	NA
A_23_P123265	10.51	0.861	0.517	0.344	7.01	4.21	1.98	2e-05	0.00129	0.07178	0.000734	0.005953	0.161305	33.44	1e-05	1	0	0	279	36	0	NM_015411	SUMF2	sulfatase modifying factor 2 [Source:HGNC Symbol;Acc:HGNC:20415]	25870
A_23_P123276	8.78	-0.238	-0.261	0.023	-2.43	-2.67	0.16	0.03202	0.02104	0.8732	0.135309	0.055792	0.917325	6.52	0.01261	0	0	0	423	10	0	NM_003506	FZD6	frizzled class receptor 6 [Source:HGNC Symbol;Acc:HGNC:4044]	8323
A_23_P12329	9.37	-0.107	0.411	-0.518	-1.81	6.97	-6.21	0.09619	2e-05	5e-05	0.269722	0.000207	0.000745	25.96	5e-05	0	0	0	403	6	0	NM_016022	APH1A	APH1A gamma secretase subunit [Source:HGNC Symbol;Acc:HGNC:29509]	51107
A_23_P123315	9.01	-0.25	-0.33	0.08	-2.16	-2.84	0.49	0.05259	0.01516	0.63616	0.186159	0.042851	0.751841	6.37	0.0135	0	0	0	55	66	0	ENST00000524003	OTUD6B-AS1	OTUD6B antisense RNA 1 (head to head) [Source:HGNC Symbol;Acc:HGNC:50466]	100506365
A_23_P123330	13.92	-0.206	-0.048	-0.158	-2.68	-0.62	-1.45	0.0206	0.54548	0.17272	0.101968	0.67206	0.306581	3.78	0.0544	0	0	0	47	15	0	NM_000989	RPL30	ribosomal protein L30 [Source:HGNC Symbol;Acc:HGNC:10333]	6156
A_23_P123336	8.94	0.188	0.201	-0.013	1.3	1.39	-0.06	0.21845	0.19083	0.95138	0.448374	0.313781	0.96911	1.81	0.20666	0	0	0	126	39	0	NM_018444	PDP1	pyruvate dehyrogenase phosphatase catalytic subunit 1 [Source:HGNC Symbol;Acc:HGNC:9279]	54704
A_23_P123343	9.36	0.068	-0.938	1.006	0.97	-13.5	10.23	0.34984	0	0	0.588214	1e-06	2.7e-05	91.59	0	0	-1	1	88	72	0	NM_032869	NUDCD1	NudC domain containing 1 [Source:HGNC Symbol;Acc:HGNC:24306]	84955
A_23_P12336	9.96	0.171	-0.544	0.715	1.16	-3.68	3.42	0.26994	0.0033	0.00527	0.507444	0.012586	0.02274	7.45	0.00826	0	0	0	155	49	0	NM_018137	PRMT6	protein arginine methyltransferase 6 [Source:HGNC Symbol;Acc:HGNC:18241]	55170
A_23_P123463	8.24	-0.095	0.668	-0.763	-1.04	7.32	-5.92	0.31774	1e-05	8e-05	0.556582	0.000147	0.001017	27.36	4e-05	0	0	0	216	77	0	NM_153332	NA	NA	NA
A_23_P123478	7.77	-0.406	0.068	-0.473	-6.66	1.11	-5.49	3e-05	0.28952	0.00015	0.001059	0.42708	0.001649	22.77	9e-05	0	0	0	158	70	0	NM_002603	PDE7A	phosphodiesterase 7A [Source:HGNC Symbol;Acc:HGNC:8791]	5150
A_23_P123503	8.24	0.266	-0.873	1.138	1.66	-5.46	5.04	0.12302	0.00016	0.00032	0.315828	0.001131	0.002835	16.31	0.00042	0	-1	1	378	18	0	NM_025195	NA	NA	NA
A_23_P123539	8.26	0.058	-0.426	0.485	1.01	-7.34	5.9	0.33521	1e-05	8e-05	0.573426	0.000145	0.001036	27.42	4e-05	0	0	0	196	46	0	NM_002717	PPP2R2A	protein phosphatase 2, regulatory subunit B, alpha [Source:HGNC Symbol;Acc:HGNC:9304]	5520
A_23_P123544	10.14	-0.122	-0.979	0.857	-1.02	-8.13	5.03	0.33032	0	0.00032	0.56853	6.8e-05	0.002853	33.59	1e-05	0	-1	1	281	22	0	NM_017444	CHRAC1	chromatin accessibility complex 1 [Source:HGNC Symbol;Acc:HGNC:13544]	54108
A_23_P123555	8.09	-0.182	0.234	-0.415	-2.69	3.45	-4.34	0.02026	0.00501	0.00103	0.100854	0.017621	0.006738	9.56	0.0035	0	0	0	99	16	0	NM_032687	CYHR1	cysteine/histidine-rich 1 [Source:HGNC Symbol;Acc:HGNC:17806]	50626
A_23_P123563	11.39	-0.194	-0.119	-0.075	-2.79	-1.72	-0.76	0.01666	0.11278	0.46111	0.08818	0.209279	0.60821	5.37	0.02224	0	0	0	532	23	0	NM_001010	RPS6	ribosomal protein S6 [Source:HGNC Symbol;Acc:HGNC:10429]	6194
A_23_P123608	7.67	-0.499	-0.182	-0.317	-6.89	-2.51	-3.1	2e-05	0.02778	0.00953	0.000826	0.069816	0.035796	26.92	4e-05	0	0	0	7	29	0	NM_004972	JAK2	Janus kinase 2 [Source:HGNC Symbol;Acc:HGNC:6192]	3717
A_23_P12363	7.51	-0.005	0.666	-0.671	-0.05	5.89	-4.19	0.96373	8e-05	0.00132	0.98916	0.000683	0.008136	17.32	0.00032	0	0	0	141	47	0	NM_005012	ROR1	receptor tyrosine kinase-like orphan receptor 1 [Source:HGNC Symbol;Acc:HGNC:10256]	4919
A_23_P123645	9.3	-0.208	-1.052	0.844	-0.84	-4.27	2.42	0.41573	0.00116	0.03277	0.649469	0.005487	0.090206	9.47	0.00362	0	-1	0	25	34	0	ENST00000374279	UGCG	UDP-glucose ceramide glucosyltransferase [Source:HGNC Symbol;Acc:HGNC:12524]	7357
A_23_P123666	7.93	0.088	0.153	-0.065	1.22	2.11	-0.63	0.24828	0.05723	0.53932	0.481619	0.123386	0.67377	2.96	0.09107	0	0	0	436	23	0	NM_018421	TBC1D2	TBC1 domain family, member 2 [Source:HGNC Symbol;Acc:HGNC:18026]	55357
A_23_P123672	7.75	0.112	0.323	-0.211	1.51	4.36	-2.01	0.15817	0.001	0.06772	0.369313	0.004836	0.15419	10.63	0.00237	0	0	0	484	51	0	NM_014290	TDRD7	tudor domain containing 7 [Source:HGNC Symbol;Acc:HGNC:30831]	23424
A_23_P123692	7.74	-0.134	0.119	-0.253	-1.77	1.57	-2.36	0.10273	0.14364	0.03658	0.281852	0.252263	0.097999	2.8	0.10184	0	0	0	58	37	0	NM_017586	CACFD1	calcium channel flower domain containing 1 [Source:HGNC Symbol;Acc:HGNC:1365]	11094
A_23_P123732	7.47	-0.321	0.21	-0.531	-4.87	3.19	-5.7	0.00042	0.00805	0.00011	0.00673	0.025922	0.001304	16.97	0.00035	0	0	0	445	15	0	NM_001001551	IDNK	idnK, gluconokinase homolog (E. coli) [Source:HGNC Symbol;Acc:HGNC:31367]	414328
A_23_P123763	8.76	-0.222	-0.088	-0.134	-3.09	-1.23	-1.32	0.00965	0.24365	0.21314	0.060586	0.375455	0.357114	5.53	0.02048	0	0	0	268	70	0	NM_024828	CAAP1	caspase activity and apoptosis inhibitor 1 [Source:HGNC Symbol;Acc:HGNC:25834]	79886
A_23_P123794	8.57	0.108	0.118	-0.009	1.01	1.1	-0.06	0.33231	0.29412	0.95193	0.570383	0.432305	0.969389	1.12	0.36049	0	0	0	251	49	0	NM_001807	CEL	carboxyl ester lipase [Source:HGNC Symbol;Acc:HGNC:1848]	1056
A_23_P123848	7.29	-0.041	0.601	-0.641	-0.48	7.18	-5.42	0.63728	1e-05	0.00017	0.815865	0.000168	0.001798	25.87	5e-05	0	0	0	511	36	0	NM_032552	DAB2IP	DAB2 interacting protein [Source:HGNC Symbol;Acc:HGNC:17294]	153090
A_23_P123866	7.89	0.071	0.084	-0.014	1.16	1.38	-0.16	0.2691	0.19269	0.8778	0.5065	0.316205	0.920007	1.63	0.23774	0	0	0	531	43	0	NM_016525	UBAP1	ubiquitin associated protein 1 [Source:HGNC Symbol;Acc:HGNC:12461]	51271
A_23_P123874	9.73	0.042	-0.255	0.297	0.73	-4.43	3.65	0.4778	0.00088	0.00347	0.703164	0.004355	0.016588	10.1	0.00286	0	0	0	240	26	0	NM_018225	SMU1	smu-1 suppressor of mec-8 and unc-52 homolog (C. elegans) [Source:HGNC Symbol;Acc:HGNC:18247]	55234
A_23_P123905	10.11	-0.267	-0.258	-0.009	-1.6	-1.55	-0.04	0.13538	0.14768	0.97042	0.335329	0.257368	0.981285	2.49	0.12584	0	0	0	301	68	0	NM_016042	EXOSC3	exosome component 3 [Source:HGNC Symbol;Acc:HGNC:17944]	51010
A_23_P123916	7.62	0.213	-0.098	0.311	2.97	-1.37	3.07	0.01214	0.19621	0.01009	0.070836	0.320335	0.037315	5.34	0.02263	0	0	0	128	74	0	NM_138361	LRSAM1	leucine rich repeat and sterile alpha motif containing 1 [Source:HGNC Symbol;Acc:HGNC:25135]	90678
A_23_P123943	9.47	-0.147	0.145	-0.293	-1.27	1.25	-1.78	0.22922	0.2359	0.10097	0.461302	0.366449	0.206986	1.59	0.24591	0	0	0	428	38	0	NM_004612	TGFBR1	transforming growth factor, beta receptor 1 [Source:HGNC Symbol;Acc:HGNC:11772]	7046
A_23_P124022	8.72	-0.097	-0.361	0.263	-0.86	-3.17	1.64	0.40897	0.00829	0.12806	0.644542	0.026591	0.247512	5.4	0.02188	0	0	0	160	85	0	NM_032286	MED10	mediator complex subunit 10 [Source:HGNC Symbol;Acc:HGNC:28760]	84246
A_23_P124035	10.72	0.36	1.676	-1.316	0.3	1.4	-0.78	0.76916	0.18798	0.4529	0.894418	0.310398	0.600701	1.02	0.3896	0	0	0	249	20	0	NM_032111	MRPL14	mitochondrial ribosomal protein L14 [Source:HGNC Symbol;Acc:HGNC:14279]	64928
A_23_P12405	7.38	0.095	-0.038	0.133	0.88	-0.35	0.87	0.3989	0.73271	0.40367	0.636392	0.821696	0.553833	0.44	0.65152	0	0	0	116	57	0	NM_031475	ESPN	espin [Source:HGNC Symbol;Acc:HGNC:13281]	83715
A_23_P124078	8.11	0.016	0.165	-0.149	0.16	1.65	-1.05	0.87259	0.12521	0.31403	0.948399	0.227229	0.466567	1.38	0.29029	0	0	0	92	55	0	AK021593	NA	NA	NA
A_23_P124084	7.47	0.204	-0.208	0.412	2.38	-2.41	3.39	0.03553	0.03319	0.0056	0.144853	0.080204	0.023834	5.74	0.01841	0	0	0	486	45	0	NM_005576	LOXL1	lysyl oxidase-like 1 [Source:HGNC Symbol;Acc:HGNC:6665]	4016
A_23_P124095	7.28	0.257	-0.023	0.28	3.51	-0.32	2.71	0.00448	0.7539	0.0194	0.035886	0.836687	0.061528	6.22	0.01455	0	0	0	300	2	0	NM_017422	CALML5	calmodulin-like 5 [Source:HGNC Symbol;Acc:HGNC:18180]	51806
A_23_P124108	11.86	-0.191	0.511	-0.702	-0.45	1.21	-1.18	0.65984	0.24991	0.26322	0.830265	0.382402	0.413382	0.84	0.45818	0	0	0	14	61	0	NM_000632	ITGAM	integrin, alpha M (complement component 3 receptor 3 subunit) [Source:HGNC Symbol;Acc:HGNC:6149]	3684
A_23_P124122	8.64	-0.286	-0.067	-0.219	-1.95	-0.46	-1.06	0.07518	0.65598	0.31141	0.232801	0.764398	0.463983	2.01	0.17748	0	0	0	417	18	0	NM_018663	NA	NA	NA
A_23_P124164	8.51	-0.332	-0.125	-0.207	-3.85	-1.45	-1.7	0.00242	0.17218	0.11621	0.023107	0.289627	0.230548	8.49	0.00532	0	0	0	77	10	0	NM_020701	ISY1-RAB43	ISY1-RAB43 readthrough [Source:HGNC Symbol;Acc:HGNC:42969]	100534599
A_23_P124164	8.51	-0.332	-0.125	-0.207	-3.85	-1.45	-1.7	0.00242	0.17218	0.11621	0.023107	0.289627	0.230548	8.49	0.00532	0	0	0	77	10	0	NM_020701	ISY1	ISY1 splicing factor homolog (S. cerevisiae) [Source:HGNC Symbol;Acc:HGNC:29201]	57461
A_23_P124224	7.79	-0.141	-0.306	0.165	-2.51	-5.45	2.08	0.02803	0.00016	0.06022	0.124287	0.001149	0.141531	18	0.00027	0	0	0	406	41	0	NM_004941	DHX8	DEAH (Asp-Glu-Ala-His) box polypeptide 8 [Source:HGNC Symbol;Acc:HGNC:2749]	1659
A_23_P124358	7.69	-0.097	0.168	-0.265	-1.26	2.18	-2.43	0.23117	0.05067	0.03207	0.462675	0.11221	0.088643	3.17	0.07952	0	0	0	171	2	0	X75962	NA	NA	NA
A_23_P124384	7.38	0.059	-0.262	0.32	0.76	-3.37	2.91	0.4652	0.00585	0.01336	0.692995	0.019965	0.046308	5.95	0.01661	0	0	0	3	75	0	NM_006884	SHOX2	short stature homeobox 2 [Source:HGNC Symbol;Acc:HGNC:10854]	6474
A_23_P124417	9.82	-0.141	0.374	-0.515	-0.89	2.35	-2.29	0.39374	0.03714	0.04157	0.632029	0.087571	0.107413	3.16	0.08016	0	0	0	290	59	0	NM_004336	BUB1	BUB1 mitotic checkpoint serine/threonine kinase [Source:HGNC Symbol;Acc:HGNC:1148]	699
A_23_P124522	7.87	-0.189	0.374	-0.563	-3.14	6.22	-6.62	0.00877	5e-05	3e-05	0.056585	0.000465	0.000489	24.3	7e-05	0	0	0	64	68	0	NM_024819	DCAKD	dephospho-CoA kinase domain containing [Source:HGNC Symbol;Acc:HGNC:26238]	79877
A_23_P124559	9.58	-0.21	0.218	-0.428	-2.37	2.47	-3.42	0.03597	0.03018	0.00528	0.14592	0.07444	0.022788	5.85	0.0174	0	0	0	246	66	0	NM_031300	MXD3	MAX dimerization protein 3 [Source:HGNC Symbol;Acc:HGNC:14008]	83463
A_23_P124570	7.64	-0.233	-0.429	0.196	-3.99	-7.36	2.38	0.00188	1e-05	0.03549	0.019701	0.000143	0.095728	35.04	1e-05	0	0	0	19	67	0	NM_005246	FER	fer (fps/fes related) tyrosine kinase [Source:HGNC Symbol;Acc:HGNC:3655]	2241
A_23_P124619	9.19	0.26	-0.055	0.315	3.86	-0.81	3.3	0.00241	0.43222	0.00656	0.023079	0.570345	0.026925	7.76	0.0072	0	0	0	469	38	0	NM_020672	S100A14	S100 calcium binding protein A14 [Source:HGNC Symbol;Acc:HGNC:18901]	57402
A_23_P12463	9.69	0.04	-0.944	0.984	0.29	-7	5.15	0.77489	2e-05	0.00026	0.897499	0.000203	0.002461	24.51	7e-05	0	-1	1	363	62	0	NM_002826	QSOX1	quiescin Q6 sulfhydryl oxidase 1 [Source:HGNC Symbol;Acc:HGNC:9756]	5768
A_23_P124642	7.42	0.43	0.055	0.375	8.88	1.14	5.47	0	0.27581	0.00016	0.000132	0.412431	0.001692	40.06	1e-05	0	0	0	46	40	0	NM_005739	RASGRP1	RAS guanyl releasing protein 1 (calcium and DAG-regulated) [Source:HGNC Symbol;Acc:HGNC:9878]	10125
A_23_P124661	8.77	-0.143	-0.045	-0.098	-2.62	-0.82	-1.27	0.02266	0.42619	0.22786	0.108328	0.564657	0.373837	3.78	0.05415	0	0	0	129	11	0	NM_145714	ATXN2L	ataxin 2-like [Source:HGNC Symbol;Acc:HGNC:31326]	11273
A_23_P124733	9.32	0.163	0.849	-0.687	1.22	6.38	-3.65	0.24597	4e-05	0.0035	0.479204	0.00039	0.016685	21.1	0.00013	0	1	0	222	65	0	NM_015697	COQ2	coenzyme Q2 4-hydroxybenzoate polyprenyltransferase [Source:HGNC Symbol;Acc:HGNC:25223]	27235
A_23_P124760	8.49	0.023	0.058	-0.035	0.35	0.89	-0.38	0.73217	0.39306	0.71131	0.873386	0.533037	0.806916	0.45	0.6454	0	0	0	461	25	0	NM_014815	MED24	mediator complex subunit 24 [Source:HGNC Symbol;Acc:HGNC:22963]	9862
A_23_P124760	8.49	0.023	0.058	-0.035	0.35	0.89	-0.38	0.73217	0.39306	0.71131	0.873386	0.533037	0.806916	0.45	0.6454	0	0	0	461	25	0	NM_014815	MED24	mediator complex subunit 24 [Source:HGNC Symbol;Acc:HGNC:22963]	102466757
A_23_P12477	7.99	-0.116	0.527	-0.642	-1.92	8.74	-7.54	0.08006	0	1e-05	0.241125	3.9e-05	0.000209	40.07	1e-05	0	0	0	366	70	0	NM_012236	SCMH1	sex comb on midleg homolog 1 (Drosophila) [Source:HGNC Symbol;Acc:HGNC:19003]	22955
A_23_P1248	7.78	0.013	0.169	-0.155	0.25	3.13	-2.04	0.80704	0.00902	0.06524	0.914126	0.02836	0.150172	4.92	0.02821	0	0	0	452	6	0	NM_017787	WBP1L	WW domain binding protein 1-like [Source:HGNC Symbol;Acc:HGNC:23510]	54838
A_23_P124823	10.74	-0.041	1.187	-1.229	-0.56	16.12	-11.8	0.58378	0	0	0.780354	0	1e-05	130.15	0	0	1	-1	7	44	0	THC2510119	SEC11A	SEC11 homolog A (S. cerevisiae) [Source:HGNC Symbol;Acc:HGNC:17718]	102723931
A_23_P124823	10.74	-0.041	1.187	-1.229	-0.56	16.12	-11.8	0.58378	0	0	0.780354	0	1e-05	130.15	0	0	1	-1	7	44	0	THC2510119	SEC11A	SEC11 homolog A (S. cerevisiae) [Source:HGNC Symbol;Acc:HGNC:17718]	23478
A_23_P124837	7.32	0.012	-0.22	0.232	0.1	-1.78	1.33	0.92554	0.10054	0.20938	0.972328	0.191195	0.352236	1.6	0.24417	0	0	0	1	37	0	NM_002332	LRP1	low density lipoprotein receptor-related protein 1 [Source:HGNC Symbol;Acc:HGNC:6692]	4035
A_23_P124855	7.83	-0.162	-0.134	-0.028	-2.2	-1.81	-0.27	0.04884	0.0954	0.79033	0.178101	0.183577	0.862857	4.07	0.0458	0	0	0	33	3	0	NM_032226	ZCCHC7	zinc finger, CCHC domain containing 7 [Source:HGNC Symbol;Acc:HGNC:26209]	84186
A_23_P124892	8.37	0.047	-1.129	1.177	0.45	-10.67	7.86	0.66307	0	1e-05	0.832071	9e-06	0.000156	57.07	0	0	-1	1	237	48	0	NM_002256	KISS1	KiSS-1 metastasis-suppressor [Source:HGNC Symbol;Acc:HGNC:6341]	3814
A_23_P124912	9.46	-0.005	0.343	-0.349	-0.06	4.23	-3.03	0.94989	0.00125	0.01072	0.983264	0.005816	0.039088	8.93	0.00445	0	0	0	129	75	0	NM_006310	NPEPPS	aminopeptidase puromycin sensitive [Source:HGNC Symbol;Acc:HGNC:7900]	101929950
A_23_P124912	9.46	-0.005	0.343	-0.349	-0.06	4.23	-3.03	0.94989	0.00125	0.01072	0.983264	0.005816	0.039088	8.93	0.00445	0	0	0	129	75	0	NM_006310	NPEPPS	aminopeptidase puromycin sensitive [Source:HGNC Symbol;Acc:HGNC:7900]	101060212
A_23_P124912	9.46	-0.005	0.343	-0.349	-0.06	4.23	-3.03	0.94989	0.00125	0.01072	0.983264	0.005816	0.039088	8.93	0.00445	0	0	0	129	75	0	NM_006310	NPEPPS	aminopeptidase puromycin sensitive [Source:HGNC Symbol;Acc:HGNC:7900]	9520
A_23_P124962	9.3	0.076	0.466	-0.39	0.8	4.9	-2.9	0.43809	0.0004	0.01373	0.669947	0.002329	0.047157	12.34	0.00133	0	0	0	506	18	0	NM_152832	FAM89B	family with sequence similarity 89, member B [Source:HGNC Symbol;Acc:HGNC:16708]	23625
A_23_P124962	9.3	0.076	0.466	-0.39	0.8	4.9	-2.9	0.43809	0.0004	0.01373	0.669947	0.002329	0.047157	12.34	0.00133	0	0	0	506	18	0	NM_152832	SSSCA1	Sjogren syndrome/scleroderma autoantigen 1 [Source:HGNC Symbol;Acc:HGNC:11328]	10534
A_23_P124988	7.66	0.035	0.005	0.029	0.47	0.07	0.28	0.64654	0.94349	0.78317	0.822224	0.964299	0.857958	0.11	0.89376	0	0	0	428	52	0	NM_012285	KCNH4	potassium voltage-gated channel, subfamily H (eag-related), member 4 [Source:HGNC Symbol;Acc:HGNC:6253]	23415
A_23_P125001	8.18	-0.041	-0.075	0.034	-0.35	-0.63	0.2	0.73436	0.53993	0.84436	0.874597	0.667428	0.898982	0.26	0.77557	0	0	0	299	39	0	NM_005052	RAC3	ras-related C3 botulinum toxin substrate 3 (rho family, small GTP binding protein Rac3) [Source:HGNC Symbol;Acc:HGNC:9803]	5881
A_23_P12503	8	-0.202	0.014	-0.216	-2.29	0.16	-1.74	0.04132	0.87445	0.10899	0.159911	0.919189	0.219257	2.64	0.11321	0	0	0	194	8	0	NM_018230	NUP133	nucleoporin 133kDa [Source:HGNC Symbol;Acc:HGNC:18016]	55746
A_23_P125056	7.67	-0.012	0.1	-0.112	-0.15	1.17	-0.93	0.88666	0.26508	0.37081	0.95443	0.399923	0.522652	0.7	0.51818	0	0	0	282	56	0	NM_001702	BAI1	brain-specific angiogenesis inhibitor 1 [Source:HGNC Symbol;Acc:HGNC:943]	575
A_23_P125107	10.28	0.069	1.955	-1.886	0.37	10.5	-7.16	0.71757	0	1e-05	0.865727	1e-05	0.000293	55.14	0	0	1	-1	201	11	0	NM_005514	MIR6891	microRNA 6891 [Source:HGNC Symbol;Acc:HGNC:50243]	102465537
A_23_P125107	10.28	0.069	1.955	-1.886	0.37	10.5	-7.16	0.71757	0	1e-05	0.865727	1e-05	0.000293	55.14	0	0	1	-1	201	11	0	NM_005514	HLA-B	major histocompatibility complex, class I, B [Source:HGNC Symbol;Acc:HGNC:4932]	3106
A_23_P125109	10.43	-0.283	1.595	-1.877	-1.02	5.73	-4.77	0.33032	0.00011	0.0005	0.56853	0.000819	0.003874	16.93	0.00036	0	1	-1	403	68	0	A_23_P125109	NA	NA	NA
A_23_P12514	10.78	0.261	-0.03	0.291	3.33	-0.38	2.62	0.00625	0.70787	0.02266	0.044757	0.803122	0.069145	5.61	0.01965	0	0	0	16	71	0	NM_175744	RHOC	ras homolog family member C [Source:HGNC Symbol;Acc:HGNC:669]	389
A_23_P12526	7.9	0.114	-0.248	0.362	1.1	-2.38	2.46	0.29403	0.03519	0.0305	0.531824	0.083969	0.08552	3.44	0.06693	0	0	0	427	59	0	NM_005426	TP53BP2	tumor protein p53 binding protein 2 [Source:HGNC Symbol;Acc:HGNC:12000]	7159
A_23_P125265	12.42	-0.004	-0.151	0.147	-0.02	-0.92	0.63	0.98169	0.37859	0.54045	0.994794	0.518513	0.675018	0.42	0.66713	0	0	0	24	80	0	NM_002266			NA
A_23_P125265	12.42	-0.004	-0.151	0.147	-0.02	-0.92	0.63	0.98169	0.37859	0.54045	0.994794	0.518513	0.675018	0.42	0.66713	0	0	0	24	80	0	NM_002266	MIR6080	microRNA 6080 [Source:HGNC Symbol;Acc:HGNC:50142]	102464831
A_23_P125265	12.42	-0.004	-0.151	0.147	-0.02	-0.92	0.63	0.98169	0.37859	0.54045	0.994794	0.518513	0.675018	0.42	0.66713	0	0	0	24	80	0	NM_002266	MIR6080	microRNA 6080 [Source:HGNC Symbol;Acc:HGNC:50142]	146880
A_23_P125265	12.42	-0.004	-0.151	0.147	-0.02	-0.92	0.63	0.98169	0.37859	0.54045	0.994794	0.518513	0.675018	0.42	0.66713	0	0	0	24	80	0	NM_002266	KPNA2	karyopherin alpha 2 (RAG cohort 1, importin alpha 1) [Source:HGNC Symbol;Acc:HGNC:6395]	3838
A_23_P125303	7.16	-0.733	0.002	-0.735	-10.23	0.02	-7.25	0	0.98063	1e-05	4.7e-05	0.988115	0.000271	52.28	0	0	0	0	279	63	0	NM_001555	IGSF1	immunoglobulin superfamily, member 1 [Source:HGNC Symbol;Acc:HGNC:5948]	3547
A_23_P125348	9.99	0.486	0.085	0.401	5.25	0.91	3.06	0.00023	0.37893	0.01016	0.004518	0.518765	0.037503	14.18	0.00076	0	0	0	484	22	0	NM_021210	TRAPPC1	trafficking protein particle complex 1 [Source:HGNC Symbol;Acc:HGNC:19894]	58485
A_23_P125408	7.44	0.044	-0.014	0.059	0.51	-0.16	0.48	0.6192	0.87192	0.64181	0.804047	0.917517	0.755956	0.14	0.86748	0	0	0	306	64	0	NM_031304	DOHH	deoxyhypusine hydroxylase/monooxygenase [Source:HGNC Symbol;Acc:HGNC:28662]	83475
A_23_P125420	10.23	0.021	0.524	-0.503	0.2	4.77	-3.23	0.84859	0.0005	0.00745	0.937557	0.002786	0.029714	11.38	0.00182	0	0	0	144	7	0	NM_007100	ATP5I	ATP synthase, H+ transporting, mitochondrial Fo complex, subunit E [Source:HGNC Symbol;Acc:HGNC:846]	521
A_23_P125519	13.85	-0.391	0.854	-1.244	-2.4	5.25	-5.41	0.03395	0.00023	0.00017	0.140697	0.001475	0.001808	16.67	0.00038	0	1	-1	483	54	0	NM_001007	RPS4XP11	ribosomal protein S4X pseudogene 11 [Source:HGNC Symbol;Acc:HGNC:37013]	NA
A_23_P125519	13.85	-0.391	0.854	-1.244	-2.4	5.25	-5.41	0.03395	0.00023	0.00017	0.140697	0.001475	0.001808	16.67	0.00038	0	1	-1	483	54	0	NM_001007	RPS4XP6	ribosomal protein S4X pseudogene 6 [Source:HGNC Symbol;Acc:HGNC:36057]	NA
A_23_P125519	13.85	-0.391	0.854	-1.244	-2.4	5.25	-5.41	0.03395	0.00023	0.00017	0.140697	0.001475	0.001808	16.67	0.00038	0	1	-1	483	54	0	NM_001007	RPS4X	ribosomal protein S4, X-linked [Source:HGNC Symbol;Acc:HGNC:10424]	6191
A_23_P125533	7.62	-0.023	0.099	-0.122	-0.34	1.46	-1.27	0.74237	0.17103	0.229	0.879358	0.288281	0.37516	1.12	0.35876	0	0	0	142	5	0	NM_033215	PPP1R3F	protein phosphatase 1, regulatory subunit 3F [Source:HGNC Symbol;Acc:HGNC:14944]	89801
A_23_P125553	8	-0.084	0.442	-0.526	-1.5	7.85	-6.61	0.16115	1e-05	3e-05	0.37327	8.9e-05	0.000494	31.96	2e-05	0	0	0	308	25	0	NM_001006683	SPIN2B	spindlin family, member 2B [Source:HGNC Symbol;Acc:HGNC:33147]	474343
A_23_P125553	8	-0.084	0.442	-0.526	-1.5	7.85	-6.61	0.16115	1e-05	3e-05	0.37327	8.9e-05	0.000494	31.96	2e-05	0	0	0	308	25	0	NM_001006683	SPIN2A	spindlin family, member 2A [Source:HGNC Symbol;Acc:HGNC:20694]	474343
A_23_P125553	8	-0.084	0.442	-0.526	-1.5	7.85	-6.61	0.16115	1e-05	3e-05	0.37327	8.9e-05	0.000494	31.96	2e-05	0	0	0	308	25	0	NM_001006683	SPIN2B	spindlin family, member 2B [Source:HGNC Symbol;Acc:HGNC:33147]	54466
A_23_P125553	8	-0.084	0.442	-0.526	-1.5	7.85	-6.61	0.16115	1e-05	3e-05	0.37327	8.9e-05	0.000494	31.96	2e-05	0	0	0	308	25	0	NM_001006683	SPIN2A	spindlin family, member 2A [Source:HGNC Symbol;Acc:HGNC:20694]	54466
A_23_P125579	8.64	-0.042	-0.059	0.017	-0.29	-0.41	0.08	0.77551	0.68932	0.93491	0.897891	0.789145	0.957934	0.13	0.88228	0	0	0	202	10	0	NM_021242	MID1IP1	MID1 interacting protein 1 [Source:HGNC Symbol;Acc:HGNC:20715]	58526
A_23_P125624	8.28	-0.024	0.358	-0.382	-0.37	5.6	-4.22	0.71797	0.00013	0.00126	0.865974	0.000956	0.007854	15.77	0.00048	0	0	0	71	10	0	NM_001037171	ACOT9	acyl-CoA thioesterase 9 [Source:HGNC Symbol;Acc:HGNC:17152]	23597
A_23_P125639	8.07	0.061	0.659	-0.598	0.87	9.44	-6.06	0.4031	0	6e-05	0.639723	2.2e-05	0.000873	44.98	0	0	0	0	304	42	0	NM_003410	ZFX	zinc finger protein, X-linked [Source:HGNC Symbol;Acc:HGNC:12869]	7543
A_23_P125643	7.28	0.28	0.429	-0.149	1.9	2.92	-0.72	0.08224	0.0133	0.48743	0.245479	0.038542	0.631496	6.06	0.01572	0	0	0	345	74	0	NM_001031739	ASB9	ankyrin repeat and SOCS box containing 9 [Source:HGNC Symbol;Acc:HGNC:17184]	140462
A_23_P125668	8.61	0.177	0.407	-0.23	2.76	6.34	-2.53	0.01782	4e-05	0.0267	0.092131	0.000408	0.077642	23.9	8e-05	0	0	0	104	58	0	NM_145305	SLC25A43	solute carrier family 25, member 43 [Source:HGNC Symbol;Acc:HGNC:30557]	203427
A_23_P12572	7.86	0.289	-0.141	0.43	4.24	-2.07	4.46	0.00123	0.06159	0.00084	0.014522	0.13063	0.005776	11.11	0.002	0	0	0	143	61	0	NM_033338	CASP7	caspase 7, apoptosis-related cysteine peptidase [Source:HGNC Symbol;Acc:HGNC:1508]	840
A_23_P125771	8.37	-0.065	0.208	-0.274	-0.54	1.73	-1.6	0.59771	0.11074	0.13545	0.789445	0.206279	0.257928	1.64	0.23635	0	0	0	3	76	0	NM_005334	HCFC1	host cell factor C1 [Source:HGNC Symbol;Acc:HGNC:4839]	3054
A_23_P125815	8.46	-0.204	0.189	-0.393	-2.83	2.62	-3.85	0.01567	0.02302	0.00244	0.084716	0.060115	0.012813	7.42	0.00837	0	0	0	449	80	0	NM_005676	RBM10	RNA binding motif protein 10 [Source:HGNC Symbol;Acc:HGNC:9896]	8241
A_23_P126008	7.99	-0.119	0.145	-0.264	-1.9	2.31	-2.97	0.08298	0.04005	0.01194	0.246861	0.092873	0.042525	4.47	0.03632	0	0	0	171	39	0	NM_015112	MAST2	microtubule associated serine/threonine kinase 2 [Source:HGNC Symbol;Acc:HGNC:19035]	23139
A_23_P12601	8.73	-0.266	-0.238	-0.028	-4.38	-3.91	-0.33	0.00097	0.00218	0.7486	0.012206	0.009038	0.835464	17.24	0.00033	0	0	0	375	44	0	NM_018706	DHTKD1	dehydrogenase E1 and transketolase domain containing 1 [Source:HGNC Symbol;Acc:HGNC:23537]	55526
A_23_P12603	8.17	-0.061	-0.182	0.121	-0.95	-2.83	1.33	0.36024	0.01559	0.2099	0.599548	0.043878	0.352932	4.46	0.03655	0	0	0	68	59	0	NM_017824	2005-03-01	membrane-associated ring finger (C3HC4) 5 [Source:HGNC Symbol;Acc:HGNC:26025]	54708
A_23_P126037	8.12	-0.114	0.483	-0.598	-1.67	7.05	-6.17	0.12191	2e-05	5e-05	0.314351	0.000191	0.000781	26.27	5e-05	0	0	0	521	23	0	NM_012421	RLF	rearranged L-myc fusion [Source:HGNC Symbol;Acc:HGNC:10025]	6018
A_23_P126057	10.41	-0.046	-0.446	0.4	-0.36	-3.53	2.24	0.72445	0.00435	0.04551	0.869952	0.015727	0.115371	6.29	0.01407	0	0	0	283	50	0	NM_002979	SCP2	sterol carrier protein 2 [Source:HGNC Symbol;Acc:HGNC:10606]	6342
A_23_P126075	8.18	0.025	-1.032	1.056	0.31	-12.81	9.27	0.76498	0	0	0.892926	2e-06	5.2e-05	82.1	0	0	-1	1	207	42	0	NM_002245	KCNK1	potassium channel, subfamily K, member 1 [Source:HGNC Symbol;Acc:HGNC:6272]	3775
A_23_P126089	8.22	-0.05	0.118	-0.169	-0.71	1.67	-1.68	0.49162	0.12209	0.11934	0.712715	0.222802	0.234942	1.64	0.23537	0	0	0	169	29	0	NR_003062	SPRR2C	small proline-rich protein 2C (pseudogene) [Source:HGNC Symbol;Acc:HGNC:11263]	NA
A_23_P126103	7.75	-0.074	-0.195	0.121	-0.34	-0.88	0.39	0.7425	0.39507	0.7061	0.879358	0.534877	0.803204	0.45	0.65037	0	0	0	246	24	0	NM_001902	CTH	cystathionine gamma-lyase [Source:HGNC Symbol;Acc:HGNC:2501]	1491
A_23_P126120	8.15	-0.268	0.22	-0.488	-1.94	1.59	-2.49	0.07749	0.13959	0.02895	0.23715	0.246742	0.08229	3.13	0.08161	0	0	0	332	48	0	NM_033319	CENPL	centromere protein L [Source:HGNC Symbol;Acc:HGNC:17879]	91687
A_23_P126129	8.66	0.27	0.077	0.193	3.01	0.86	1.52	0.01116	0.40619	0.15512	0.066897	0.545912	0.283289	4.91	0.02846	0	0	0	120	22	0	NM_030934	TRMT1L	tRNA methyltransferase 1 homolog (S. cerevisiae)-like [Source:HGNC Symbol;Acc:HGNC:16782]	81627
A_23_P126135	9.21	0.085	-0.314	0.399	0.73	-2.68	2.41	0.48216	0.0204	0.03347	0.706146	0.054433	0.091603	3.86	0.05172	0	0	0	16	43	0	NM_014874	MFN2	mitofusin 2 [Source:HGNC Symbol;Acc:HGNC:16877]	9927
A_23_P126159	8.53	-0.123	0.369	-0.493	-1.76	5.27	-4.97	0.10464	0.00022	0.00036	0.284931	0.001444	0.003077	15.41	0.00053	0	0	0	128	69	0	NM_002143	HPCA	hippocalcin [Source:HGNC Symbol;Acc:HGNC:5144]	3208
A_23_P126186	9.36	0.236	0.295	-0.059	2.31	2.88	-0.4	0.04042	0.01428	0.69335	0.157495	0.040857	0.79381	6.8	0.01107	0	0	0	494	10	0	NM_003676	DEGS1	delta(4)-desaturase, sphingolipid 1 [Source:HGNC Symbol;Acc:HGNC:13709]	8560
A_23_P12620	9.02	-0.098	0.012	-0.11	-1.48	0.18	-1.17	0.16538	0.86384	0.26517	0.378494	0.911513	0.41555	1.11	0.36183	0	0	0	455	39	0	NM_025235	TNKS2	tankyrase, TRF1-interacting ankyrin-related ADP-ribose polymerase 2 [Source:HGNC Symbol;Acc:HGNC:15677]	80351
A_23_P126212	8.57	0.039	-0.097	0.136	0.17	-0.43	0.42	0.86697	0.6766	0.67958	0.946065	0.78018	0.78399	0.11	0.90013	0	0	0	297	4	0	NM_022111	CLSPN	claspin [Source:HGNC Symbol;Acc:HGNC:19715]	63967
A_23_P12628	7.74	-0.018	0.117	-0.135	-0.24	1.62	-1.32	0.81265	0.13185	0.21304	0.918009	0.236459	0.357027	1.34	0.29877	0	0	0	313	25	0	NP101191	NA	NA	NA
A_23_P126291	12.33	-0.119	-0.189	0.069	-1.46	-2.31	0.6	0.17173	0.04041	0.55973	0.387952	0.093526	0.690097	3.72	0.0564	0	0	0	308	68	0	NM_003094	SNRPEP5	small nuclear ribonucleoprotein polypeptide E pseudogene 5 [Source:HGNC Symbol;Acc:HGNC:43447]	NA
A_23_P126291	12.33	-0.119	-0.189	0.069	-1.46	-2.31	0.6	0.17173	0.04041	0.55973	0.387952	0.093526	0.690097	3.72	0.0564	0	0	0	308	68	0	NM_003094	SNRPE	small nuclear ribonucleoprotein polypeptide E [Source:HGNC Symbol;Acc:HGNC:11161]	6635
A_23_P126291	12.33	-0.119	-0.189	0.069	-1.46	-2.31	0.6	0.17173	0.04041	0.55973	0.387952	0.093526	0.690097	3.72	0.0564	0	0	0	308	68	0	NM_003094	SNRPEP4	small nuclear ribonucleoprotein polypeptide E pseudogene 4 [Source:HGNC Symbol;Acc:HGNC:43446]	NA
A_23_P126291	12.33	-0.119	-0.189	0.069	-1.46	-2.31	0.6	0.17173	0.04041	0.55973	0.387952	0.093526	0.690097	3.72	0.0564	0	0	0	308	68	0	NM_003094	SNRPEP2	small nuclear ribonucleoprotein polypeptide E pseudogene 2 [Source:HGNC Symbol;Acc:HGNC:20733]	NA
A_23_P126291	12.33	-0.119	-0.189	0.069	-1.46	-2.31	0.6	0.17173	0.04041	0.55973	0.387952	0.093526	0.690097	3.72	0.0564	0	0	0	308	68	0	NM_003094			NA
A_23_P12635	8.82	0.112	-0.002	0.114	1.48	-0.02	1.06	0.16525	0.98138	0.30897	0.378301	0.988549	0.461373	1.1	0.36621	0	0	0	218	76	0	NM_024326	FBXL15	F-box and leucine-rich repeat protein 15 [Source:HGNC Symbol;Acc:HGNC:28155]	79176
A_23_P126388	8.86	0.296	0.039	0.257	2.79	0.37	1.71	0.0169	0.7215	0.11351	0.089075	0.813525	0.226364	3.95	0.04917	0	0	0	91	40	0	NM_031286	SH3BGRL3	SH3 domain binding glutamate-rich protein like 3 [Source:HGNC Symbol;Acc:HGNC:15568]	83442
A_23_P126398	7.89	0.014	0.042	-0.029	0.16	0.48	-0.23	0.87824	0.63858	0.82189	0.951104	0.75046	0.884653	0.13	0.88061	0	0	0	79	36	0	NM_012432	SETDB1	SET domain, bifurcated 1 [Source:HGNC Symbol;Acc:HGNC:10761]	9869
A_23_P126426	7.75	-0.048	0.087	-0.134	-0.41	0.75	-0.82	0.69006	0.4698	0.4301	0.847988	0.605744	0.579165	0.36	0.70339	0	0	0	278	47	0	NM_001384	DPH2	DPH2 homolog (S. cerevisiae) [Source:HGNC Symbol;Acc:HGNC:3004]	1802
A_23_P126448	9.63	0.526	0.565	-0.04	6.54	7.04	-0.35	3e-05	2e-05	0.7329	0.001168	0.000194	0.823736	46.15	0	0	0	0	194	22	0	NM_144772	APOA1BP	apolipoprotein A-I binding protein [Source:HGNC Symbol;Acc:HGNC:18453]	128240
A_23_P126457	7.53	-0.007	-0.224	0.217	-0.09	-2.85	1.96	0.93338	0.01497	0.07488	0.974812	0.042428	0.166056	4.07	0.04569	0	0	0	492	21	0	NM_030980	ISG20L2	interferon stimulated exonuclease gene 20kDa-like 2 [Source:HGNC Symbol;Acc:HGNC:25745]	81875
A_23_P126486	7.59	-0.247	-0.183	-0.064	-3.3	-2.45	-0.6	0.00656	0.03127	0.55728	0.04628	0.076591	0.68837	8.45	0.00541	0	0	0	177	4	0	NR_026752	CROCCP2	ciliary rootlet coiled-coil, rootletin pseudogene 2 [Source:HGNC Symbol;Acc:HGNC:28170]	NA
A_23_P126623	10.22	0.064	-0.43	0.494	0.55	-3.66	2.98	0.59601	0.00339	0.01189	0.788789	0.012867	0.042387	6.86	0.01073	0	0	0	423	66	0	NM_002631	PGD	phosphogluconate dehydrogenase [Source:HGNC Symbol;Acc:HGNC:8891]	5226
A_23_P126689	7.65	-0.048	-0.144	0.097	-0.78	-2.37	1.12	0.44869	0.03573	0.28354	0.678403	0.084957	0.435069	3.13	0.08194	0	0	0	133	67	0	NM_001014443	USP21	ubiquitin specific peptidase 21 [Source:HGNC Symbol;Acc:HGNC:12620]	27005
A_23_P126716	10.09	-0.268	-0.062	-0.206	-3.78	-0.88	-2.06	0.00274	0.39808	0.06292	0.025307	0.537751	0.146215	7.55	0.00791	0	0	0	453	72	0	NM_178191	ATPIF1	ATPase inhibitory factor 1 [Source:HGNC Symbol;Acc:HGNC:871]	93974
A_23_P126727	7.49	-0.121	-0.295	0.174	-1.17	-2.85	1.19	0.26522	0.0151	0.25952	0.501768	0.042729	0.408762	4.74	0.03124	0	0	0	143	12	0	NM_024654	NOL9	nucleolar protein 9 [Source:HGNC Symbol;Acc:HGNC:26265]	79707
A_23_P126752	9.67	0.048	-0.094	0.142	0.81	-1.59	1.7	0.43323	0.13878	0.1161	0.664992	0.245668	0.230346	1.59	0.24475	0	0	0	114	1	0	NM_004930	CAPZB	capping protein (actin filament) muscle Z-line, beta [Source:HGNC Symbol;Acc:HGNC:1491]	832
A_23_P126757	8.7	0.101	0.059	0.042	1.45	0.85	0.42	0.17319	0.41174	0.6793	0.390002	0.551166	0.783792	1.42	0.28176	0	0	0	205	24	0	NM_023015	INTS3	integrator complex subunit 3 [Source:HGNC Symbol;Acc:HGNC:26153]	65123
A_23_P126757	8.7	0.101	0.059	0.042	1.45	0.85	0.42	0.17319	0.41174	0.6793	0.390002	0.551166	0.783792	1.42	0.28176	0	0	0	205	24	0	NM_023015	SLC27A3	solute carrier family 27 (fatty acid transporter), member 3 [Source:HGNC Symbol;Acc:HGNC:10997]	11000
A_23_P126766	8.53	0.125	0.07	0.055	1.68	0.94	0.52	0.12037	0.36685	0.61203	0.311607	0.506856	0.733302	1.85	0.20134	0	0	0	222	41	0	NM_001145862	OTUD7B	OTU deubiquitinase 7B [Source:HGNC Symbol;Acc:HGNC:16683]	56957
A_23_P126766	8.53	0.125	0.07	0.055	1.68	0.94	0.52	0.12037	0.36685	0.61203	0.311607	0.506856	0.733302	1.85	0.20134	0	0	0	222	41	0	NM_001145862	MTMR11	myotubularin related protein 11 [Source:HGNC Symbol;Acc:HGNC:24307]	10903
A_23_P126782	8.89	0.112	-0.93	1.042	0.78	-6.47	5.13	0.45171	4e-05	0.00027	0.681563	0.000353	0.002534	21.25	0.00013	0	-1	1	492	27	0	NM_001993	F3	coagulation factor III (thromboplastin, tissue factor) [Source:HGNC Symbol;Acc:HGNC:3541]	2152
A_23_P126790	10.96	-1.418	-0.592	-0.826	-6.9	-2.88	-2.84	2e-05	0.01419	0.01528	0.000824	0.040632	0.051074	27.93	4e-05	-1	0	0	432	64	0	NM_006513	SARS	seryl-tRNA synthetase [Source:HGNC Symbol;Acc:HGNC:10537]	6301
A_23_P12680	10.84	0.449	0.672	-0.223	2.22	3.32	-0.78	0.04705	0.00634	0.45226	0.173579	0.021337	0.600114	7.98	0.00658	0	0	0	328	71	0	NM_001042465	PSAP	prosaposin [Source:HGNC Symbol;Acc:HGNC:9498]	5660
A_23_P126803	12.09	0.24	-0.33	0.57	2.67	-3.67	4.49	0.02079	0.00335	0.0008	0.102465	0.012747	0.00556	10.31	0.00265	0	0	0	313	22	0	NM_005717	ARPC5	actin related protein 2/3 complex, subunit 5, 16kDa [Source:HGNC Symbol;Acc:HGNC:708]	10092
A_23_P126825	7.86	0.406	0.051	0.355	6.91	0.87	4.27	2e-05	0.40194	0.00116	0.000812	0.541531	0.007314	24.28	7e-05	0	0	0	163	33	0	NM_003051	SLC16A1	solute carrier family 16 (monocarboxylate transporter), member 1 [Source:HGNC Symbol;Acc:HGNC:10922]	6566
A_23_P12686	8.81	-1.413	-0.055	-1.358	-13.24	-0.52	-9	0	0.61327	0	8e-06	0.729776	6.3e-05	87.81	0	-1	0	-1	34	37	0	NM_145793	GFRA1	GDNF family receptor alpha 1 [Source:HGNC Symbol;Acc:HGNC:4243]	2674
A_23_P126899	8.84	0.059	0.271	-0.212	0.71	3.26	-1.8	0.49311	0.00711	0.09729	0.714057	0.023436	0.201193	5.56	0.02022	0	0	0	271	57	0	NM_003846	PEX11B	peroxisomal biogenesis factor 11 beta [Source:HGNC Symbol;Acc:HGNC:8853]	8799
A_23_P126917	8.12	0.196	0.914	-0.718	2.97	13.84	-7.69	0.01211	0	1e-05	0.070715	1e-06	0.000183	100.17	0	0	1	0	278	3	0	NM_001542	IGSF3	immunoglobulin superfamily, member 3 [Source:HGNC Symbol;Acc:HGNC:5950]	3321
A_23_P126970	10.6	0.154	-0.31	0.464	1.87	-3.76	3.98	0.0869	0.00287	0.00194	0.253795	0.011279	0.010768	8.81	0.00467	0	0	0	353	15	0	NM_006335	TIMM17A	translocase of inner mitochondrial membrane 17 homolog A (yeast) [Source:HGNC Symbol;Acc:HGNC:17315]	10440
A_23_P127002	7.38	-0.068	-0.103	0.036	-0.99	-1.51	0.37	0.3409	0.1568	0.71943	0.579309	0.269386	0.812525	1.64	0.23606	0	0	0	182	48	0	NM_024838	THNSL1	threonine synthase-like 1 (S. cerevisiae) [Source:HGNC Symbol;Acc:HGNC:26160]	79896
A_23_P127054	7.48	0.118	-0.098	0.215	1.42	-1.17	1.83	0.18274	0.265	0.09297	0.40309	0.399846	0.194487	1.69	0.22691	0	0	0	302	36	0	NM_148977	PANK1	pantothenate kinase 1 [Source:HGNC Symbol;Acc:HGNC:8598]	53354
A_23_P127079	8.94	0.232	-0.411	0.643	3.49	-6.18	6.84	0.00468	5e-05	2e-05	0.036956	0.000486	0.000399	25.18	6e-05	0	0	0	331	58	0	NM_015062	PPRC1	peroxisome proliferator-activated receptor gamma, coactivator-related 1 [Source:HGNC Symbol;Acc:HGNC:30025]	23082
A_23_P127088	8.74	-0.105	0.107	-0.212	-0.67	0.68	-0.96	0.51677	0.50853	0.35894	0.732002	0.640215	0.510948	0.46	0.64458	0	0	0	68	15	0	NM_024040	CUEDC2	CUE domain containing 2 [Source:HGNC Symbol;Acc:HGNC:28352]	79004
A_23_P127095	12.66	-0.015	-0.131	0.116	-0.16	-1.42	0.89	0.87277	0.18165	0.39212	0.948442	0.302056	0.542999	1.02	0.38985	0	0	0	133	74	0	NM_032747	USMG5	up-regulated during skeletal muscle growth 5 homolog (mouse) [Source:HGNC Symbol;Acc:HGNC:30889]	84833
A_23_P127117	9.78	0.202	-0.325	0.527	2.05	-3.31	3.79	0.06309	0.00644	0.00269	0.208335	0.021577	0.01373	7.6	0.00774	0	0	0	376	84	0	S72869	NA	NA	NA
A_23_P127128	8.86	-0.107	-0.337	0.229	-1.48	-4.66	2.25	0.16462	0.0006	0.04502	0.377691	0.003222	0.114352	11.95	0.00151	0	0	0	34	32	0	NM_022365	DNAJC1	DnaJ (Hsp40) homolog, subfamily C, member 1 [Source:HGNC Symbol;Acc:HGNC:20090]	64215
A_23_P127140	7.56	-0.09	0.196	-0.285	-1.69	3.7	-3.81	0.11665	0.00319	0.0026	0.305485	0.012265	0.013363	8.28	0.00579	0	0	0	390	12	0	NM_014904	RAB11FIP2	RAB11 family interacting protein 2 (class I) [Source:HGNC Symbol;Acc:HGNC:29152]	22841
A_23_P127150	9.24	-0.099	-0.048	-0.051	-1.07	-0.52	-0.39	0.3049	0.61586	0.70042	0.542954	0.731859	0.798884	0.71	0.5123	0	0	0	408	42	0	NM_006659	TUBGCP2	tubulin, gamma complex associated protein 2 [Source:HGNC Symbol;Acc:HGNC:18599]	10844
A_23_P127153	8.01	-0.318	-0.003	-0.315	-2.88	-0.03	-2.01	0.01432	0.97778	0.06779	0.079251	0.986319	0.154337	4.13	0.04396	0	0	0	155	35	0	U88048			NA
A_23_P127175	10.51	0.064	-0.205	0.269	0.84	-2.69	2.5	0.41906	0.02005	0.02867	0.652687	0.053667	0.081703	3.97	0.04835	0	0	0	243	67	0	NM_020150	SAR1A	secretion associated, Ras related GTPase 1A [Source:HGNC Symbol;Acc:HGNC:10534]	56681
A_23_P127186	7.75	-0.011	-0.533	0.522	-0.16	-7.82	5.41	0.87266	1e-05	0.00017	0.948399	9.2e-05	0.001806	30.58	2e-05	0	0	0	388	58	0	NM_206862	TACC2	transforming, acidic coiled-coil containing protein 2 [Source:HGNC Symbol;Acc:HGNC:11523]	10579
A_23_P127195	8.61	-0.145	-0.265	0.12	-2.06	-3.76	1.2	0.06238	0.00285	0.25268	0.206809	0.011208	0.401331	9.2	0.00401	0	0	0	180	33	0	NM_003675	PRPF18	pre-mRNA processing factor 18 [Source:HGNC Symbol;Acc:HGNC:17351]	8559
A_23_P127220	8.57	-0.241	-0.006	-0.236	-2.31	-0.05	-1.6	0.04008	0.95767	0.13746	0.156809	0.973969	0.260689	2.67	0.11109	0	0	0	524	63	0	NM_021800	DNAJC12	DnaJ (Hsp40) homolog, subfamily C, member 12 [Source:HGNC Symbol;Acc:HGNC:28908]	56521
A_23_P127233	7.84	-0.102	-0.211	0.109	-1.55	-3.21	1.17	0.14715	0.00776	0.2647	0.353782	0.025149	0.415089	6.36	0.01359	0	0	0	119	56	0	NM_005871	SMNDC1	survival motor neuron domain containing 1 [Source:HGNC Symbol;Acc:HGNC:16900]	10285
A_23_P127279	8.52	-0.058	-0.301	0.243	-0.89	-4.58	2.61	0.39236	0.00068	0.02312	0.630736	0.003542	0.070137	10.9	0.00214	0	0	0	88	48	0	NM_019054	FAM35A	family with sequence similarity 35, member A [Source:HGNC Symbol;Acc:HGNC:28773]	54537
A_23_P12730	7.47	-0.199	-0.248	0.049	-2.7	-3.35	0.46	0.01989	0.00597	0.65062	0.099463	0.020317	0.763147	9.26	0.00392	0	0	0	27	56	0	NM_015235	CSTF2T	cleavage stimulation factor, 3' pre-RNA, subunit 2, 64kDa, tau variant [Source:HGNC Symbol;Acc:HGNC:17086]	23283
A_23_P12733	7.27	-0.236	0.041	-0.277	-3.92	0.67	-3.25	0.00215	0.51408	0.00725	0.021477	0.645286	0.029109	7.91	0.00677	0	0	0	214	54	0	NM_018649	H2AFY2	H2A histone family, member Y2 [Source:HGNC Symbol;Acc:HGNC:14453]	55506
A_23_P127353	8.76	0.196	0.234	-0.038	1.99	2.37	-0.27	0.07106	0.03594	0.79042	0.225448	0.085326	0.862898	4.78	0.03046	0	0	0	114	48	0	NM_007103	NDUFV1	NADH dehydrogenase (ubiquinone) flavoprotein 1, 51kDa [Source:HGNC Symbol;Acc:HGNC:7716]	4723
A_23_P127385	7.66	0.105	-0.015	0.12	1.15	-0.16	0.93	0.27157	0.87417	0.37096	0.508638	0.919086	0.522821	0.68	0.52604	0	0	0	221	8	0	NM_000256	MYBPC3	myosin binding protein C, cardiac [Source:HGNC Symbol;Acc:HGNC:7551]	4607
A_23_P127426	9.06	-0.38	0.234	-0.614	-2.68	1.66	-3.07	0.02031	0.12452	0.01005	0.101013	0.226185	0.037174	4.97	0.02744	0	0	0	285	67	0	NM_003273	TM7SF2	transmembrane 7 superfamily member 2 [Source:HGNC Symbol;Acc:HGNC:11863]	7108
A_23_P127446	8.36	-0.106	0.048	-0.154	-2.17	0.98	-2.23	0.05137	0.34612	0.0463	0.183601	0.48611	0.116718	2.84	0.09904	0	0	0	382	34	0	NM_006268	DPF2	D4, zinc and double PHD fingers family 2 [Source:HGNC Symbol;Acc:HGNC:9964]	5977
A_23_P127460	7.63	0.035	-0.137	0.172	0.55	-2.2	1.95	0.59054	0.04872	0.076	0.78525	0.108635	0.167962	2.57	0.11859	0	0	0	521	12	0	NM_153253	SIPA1	signal-induced proliferation-associated 1 [Source:HGNC Symbol;Acc:HGNC:10885]	6494
A_23_P127467	8.68	0.198	0.469	-0.271	2.45	5.8	-2.37	0.03091	0.0001	0.03624	0.132321	0.000759	0.097216	19.83	0.00018	0	0	0	136	23	0	NM_032325	EIF1AD	eukaryotic translation initiation factor 1A domain containing [Source:HGNC Symbol;Acc:HGNC:28147]	84285
A_23_P127475	7.54	0.087	0.189	-0.102	1.11	2.41	-0.92	0.28792	0.0334	0.37744	0.525663	0.080587	0.528922	3.53	0.06344	0	0	0	67	85	0	NM_005125	CCS	copper chaperone for superoxide dismutase [Source:HGNC Symbol;Acc:HGNC:1613]	9973
A_23_P127522	9.32	-0.405	0.547	-0.951	-2.26	3.06	-3.76	0.04376	0.01031	0.00287	0.166033	0.031409	0.014361	7.22	0.00912	0	0	-1	443	59	0	NM_145014	HYLS1	hydrolethalus syndrome 1 [Source:HGNC Symbol;Acc:HGNC:26558]	219844
A_23_P127533	9.24	-0.274	0.111	-0.386	-1.09	0.44	-1.08	0.29777	0.66594	0.30034	0.535436	0.772623	0.45264	0.69	0.51999	0	0	0	391	70	0	NM_032299	DCUN1D5	DCN1, defective in cullin neddylation 1, domain containing 5 [Source:HGNC Symbol;Acc:HGNC:28409]	84259
A_23_P12755	8.01	-0.06	-0.244	0.183	-0.4	-1.61	0.86	0.69855	0.13431	0.40862	0.854087	0.239669	0.558374	1.37	0.29131	0	0	0	10	73	0	NM_032211	LOXL4	lysyl oxidase-like 4 [Source:HGNC Symbol;Acc:HGNC:17171]	84171
A_23_P127565	8.65	0.054	0.101	-0.047	0.39	0.74	-0.24	0.7001	0.47392	0.81139	0.854872	0.609001	0.877558	0.35	0.71065	0	0	0	366	20	0	NM_178834	LAYN	layilin [Source:HGNC Symbol;Acc:HGNC:29471]	143903
A_23_P127579	9.4	-0.144	0.58	-0.723	-1.14	4.62	-4.07	0.27561	0.00064	0.00164	0.513333	0.003389	0.009464	11.32	0.00186	0	0	0	504	59	0	NM_000317	PTS	6-pyruvoyltetrahydropterin synthase [Source:HGNC Symbol;Acc:HGNC:9689]	5805
A_23_P127584	7.84	0.156	0.238	-0.082	0.76	1.16	-0.28	0.46165	0.26907	0.78264	0.689733	0.404629	0.857737	0.96	0.41012	0	0	0	254	35	0	NM_006169	NNMT	nicotinamide N-methyltransferase [Source:HGNC Symbol;Acc:HGNC:7861]	4837
A_23_P127584	7.84	0.156	0.238	-0.082	0.76	1.16	-0.28	0.46165	0.26907	0.78264	0.689733	0.404629	0.857737	0.96	0.41012	0	0	0	254	35	0	NM_006169	NNMT	nicotinamide N-methyltransferase [Source:HGNC Symbol;Acc:HGNC:7861]	101928916
A_23_P127613	7.43	-0.124	0.026	-0.15	-1.63	0.34	-1.4	0.12958	0.73669	0.18849	0.326048	0.824064	0.326777	1.39	0.28758	0	0	0	479	12	0	NM_016146	TRAPPC4	trafficking protein particle complex 4 [Source:HGNC Symbol;Acc:HGNC:19943]	100500840
A_23_P127613	7.43	-0.124	0.026	-0.15	-1.63	0.34	-1.4	0.12958	0.73669	0.18849	0.326048	0.824064	0.326777	1.39	0.28758	0	0	0	479	12	0	NM_016146	TRAPPC4	trafficking protein particle complex 4 [Source:HGNC Symbol;Acc:HGNC:19943]	51399
A_23_P127642	8.41	0.003	0.226	-0.223	0.04	3.08	-2.15	0.9691	0.00985	0.05333	0.990929	0.030323	0.129192	4.74	0.03112	0	0	0	93	36	0	NM_015313	ARHGEF12	Rho guanine nucleotide exchange factor (GEF) 12 [Source:HGNC Symbol;Acc:HGNC:14193]	23365
A_23_P127663	7.97	-0.129	0.504	-0.634	-1.11	4.33	-3.84	0.2894	0.00105	0.00246	0.527397	0.005048	0.012868	9.98	0.00299	0	0	0	140	76	0	NM_024081	PRRG4	proline rich Gla (G-carboxyglutamic acid) 4 (transmembrane) [Source:HGNC Symbol;Acc:HGNC:30799]	79056
A_23_P127676	8.37	-0.149	0.059	-0.208	-1.94	0.77	-1.92	0.07708	0.45598	0.08016	0.236415	0.592833	0.175036	2.18	0.15724	0	0	0	178	26	0	NM_014633	CTR9	CTR9, Paf1/RNA polymerase II complex component [Source:HGNC Symbol;Acc:HGNC:16850]	9646
A_23_P127684	7.46	-0.063	0.081	-0.144	-0.82	1.06	-1.33	0.42956	0.31126	0.20987	0.662507	0.45077	0.352911	0.9	0.43488	0	0	0	315	32	0	NM_003697	OR5F1	olfactory receptor, family 5, subfamily F, member 1 [Source:HGNC Symbol;Acc:HGNC:8343]	338674
A_23_P127697	10.57	-0.335	0.646	-0.981	-0.73	1.41	-1.51	0.4805	0.18586	0.15781	0.705073	0.307705	0.286627	1.25	0.32123	0	0	0	469	25	0	AB529247	OR5AQ1P	olfactory receptor, family 5, subfamily AQ, member 1 pseudogene [Source:HGNC Symbol;Acc:HGNC:15259]	NA
A_23_P127721	8.33	0.335	0.004	0.33	2	0.03	1.4	0.06881	0.97906	0.18801	0.220886	0.98697	0.326352	2.01	0.17791	0	0	0	269	7	0	NM_002559	P2RX3	purinergic receptor P2X, ligand-gated ion channel, 3 [Source:HGNC Symbol;Acc:HGNC:8534]	5024
A_23_P127727	8.15	-0.226	0.027	-0.253	-0.42	0.05	-0.33	0.67967	0.96095	0.74372	0.84202	0.976299	0.831656	0.09	0.91374	0	0	0	195	50	0	NM_001039396	MPEG1	macrophage expressed 1 [Source:HGNC Symbol;Acc:HGNC:29619]	219972
A_23_P127793	8.13	-0.121	-0.143	0.022	-1.26	-1.49	0.16	0.23198	0.16396	0.87658	0.463421	0.279186	0.919338	1.9	0.19336	0	0	0	460	57	0	NM_153265	EML3	echinoderm microtubule associated protein like 3 [Source:HGNC Symbol;Acc:HGNC:26666]	256364
A_23_P12784	8.18	-0.423	-0.259	-0.163	-3.25	-1.99	-0.89	0.00727	0.07048	0.39303	0.049918	0.145095	0.543928	7.25	0.00902	0	0	0	372	79	0	NM_012083	FRAT2	frequently rearranged in advanced T-cell lymphomas 2 [Source:HGNC Symbol;Acc:HGNC:16048]	23401
A_23_P127851	7.75	-0.139	-0.016	-0.123	-2.1	-0.24	-1.32	0.05794	0.81273	0.21363	0.197609	0.877677	0.357526	2.24	0.15025	0	0	0	522	26	0	NM_012192	TIMM10B	translocase of inner mitochondrial membrane 10 homolog B (yeast) [Source:HGNC Symbol;Acc:HGNC:4022]	26515
A_23_P127868	8.21	0.033	0.129	-0.097	0.17	0.69	-0.36	0.86439	0.50339	0.72179	0.94459	0.635956	0.814272	0.25	0.78013	0	0	0	163	18	0	NM_183233	SLC22A18	solute carrier family 22, member 18 [Source:HGNC Symbol;Acc:HGNC:10964]	5002
A_23_P127868	8.21	0.033	0.129	-0.097	0.17	0.69	-0.36	0.86439	0.50339	0.72179	0.94459	0.635956	0.814272	0.25	0.78013	0	0	0	163	18	0	NM_183233		Solute carrier family 22 (Organic cation transporter), member 18, isoform CRA_a [Source:UniProtKB/TrEMBL;Acc:A0A024RCG2]	5002
A_23_P127915	7.25	0.04	-0.024	0.064	0.61	-0.37	0.69	0.55348	0.72069	0.50343	0.758895	0.812921	0.644916	0.25	0.78045	0	0	0	155	74	0	NM_030906	STK33	serine/threonine kinase 33 [Source:HGNC Symbol;Acc:HGNC:14568]	65975
A_23_P127926	8.73	-0.32	0.173	-0.493	-3.69	1.99	-4.01	0.00327	0.07101	0.00183	0.028522	0.145961	0.010286	8.77	0.00475	0	0	0	218	82	0	NM_003390	WEE1	WEE1 G2 checkpoint kinase [Source:HGNC Symbol;Acc:HGNC:12761]	7465
A_23_P127948	8.22	0.258	-1.535	1.793	2.05	-12.19	10.07	0.06375	0	0	0.209925	3e-06	3e-05	76.42	0	0	-1	1	36	19	0	NM_001124	ADM	adrenomedullin [Source:HGNC Symbol;Acc:HGNC:259]	133
A_23_P127964	9.77	-0.026	0.887	-0.913	-0.31	10.43	-7.59	0.76419	0	1e-05	0.892797	1e-05	0.0002	54.43	0	0	1	-1	384	66	0	NM_199418	PRCP	prolylcarboxypeptidase (angiotensinase C) [Source:HGNC Symbol;Acc:HGNC:9344]	5547
A_23_P127995	10.01	-0.808	0.218	-1.026	-12.11	3.27	-10.88	0	0.00694	0	1.5e-05	0.022949	1.7e-05	78.66	0	-1	0	-1	479	54	0	NM_001293	CLNS1A	chloride channel, nucleotide-sensitive, 1A [Source:HGNC Symbol;Acc:HGNC:2080]	1207
A_23_P1280	8.63	0.401	-0.206	0.607	5.04	-2.59	5.4	0.00032	0.02393	0.00018	0.005628	0.061986	0.001833	16.07	0.00045	0	0	0	130	47	0	NM_015947	ASCC1	activating signal cointegrator 1 complex subunit 1 [Source:HGNC Symbol;Acc:HGNC:24268]	51008
A_23_P128067	14.94	-0.34	-0.093	-0.248	-2.75	-0.75	-1.42	0.01792	0.46796	0.1829	0.09243	0.604014	0.320161	4.07	0.04563	0	0	0	246	82	0	NM_001035267	ZC3H10	zinc finger CCCH-type containing 10 [Source:HGNC Symbol;Acc:HGNC:25893]	84872
A_23_P128067	14.94	-0.34	-0.093	-0.248	-2.75	-0.75	-1.42	0.01792	0.46796	0.1829	0.09243	0.604014	0.320161	4.07	0.04563	0	0	0	246	82	0	NM_001035267	RPL41	ribosomal protein L41 [Source:HGNC Symbol;Acc:HGNC:10354]	6171
A_23_P128067	14.94	-0.34	-0.093	-0.248	-2.75	-0.75	-1.42	0.01792	0.46796	0.1829	0.09243	0.604014	0.320161	4.07	0.04563	0	0	0	246	82	0	NM_001035267	RPL41P1	ribosomal protein L41 pseudogene 1 [Source:HGNC Symbol;Acc:HGNC:10356]	NA
A_23_P128067	14.94	-0.34	-0.093	-0.248	-2.75	-0.75	-1.42	0.01792	0.46796	0.1829	0.09243	0.604014	0.320161	4.07	0.04563	0	0	0	246	82	0	NM_001035267	RPL41P2	ribosomal protein L41 pseudogene 2 [Source:HGNC Symbol;Acc:HGNC:10357]	NA
A_23_P128067	14.94	-0.34	-0.093	-0.248	-2.75	-0.75	-1.42	0.01792	0.46796	0.1829	0.09243	0.604014	0.320161	4.07	0.04563	0	0	0	246	82	0	NM_001035267			NA
A_23_P128067	14.94	-0.34	-0.093	-0.248	-2.75	-0.75	-1.42	0.01792	0.46796	0.1829	0.09243	0.604014	0.320161	4.07	0.04563	0	0	0	246	82	0	NM_001035267	RPL41P5	ribosomal protein L41 pseudogene 5 [Source:HGNC Symbol;Acc:HGNC:10355]	NA
A_23_P128073	10.56	-0.047	0.143	-0.19	-0.91	2.74	-2.58	0.3825	0.01827	0.02454	0.620887	0.049916	0.073186	4.17	0.04299	0	0	0	40	4	0	NM_139067	SMARCC2	SWI/SNF related, matrix associated, actin dependent regulator of chromatin, subfamily c, member 2 [Source:HGNC Symbol;Acc:HGNC:11105]	6601
A_23_P128073	10.56	-0.047	0.143	-0.19	-0.91	2.74	-2.58	0.3825	0.01827	0.02454	0.620887	0.049916	0.073186	4.17	0.04299	0	0	0	40	4	0	NM_139067	SMARCC2	SWI/SNF related, matrix associated, actin dependent regulator of chromatin, subfamily c, member 2 [Source:HGNC Symbol;Acc:HGNC:11105]	102724664
A_23_P128084	7.85	-0.051	0.044	-0.096	-0.79	0.69	-1.05	0.44297	0.50316	0.31497	0.674191	0.635822	0.467459	0.55	0.58905	0	0	0	362	37	0	NM_002206	ITGA7	integrin, alpha 7 [Source:HGNC Symbol;Acc:HGNC:6143]	3679
A_23_P128126	9.16	-0.049	-0.098	0.049	-0.57	-1.13	0.4	0.58246	0.28036	0.69593	0.779323	0.41758	0.795897	0.8	0.47224	0	0	0	283	1	0	ENST00000543796	RAN	RAN, member RAS oncogene family [Source:HGNC Symbol;Acc:HGNC:9846]	5901
A_23_P128147	13.83	-0.4	-0.185	-0.215	-1.95	-0.9	-0.74	0.076	0.38536	0.47441	0.23426	0.525494	0.619516	2.3	0.14364	0	0	0	217	75	0	NM_006082	TUBA1B	tubulin, alpha 1b [Source:HGNC Symbol;Acc:HGNC:18809]	10376
A_23_P128154	13.31	-0.133	-0.169	0.036	-0.99	-1.26	0.19	0.34069	0.23218	0.8535	0.579094	0.362262	0.905043	1.29	0.31241	0	0	0	170	77	0	NM_032704	TUBA1C	tubulin, alpha 1c [Source:HGNC Symbol;Acc:HGNC:20768]	84790
A_23_P12816	9	-0.293	-0.106	-0.187	-1.79	-0.65	-0.81	0.09963	0.53036	0.43544	0.276204	0.659481	0.584373	1.81	0.20688	0	0	0	398	73	0	NM_018063	HELLS	helicase, lymphoid-specific [Source:HGNC Symbol;Acc:HGNC:4861]	3070
A_23_P128174	7.98	-0.083	-0.354	0.271	-1.25	-5.31	2.87	0.23639	0.00021	0.0145	0.467755	0.001377	0.049095	14.85	0.00062	0	0	0	154	55	0	NM_175623	RAB3IP	RAB3A interacting protein [Source:HGNC Symbol;Acc:HGNC:16508]	117177
A_23_P128192	10.48	0.041	-0.204	0.245	0.49	-2.4	2.04	0.63604	0.03414	0.06469	0.815166	0.081914	0.149301	3	0.08918	0	0	0	399	52	0	NM_002624	PFDN5	prefoldin subunit 5 [Source:HGNC Symbol;Acc:HGNC:8869]	5204
A_23_P128192	10.48	0.041	-0.204	0.245	0.49	-2.4	2.04	0.63604	0.03414	0.06469	0.815166	0.081914	0.149301	3	0.08918	0	0	0	399	52	0	NM_002624	ESPL1	extra spindle pole bodies homolog 1 (S. cerevisiae) [Source:HGNC Symbol;Acc:HGNC:16856]	9700
A_23_P128246	7.7	0.117	-0.3	0.417	1.51	-3.85	3.78	0.15847	0.00246	0.00274	0.36948	0.009952	0.013895	8.53	0.00523	0	0	0	106	15	0	NM_007076	FICD	FIC domain containing [Source:HGNC Symbol;Acc:HGNC:18416]	11153
A_23_P12826	7.32	-0.046	-0.157	0.111	-0.71	-2.44	1.22	0.48948	0.0315	0.24539	0.711359	0.07707	0.393117	3.24	0.07605	0	0	0	443	16	0	BC069749	NA	NA	NA
A_23_P128304	7.75	-0.163	-0.074	-0.089	-2.78	-1.26	-1.07	0.01709	0.23204	0.30469	0.089698	0.362178	0.45687	4.66	0.03264	0	0	0	248	29	0	NM_001003398	BICD1	bicaudal D homolog 1 (Drosophila) [Source:HGNC Symbol;Acc:HGNC:1049]	636
A_23_P128319	9.99	0.245	-0.533	0.777	2.82	-6.14	6.33	0.01586	6e-05	4e-05	0.08533	0.000509	0.000653	22.82	9e-05	0	0	0	443	34	0	NM_001682	ATP2B1	ATPase, Ca++ transporting, plasma membrane 1 [Source:HGNC Symbol;Acc:HGNC:814]	490
A_23_P128323	7.75	0.561	1.193	-0.633	6.27	13.36	-5.01	5e-05	0	0.00033	0.00149	2e-06	0.002933	108.89	0	0	1	0	90	28	0	NM_001038	SCNN1A	sodium channel, non-voltage-gated 1 alpha subunit [Source:HGNC Symbol;Acc:HGNC:10599]	6337
A_23_P128337	14.25	0.132	0.175	-0.043	0.92	1.22	-0.21	0.377	0.24664	0.83492	0.615798	0.378874	0.892626	1.17	0.34553	0	0	0	219	2	0	NM_002824	PTMS	parathymosin [Source:HGNC Symbol;Acc:HGNC:9629]	5763
A_23_P128351	7.46	-0.039	-0.2	0.161	-0.57	-2.94	1.67	0.58118	0.01283	0.12064	0.778399	0.037441	0.236966	4.47	0.03626	0	0	0	413	84	0	NM_032680	CRACR2A	calcium release activated channel regulator 2A [Source:HGNC Symbol;Acc:HGNC:28657]	84766
A_23_P128375	7.67	0.091	-0.168	0.259	0.71	-1.31	1.43	0.49284	0.21427	0.17913	0.713876	0.342315	0.315337	1.11	0.361	0	0	0	242	53	0	NM_032829	FAM222A	family with sequence similarity 222, member A [Source:HGNC Symbol;Acc:HGNC:25915]	84915
A_23_P128384	10.26	-0.282	-0.449	0.167	-3.93	-6.27	1.65	0.00209	5e-05	0.12578	0.021074	0.000443	0.244257	27.38	4e-05	0	0	0	153	15	0	NM_016226	VPS29	vacuolar protein sorting 29 homolog (S. cerevisiae) [Source:HGNC Symbol;Acc:HGNC:14340]	51699
A_23_P128396	8.69	-0.036	-0.353	0.317	-0.27	-2.6	1.65	0.79495	0.02355	0.12497	0.908013	0.061184	0.243049	3.43	0.06761	0	0	0	164	53	0	NM_194271	RNF34	ring finger protein 34, E3 ubiquitin protein ligase [Source:HGNC Symbol;Acc:HGNC:17297]	80196
A_23_P128408	8.36	0.261	-0.352	0.614	2.57	-3.46	4.26	0.02523	0.00494	0.00118	0.116099	0.017417	0.007455	9.27	0.0039	0	0	0	38	59	0	NM_016399	TRIAP1	TP53 regulated inhibitor of apoptosis 1 [Source:HGNC Symbol;Acc:HGNC:26937]	51499
A_23_P128436	8.64	-0.108	-0.141	0.033	-1.31	-1.72	0.29	0.21493	0.11215	0.77862	0.443885	0.208339	0.855598	2.34	0.14021	0	0	0	299	31	0	NM_201515	PPHLN1	periphilin 1 [Source:HGNC Symbol;Acc:HGNC:19369]	51535
A_23_P128486	7.78	0.521	-0.193	0.713	5.06	-1.87	4.9	0.00031	0.08612	0.0004	0.005526	0.169132	0.003303	14.57	0.00068	0	0	0	498	22	0	NM_020375	C12orf5	chromosome 12 open reading frame 5 [Source:HGNC Symbol;Acc:HGNC:1185]	57103
A_23_P12849	8.56	0.005	-0.073	0.077	0.05	-0.81	0.61	0.9583	0.4355	0.55432	0.986774	0.573226	0.68623	0.33	0.72712	0	0	0	435	80	0	NM_178150	FBXO18	F-box protein, helicase, 18 [Source:HGNC Symbol;Acc:HGNC:13620]	84893
A_23_P128532	8.65	-0.132	-0.337	0.205	-1.58	-4.05	1.75	0.14025	0.0017	0.10696	0.343188	0.00741	0.215949	9.47	0.00362	0	0	0	84	38	0	NM_152318	C12orf45	chromosome 12 open reading frame 45 [Source:HGNC Symbol;Acc:HGNC:28628]	121053
A_23_P128541	8.29	0.162	-0.274	0.435	1.5	-2.53	2.85	0.16132	0.02699	0.01513	0.373364	0.068235	0.0507	4.32	0.03958	0	0	0	229	77	0	NM_006700	TRAFD1	TRAF-type zinc finger domain containing 1 [Source:HGNC Symbol;Acc:HGNC:24808]	10906
A_23_P128541	8.29	0.162	-0.274	0.435	1.5	-2.53	2.85	0.16132	0.02699	0.01513	0.373364	0.068235	0.0507	4.32	0.03958	0	0	0	229	77	0	NM_006700		Y RNA [Source:RFAM;Acc:RF00019]	NA
A_23_P128543	8.02	-0.013	0.065	-0.078	-0.2	1	-0.85	0.84702	0.33558	0.4126	0.936892	0.475394	0.562172	0.52	0.60553	0	0	0	531	25	0	NM_014166	MED4	mediator complex subunit 4 [Source:HGNC Symbol;Acc:HGNC:17903]	29079
A_23_P12858	9.16	-0.07	0.262	-0.332	-0.72	2.67	-2.39	0.48739	0.02104	0.03459	0.709903	0.055789	0.093994	3.81	0.05334	0	0	0	277	36	0	NM_152710	TBATA	thymus, brain and testes associated [Source:HGNC Symbol;Acc:HGNC:23511]	219793
A_23_P128587	11.57	0.014	-0.031	0.045	0.2	-0.44	0.45	0.84857	0.66638	0.66041	0.937557	0.772849	0.770645	0.12	0.89073	0	0	0	396	33	0	NM_005870	SAP18	Sin3A-associated protein, 18kDa [Source:HGNC Symbol;Acc:HGNC:10530]	10284
A_23_P128650	8.31	0.081	0.075	0.006	1.08	0.99	0.06	0.30266	0.33999	0.95392	0.540775	0.479772	0.970595	1.08	0.37241	0	0	0	55	63	0	NM_014252	NA	NA	NA
A_23_P12866	7.36	0.008	-0.273	0.282	0.1	-3.2	2.33	0.92359	0.00789	0.03848	0.971173	0.025488	0.101635	5.13	0.02528	0	0	0	56	80	0	NM_153336	PSTK	phosphoseryl-tRNA kinase [Source:HGNC Symbol;Acc:HGNC:28578]	118672
A_23_P12866	7.36	0.008	-0.273	0.282	0.1	-3.2	2.33	0.92359	0.00789	0.03848	0.971173	0.025488	0.101635	5.13	0.02528	0	0	0	56	80	0	NM_153336	PSTK	phosphoseryl-tRNA kinase [Source:HGNC Symbol;Acc:HGNC:28578]	102724038
A_23_P128663	7.41	0.053	-0.401	0.454	0.77	-5.85	4.68	0.45519	9e-05	0.00058	0.684237	0.000716	0.004314	17.4	0.00032	0	0	0	143	80	0	NM_014363	SACS	sacsin molecular chaperone [Source:HGNC Symbol;Acc:HGNC:10519]	26278
A_23_P128698	8.82	-0.042	-1.05	1.008	-0.16	-4.1	2.79	0.87252	0.00155	0.01688	0.948399	0.006895	0.055375	8.43	0.00544	0	-1	0	423	18	0	NM_005842	SPRY2	sprouty homolog 2 (Drosophila) [Source:HGNC Symbol;Acc:HGNC:11270]	10253
A_23_P128706	10.37	-0.327	-1.418	1.092	-1.95	-8.47	4.61	0.07571	0	0.00065	0.233882	5e-05	0.004757	37.75	1e-05	0	-1	1	17	16	0	NM_001376	DYNC1H1	dynein, cytoplasmic 1, heavy chain 1 [Source:HGNC Symbol;Acc:HGNC:2961]	1778
A_23_P128728	7.39	-0.021	-0.724	0.704	-0.3	-10.58	7.27	0.76796	0	1e-05	0.89387	1e-05	0.000265	56.03	0	0	0	0	142	23	0	NM_001172	ARG2	arginase 2 [Source:HGNC Symbol;Acc:HGNC:664]	384
A_23_P128734	9.96	-0.196	-0.232	0.036	-1.43	-1.7	0.19	0.17779	0.11585	0.85475	0.396097	0.213839	0.905757	2.47	0.12741	0	0	0	405	31	0	NM_004450	ERH	enhancer of rudimentary homolog (Drosophila) [Source:HGNC Symbol;Acc:HGNC:3447]	2079
A_23_P12874	9.63	0.24	-1.239	1.479	3.97	-20.52	17.32	0.00195	0	0	0.020224	0	1e-06	218.39	0	0	-1	1	414	15	0	NM_012341	NA	NA	NA
A_23_P128773	7.83	-0.256	0.495	-0.751	-3.87	7.48	-8.03	0.00234	1e-05	0	0.022555	0.000127	0.000137	35.47	1e-05	0	0	0	61	57	0	NM_203356	CTAGE11P	CTAGE family, member 11, pseudogene [Source:HGNC Symbol;Acc:HGNC:37293]	647288
A_23_P128773	7.83	-0.256	0.495	-0.751	-3.87	7.48	-8.03	0.00234	1e-05	0	0.022555	0.000127	0.000137	35.47	1e-05	0	0	0	61	57	0	NM_203356		cTAGE family member 5 [Source:UniProtKB/TrEMBL;Acc:G3V599]	4253
A_23_P128773	7.83	-0.256	0.495	-0.751	-3.87	7.48	-8.03	0.00234	1e-05	0	0.022555	0.000127	0.000137	35.47	1e-05	0	0	0	61	57	0	NM_203356	CTAGE12P	CTAGE family, member 12, pseudogene [Source:HGNC Symbol;Acc:HGNC:37297]	NA
A_23_P128773	7.83	-0.256	0.495	-0.751	-3.87	7.48	-8.03	0.00234	1e-05	0	0.022555	0.000127	0.000137	35.47	1e-05	0	0	0	61	57	0	NM_203356	CTAGE16P	CTAGE family, member 16, pseudogene [Source:HGNC Symbol;Acc:HGNC:41967]	NA
A_23_P128773	7.83	-0.256	0.495	-0.751	-3.87	7.48	-8.03	0.00234	1e-05	0	0.022555	0.000127	0.000137	35.47	1e-05	0	0	0	61	57	0	NM_203356	CTAGE5	CTAGE family, member 5 [Source:HGNC Symbol;Acc:HGNC:7057]	4253
A_23_P128783	7.52	-0.104	-0.411	0.308	-1.96	-7.78	4.12	0.0744	1e-05	0.00151	0.231369	9.4e-05	0.008988	32.22	2e-05	0	0	0	188	9	0	NM_018453	EAPP	E2F-associated phosphoprotein [Source:HGNC Symbol;Acc:HGNC:19312]	55837
A_23_P128817	8.73	-1.05	-0.206	-0.845	-6.54	-1.28	-3.72	3e-05	0.22494	0.00309	0.001168	0.354408	0.01521	22.19	0.00011	-1	0	-1	244	52	0	NM_004563	PCK2	phosphoenolpyruvate carboxykinase 2 (mitochondrial) [Source:HGNC Symbol;Acc:HGNC:8725]	5106
A_23_P128828	10.96	-0.264	-0.147	-0.117	-2.34	-1.3	-0.73	0.03803	0.21799	0.47787	0.151679	0.34658	0.622572	3.58	0.06123	0	0	0	138	51	0	NM_004643	BCL2L2-PABPN1	BCL2L2-PABPN1 readthrough [Source:HGNC Symbol;Acc:HGNC:42959]	100529063
A_23_P128828	10.96	-0.264	-0.147	-0.117	-2.34	-1.3	-0.73	0.03803	0.21799	0.47787	0.151679	0.34658	0.622572	3.58	0.06123	0	0	0	138	51	0	NM_004643	PABPN1	poly(A) binding protein, nuclear 1 [Source:HGNC Symbol;Acc:HGNC:8565]	8106
A_23_P12884	7.39	0.03	-0.206	0.237	0.44	-3.01	2.44	0.66754	0.01121	0.03174	0.834358	0.033578	0.088067	4.63	0.03323	0	0	0	496	42	0	NM_005308	NA	NA	NA
A_23_P128897	7.76	0.02	-0.005	0.025	0.26	-0.06	0.23	0.80239	0.95037	0.82511	0.911599	0.969538	0.886904	0.03	0.9659	0	0	0	416	83	0	A_23_P128897	NA	NA	NA
A_23_P128919	11.9	-0.142	0.514	-0.655	-0.75	2.71	-2.44	0.47055	0.01951	0.03163	0.696676	0.05253	0.087824	3.94	0.04928	0	0	0	102	14	0	NM_002306	LGALS3	lectin, galactoside-binding, soluble, 3 [Source:HGNC Symbol;Acc:HGNC:6563]	3958
A_23_P128940	8.53	0.056	-0.345	0.401	0.78	-4.81	3.95	0.45018	0.00047	0.00203	0.679706	0.002631	0.011203	11.86	0.00155	0	0	0	199	13	0	NM_024558	VCPKMT	valosin containing protein lysine (K) methyltransferase [Source:HGNC Symbol;Acc:HGNC:20352]	79609
A_23_P128956	7.95	0.019	-0.077	0.096	0.22	-0.88	0.78	0.82922	0.39693	0.45216	0.926931	0.536794	0.600074	0.41	0.67219	0	0	0	180	1	0	NM_021260	ZFYVE1	zinc finger, FYVE domain containing 1 [Source:HGNC Symbol;Acc:HGNC:13180]	53349
A_23_P12896	7.57	-0.107	0.31	-0.418	-1.9	5.5	-5.23	0.08181	0.00015	0.00023	0.244555	0.001081	0.002243	16.93	0.00036	0	0	0	338	33	0	NM_022725	FANCF	Fanconi anemia, complementation group F [Source:HGNC Symbol;Acc:HGNC:3587]	2188
A_23_P128967	8.33	-0.195	-0.072	-0.123	-2.11	-0.78	-0.94	0.05768	0.45238	0.36682	0.197067	0.589127	0.518426	2.52	0.12332	0	0	0	305	45	0	NM_005589	ALDH6A1	aldehyde dehydrogenase 6 family, member A1 [Source:HGNC Symbol;Acc:HGNC:7179]	4329
A_23_P128974	7.59	0.355	-0.128	0.483	4.17	-1.51	4.01	0.00139	0.15809	0.00182	0.015841	0.271032	0.010267	9.82	0.00317	0	0	0	357	44	0	NM_006399	BATF	basic leucine zipper transcription factor, ATF-like [Source:HGNC Symbol;Acc:HGNC:958]	10538
A_23_P128991	11.82	-0.09	-0.455	0.365	-0.61	-3.06	1.74	0.55663	0.01014	0.10849	0.761484	0.031019	0.218508	4.88	0.02894	0	0	0	55	8	0	NM_031210	SLIRP	SRA stem-loop interacting RNA binding protein [Source:HGNC Symbol;Acc:HGNC:20495]	81892
A_23_P129014	7.97	-0.198	-0.387	0.189	-2.2	-4.31	1.49	0.04859	0.00109	0.1631	0.177433	0.005194	0.293948	11.7	0.00163	0	0	0	349	17	0	NM_145231	EFCAB11	EF-hand calcium binding domain 11 [Source:HGNC Symbol;Acc:HGNC:20357]	90141
A_23_P129014	7.97	-0.198	-0.387	0.189	-2.2	-4.31	1.49	0.04859	0.00109	0.1631	0.177433	0.005194	0.293948	11.7	0.00163	0	0	0	349	17	0	NM_145231	EFCAB11	EF-hand calcium binding domain 11 [Source:HGNC Symbol;Acc:HGNC:20357]	102725477
A_23_P129031	8.2	-0.303	-0.33	0.027	-4.46	-4.86	0.28	0.00084	0.00042	0.78094	0.010949	0.002446	0.85661	21.77	0.00012	0	0	0	323	25	0	NM_004993	ATXN3	ataxin 3 [Source:HGNC Symbol;Acc:HGNC:7106]	4287
A_23_P129038	8.67	-0.554	0.204	-0.758	-3.23	1.19	-3.13	0.00742	0.25701	0.00899	0.05056	0.390308	0.034236	5.94	0.01666	0	0	0	86	4	0	NM_016337	EVL	Enah/Vasp-like [Source:HGNC Symbol;Acc:HGNC:20234]	51466
A_23_P129058	9.08	-0.221	-0.001	-0.22	-3.07	-0.01	-2.16	0.01008	0.99335	0.05212	0.062271	0.995891	0.127032	4.7	0.03181	0	0	0	304	5	0	NM_005154	USP8	ubiquitin specific peptidase 8 [Source:HGNC Symbol;Acc:HGNC:12631]	9101
A_23_P129075	7.93	-0.445	-0.015	-0.43	-4.67	-0.15	-3.19	0.00059	0.8808	0.00801	0.008581	0.923629	0.031279	10.91	0.00214	0	0	0	323	12	0	NM_024908	WDR76	WD repeat domain 76 [Source:HGNC Symbol;Acc:HGNC:25773]	79968
A_23_P129101	9.12	0.147	1.338	-1.191	1.83	16.62	-10.46	0.09315	0	0	0.264716	0	2.3e-05	139.78	0	0	1	-1	487	3	0	NM_000520	HEXA	hexosaminidase A (alpha polypeptide) [Source:HGNC Symbol;Acc:HGNC:4878]	3073
A_23_P12911	9.75	0.345	0.729	-0.384	3.47	7.32	-2.73	0.00486	1e-05	0.01875	0.037771	0.000147	0.060058	32.83	2e-05	0	0	0	52	12	0	NM_022338	C11orf24	chromosome 11 open reading frame 24 [Source:HGNC Symbol;Acc:HGNC:1174]	53838
A_23_P129118	8.54	-0.081	-0.062	-0.019	-1.45	-1.11	-0.24	0.17249	0.28788	0.81427	0.389184	0.425265	0.879936	1.68	0.22917	0	0	0	37	62	0	NM_005707	PDCD7	programmed cell death 7 [Source:HGNC Symbol;Acc:HGNC:8767]	10081
A_23_P129157	7.92	0.002	0.428	-0.426	0.03	6.79	-4.78	0.97273	2e-05	0.00049	0.991791	0.000253	0.003852	23.04	9e-05	0	0	0	329	21	0	NM_024608	NEIL1	nei endonuclease VIII-like 1 (E. coli) [Source:HGNC Symbol;Acc:HGNC:18448]	693216
A_23_P129157	7.92	0.002	0.428	-0.426	0.03	6.79	-4.78	0.97273	2e-05	0.00049	0.991791	0.000253	0.003852	23.04	9e-05	0	0	0	329	21	0	NM_024608	NEIL1	nei endonuclease VIII-like 1 (E. coli) [Source:HGNC Symbol;Acc:HGNC:18448]	102725363
A_23_P129157	7.92	0.002	0.428	-0.426	0.03	6.79	-4.78	0.97273	2e-05	0.00049	0.991791	0.000253	0.003852	23.04	9e-05	0	0	0	329	21	0	NM_024608	NEIL1	nei endonuclease VIII-like 1 (E. coli) [Source:HGNC Symbol;Acc:HGNC:18448]	79661
A_23_P129174	7.44	-0.233	0.113	-0.345	-3.39	1.64	-3.55	0.0056	0.12823	0.00415	0.041359	0.231458	0.018905	7.08	0.00971	0	0	0	326	40	0	NM_017691	LRRC49	leucine rich repeat containing 49 [Source:HGNC Symbol;Acc:HGNC:25965]	54839
A_23_P129188	7.98	-0.393	0.211	-0.604	-5.09	2.73	-5.53	0.00029	0.0187	0.00015	0.005382	0.050801	0.001588	16.66	0.00038	0	0	0	381	3	0	NM_033429	CALML4	calmodulin-like 4 [Source:HGNC Symbol;Acc:HGNC:18445]	91860
A_23_P129188	7.98	-0.393	0.211	-0.604	-5.09	2.73	-5.53	0.00029	0.0187	0.00015	0.005382	0.050801	0.001588	16.66	0.00038	0	0	0	381	3	0	NM_033429		Uncharacterized protein [Source:UniProtKB/TrEMBL;Acc:H3BRN7]	NA
A_23_P1292	7.37	0.074	0.257	-0.183	1.13	3.91	-1.97	0.28251	0.0022	0.07363	0.520745	0.009119	0.164163	8.27	0.00583	0	0	0	186	66	0	NM_000124	ERCC6	excision repair cross-complementation group 6 [Source:HGNC Symbol;Acc:HGNC:3438]	2074
A_23_P12920	7.45	-0.103	0.046	-0.149	-1.65	0.73	-1.68	0.12601	0.48002	0.11929	0.320042	0.614385	0.234921	1.62	0.23865	0	0	0	87	82	0	NM_004584	RAD9A	RAD9 homolog A (S. pombe) [Source:HGNC Symbol;Acc:HGNC:9827]	5883
A_23_P12920	7.45	-0.103	0.046	-0.149	-1.65	0.73	-1.68	0.12601	0.48002	0.11929	0.320042	0.614385	0.234921	1.62	0.23865	0	0	0	87	82	0	NM_004584	RAD9A	RAD9 homolog A (S. pombe) [Source:HGNC Symbol;Acc:HGNC:9827]	100130987
A_23_P129209	9.92	0.529	0.697	-0.168	4.39	5.79	-0.99	0.00094	0.0001	0.34273	0.011935	0.000764	0.495022	26.44	5e-05	0	0	0	214	31	0	NM_002168	IDH2	isocitrate dehydrogenase 2 (NADP+), mitochondrial [Source:HGNC Symbol;Acc:HGNC:5383]	3418
A_23_P129221	8.11	0.07	0.992	-0.922	1.3	18.39	-12.09	0.21989	0	0	0.450148	0	8e-06	169.95	0	0	1	-1	128	12	0	NM_000137	FAH	fumarylacetoacetate hydrolase (fumarylacetoacetase) [Source:HGNC Symbol;Acc:HGNC:3579]	2184
A_23_P129258	16.77	0.029	-0.089	0.118	0.16	-0.48	0.45	0.87946	0.63983	0.66145	0.951509	0.751477	0.771524	0.13	0.88158	0	0	0	504	22	0	A_23_P129258	NA	NA	NA
A_23_P129301	8.71	-0.46	-0.384	-0.076	-3.58	-2.99	-0.42	0.00396	0.01163	0.68379	0.032675	0.034581	0.787177	10.87	0.00217	0	0	0	382	81	0	NM_018097	HAUS2	HAUS augmin-like complex, subunit 2 [Source:HGNC Symbol;Acc:HGNC:25530]	55142
A_23_P129313	8.59	0.088	-0.118	0.206	1.31	-1.75	2.16	0.21691	0.10649	0.05236	0.44637	0.200222	0.127465	2.38	0.13571	0	0	0	282	29	0	NM_001159508	IVD	isovaleryl-CoA dehydrogenase [Source:HGNC Symbol;Acc:HGNC:6186]	3712
A_23_P129322	7.87	0.022	-0.076	0.098	0.3	-1.04	0.94	0.77226	0.32035	0.36461	0.896041	0.459818	0.51665	0.58	0.57393	0	0	0	437	30	0	NM_002225	IVD	isovaleryl-CoA dehydrogenase [Source:HGNC Symbol;Acc:HGNC:6186]	3712
A_23_P129358	7.44	-0.099	-0.179	0.08	-1.17	-2.12	0.67	0.26382	0.05652	0.51796	0.500393	0.122166	0.65652	2.93	0.09318	0	0	0	156	57	0	NM_024860	SETD6	SET domain containing 6 [Source:HGNC Symbol;Acc:HGNC:26116]	79918
A_23_P129405	10.04	0.308	-0.007	0.315	4.55	-0.11	3.29	0.00072	0.91786	0.00667	0.00988	0.947518	0.027217	10.36	0.0026	0	0	0	296	55	0	A_23_P129405	NA	NA	NA
A_23_P129413	10.93	0.093	0.329	-0.236	1	3.53	-1.79	0.33908	0.00434	0.09938	0.57748	0.015691	0.204561	6.72	0.01144	0	0	0	263	28	0	NM_022357	DPEP3	dipeptidase 3 [Source:HGNC Symbol;Acc:HGNC:23029]	64180
A_23_P129433	8.05	-0.1	0.053	-0.153	-1.23	0.66	-1.34	0.2415	0.5245	0.20689	0.474064	0.653997	0.349164	0.98	0.40537	0	0	0	16	64	0	NM_004594	SLC9A5	solute carrier family 9, subfamily A (NHE5, cation proton antiporter 5), member 5 [Source:HGNC Symbol;Acc:HGNC:11078]	6553
A_23_P129458	7.67	-0.309	-0.049	-0.26	-3.24	-0.51	-1.93	0.00737	0.61806	0.07862	0.050371	0.733478	0.172439	5.37	0.02219	0	0	0	219	49	0	NM_145168	SDR42E1	short chain dehydrogenase/reductase family 42E, member 1 [Source:HGNC Symbol;Acc:HGNC:29834]	93517
A_23_P129476	8.8	-0.017	0.096	-0.113	-0.22	1.27	-1.05	0.82897	0.23041	0.31453	0.926931	0.360448	0.466999	0.83	0.46221	0	0	0	518	46	0	NM_004913	VPS9D1	VPS9 domain containing 1 [Source:HGNC Symbol;Acc:HGNC:13526]	9605
A_23_P129486	8.6	0.372	-0.107	0.479	3.45	-1	3.14	0.005	0.3395	0.00875	0.038482	0.479383	0.033519	6.45	0.01301	0	0	0	392	21	0	NM_016332	MSRB1	methionine sulfoxide reductase B1 [Source:HGNC Symbol;Acc:HGNC:14133]	51734
A_23_P12950	8.36	0.158	0.146	0.013	1.92	1.76	0.11	0.08023	0.10411	0.91562	0.24142	0.196534	0.94459	3.39	0.06916	0	0	0	208	47	0	NM_016506	KBTBD4	kelch repeat and BTB (POZ) domain containing 4 [Source:HGNC Symbol;Acc:HGNC:23761]	55709
A_23_P129513	8.69	0.054	-0.132	0.186	0.77	-1.88	1.88	0.45477	0.08551	0.08603	0.683879	0.168127	0.184088	2.06	0.17088	0	0	0	225	83	0	NM_006428	MRPL28	mitochondrial ribosomal protein L28 [Source:HGNC Symbol;Acc:HGNC:14484]	10573
A_23_P129556	7.31	0.102	-0.364	0.466	1.18	-4.23	3.83	0.26076	0.00124	0.00253	0.496615	0.005768	0.013124	9.65	0.00337	0	0	0	437	41	0	NM_000418	IL4R	interleukin 4 receptor [Source:HGNC Symbol;Acc:HGNC:6015]	3566
A_23_P129569	8.04	-0.222	-0.003	-0.219	-1.98	-0.02	-1.38	0.07185	0.98248	0.19229	0.226575	0.989471	0.330821	1.96	0.18463	0	0	0	81	25	0	NM_024675	PALB2	partner and localizer of BRCA2 [Source:HGNC Symbol;Acc:HGNC:26144]	79728
A_23_P129587	7.84	-0.161	0.134	-0.295	-1.87	1.55	-2.42	0.08748	0.1479	0.03317	0.255124	0.257696	0.091052	2.94	0.09247	0	0	0	157	23	0	NM_153028	ZNF75A	zinc finger protein 75a [Source:HGNC Symbol;Acc:HGNC:13146]	7627
A_23_P129606	7.52	-0.068	-0.223	0.154	-0.81	-2.65	1.3	0.43188	0.02152	0.21861	0.664441	0.056821	0.363479	3.85	0.05202	0	0	0	198	42	0	NM_018332	DDX19A	DEAD (Asp-Glu-Ala-Asp) box polypeptide 19A [Source:HGNC Symbol;Acc:HGNC:25628]	102724375
A_23_P129606	7.52	-0.068	-0.223	0.154	-0.81	-2.65	1.3	0.43188	0.02152	0.21861	0.664441	0.056821	0.363479	3.85	0.05202	0	0	0	198	42	0	NM_018332	DDX19A	DEAD (Asp-Glu-Ala-Asp) box polypeptide 19A [Source:HGNC Symbol;Acc:HGNC:25628]	55308
A_23_P129606	7.52	-0.068	-0.223	0.154	-0.81	-2.65	1.3	0.43188	0.02152	0.21861	0.664441	0.056821	0.363479	3.85	0.05202	0	0	0	198	42	0	NM_018332	DDX19A	DEAD (Asp-Glu-Ala-Asp) box polypeptide 19A [Source:HGNC Symbol;Acc:HGNC:25628]	102725164
A_23_P129629	11.07	0.171	0.185	-0.014	0.97	1.04	-0.05	0.35413	0.31846	0.95741	0.593079	0.457876	0.972794	1.01	0.39441	0	0	0	155	4	0	NM_005954	MT3	metallothionein 3 [Source:HGNC Symbol;Acc:HGNC:7408]	4504
A_23_P12965	7.65	-0.04	0.319	-0.359	-0.47	3.75	-2.98	0.64958	0.00292	0.0118	0.823693	0.011443	0.042154	7.14	0.00947	0	0	0	251	65	0	NM_002033	FUT4	fucosyltransferase 4 (alpha (1,3) fucosyltransferase, myeloid-specific) [Source:HGNC Symbol;Acc:HGNC:4015]	2526
A_23_P129659	7.58	-0.045	-0.103	0.058	-0.7	-1.59	0.63	0.4975	0.13827	0.54077	0.71757	0.245042	0.675356	1.51	0.26084	0	0	0	352	46	0	NM_138447	ZNF689	zinc finger protein 689 [Source:HGNC Symbol;Acc:HGNC:25173]	115509
A_23_P129678	8.23	0.026	-0.186	0.212	0.41	-2.89	2.33	0.69073	0.01399	0.03862	0.848485	0.040163	0.101909	4.25	0.04102	0	0	0	341	39	0	NM_014712	SETD1A	SET domain containing 1A [Source:HGNC Symbol;Acc:HGNC:29010]	9739
A_23_P129695	8.58	0.409	0.451	-0.042	4.78	5.27	-0.34	0.00049	0.00022	0.73628	0.007521	0.001437	0.82577	25.31	6e-05	0	0	0	272	81	0	NM_138440	VASN	vasorin [Source:HGNC Symbol;Acc:HGNC:18517]	114990
A_23_P129704	9.56	-0.078	-0.672	0.594	-0.88	-7.59	4.74	0.39453	1e-05	0.00052	0.632825	0.000113	0.004006	29.18	3e-05	0	0	0	217	69	0	NM_018975	TERF2IP	telomeric repeat binding factor 2, interacting protein [Source:HGNC Symbol;Acc:HGNC:19246]	54386
A_23_P129738	8.65	-0.065	-0.084	0.019	-0.63	-0.81	0.13	0.54054	0.43196	0.89896	0.748648	0.570217	0.93471	0.53	0.6021	0	0	0	452	7	0	NM_004524	LLGL2	lethal giant larvae homolog 2 (Drosophila) [Source:HGNC Symbol;Acc:HGNC:6629]	3993
A_23_P129778	7.51	-0.215	-0.046	-0.169	-3.72	-0.8	-2.07	0.00306	0.44045	0.06168	0.027208	0.57822	0.144067	7.25	0.00903	0	0	0	106	63	0	AK000352	NA	NA	NA
A_23_P129786	8.92	0.043	0.218	-0.175	0.44	2.27	-1.29	0.66466	0.04276	0.22094	0.832844	0.097766	0.365988	2.68	0.10998	0	0	0	258	46	0	NM_001005291	SREBF1	sterol regulatory element binding transcription factor 1 [Source:HGNC Symbol;Acc:HGNC:11289]	6720
A_23_P129801	7.85	-0.089	0.208	-0.297	-1.11	2.59	-2.62	0.28808	0.0241	0.02289	0.52584	0.062315	0.069656	3.98	0.04826	0	0	0	479	76	0	NM_006822	RAB40B	RAB40B, member RAS oncogene family [Source:HGNC Symbol;Acc:HGNC:18284]	10966
A_23_P129829	10.95	0.055	0.095	-0.04	0.68	1.18	-0.35	0.50814	0.26094	0.73058	0.725636	0.394857	0.821774	0.93	0.42158	0	0	0	2	41	0	NM_139280	ORMDL3	ORMDL sphingolipid biosynthesis regulator 3 [Source:HGNC Symbol;Acc:HGNC:16038]	94103
A_23_P12989	10.52	-0.036	0.411	-0.447	-0.2	2.29	-1.76	0.84397	0.0418	0.10476	0.935257	0.096054	0.212672	2.63	0.11379	0	0	0	76	81	0	NM_012094	PRDX5	peroxiredoxin 5 [Source:HGNC Symbol;Acc:HGNC:9355]	25824
A_23_P129896	8.63	-0.025	0.524	-0.549	-0.17	3.6	-2.67	0.86503	0.00381	0.02089	0.944636	0.014071	0.06514	6.5	0.01271	0	0	0	410	10	0	NM_001031806	ALDH3A2	aldehyde dehydrogenase 3 family, member A2 [Source:HGNC Symbol;Acc:HGNC:403]	102723962
A_23_P129896	8.63	-0.025	0.524	-0.549	-0.17	3.6	-2.67	0.86503	0.00381	0.02089	0.944636	0.014071	0.06514	6.5	0.01271	0	0	0	410	10	0	NM_001031806	ALDH3A2	aldehyde dehydrogenase 3 family, member A2 [Source:HGNC Symbol;Acc:HGNC:403]	224
A_23_P88626	9.09	0.857	-0.854	1.711	4.02	-4	5.67	0.00181	0.00185	0.00012	0.019163	0.007939	0.001354	16.08	0.00045	1	-1	1	178	19	0	NM_001150	ANPEP	alanyl (membrane) aminopeptidase [Source:HGNC Symbol;Acc:HGNC:500]	290
A_23_P154037	8.12	1.006	-1.652	2.659	11.41	-18.73	21.32	0	0	0	2.2e-05	0	0	240.59	0	1	-1	1	104	55	0	NM_001159	AOX1	aldehyde oxidase 1 [Source:HGNC Symbol;Acc:HGNC:553]	316
A_23_P259071	9.15	-1.698	1.269	-2.967	-6.14	4.59	-7.59	6e-05	0.00067	1e-05	0.001717	0.003517	0.0002	29.4	3e-05	-1	1	-1	444	51	0	NM_001657	AREG	amphiregulin [Source:HGNC Symbol;Acc:HGNC:651]	374
A_23_P94501	11.98	1.452	-0.844	2.296	9.39	-5.46	10.5	0	0.00016	0	8.5e-05	0.001135	2.2e-05	59.03	0	1	-1	1	40	34	0	NM_000700	ANXA1	annexin A1 [Source:HGNC Symbol;Acc:HGNC:533]	301
A_23_P129925	7.72	-0.017	0.043	-0.06	-0.15	0.39	-0.38	0.88128	0.70249	0.70733	0.952039	0.799327	0.803908	0.09	0.9161	0	0	0	188	71	0	NM_152270	NA	NA	NA
A_23_P129935	12.25	-0.027	0.567	-0.595	-0.17	3.51	-2.6	0.86768	0.00447	0.02351	0.94612	0.016053	0.070996	6.19	0.01477	0	0	0	394	85	0	NM_030938	VMP1	vacuole membrane protein 1 [Source:HGNC Symbol;Acc:HGNC:29559]	406991
A_23_P129935	12.25	-0.027	0.567	-0.595	-0.17	3.51	-2.6	0.86768	0.00447	0.02351	0.94612	0.016053	0.070996	6.19	0.01477	0	0	0	394	85	0	NM_030938	VMP1	vacuole membrane protein 1 [Source:HGNC Symbol;Acc:HGNC:29559]	81671
A_23_P129956	7.97	0.065	0.234	-0.168	0.8	2.85	-1.45	0.44209	0.01509	0.17332	0.673626	0.042714	0.307512	4.37	0.03839	0	0	0	302	58	0	NM_004090	DUSP3	dual specificity phosphatase 3 [Source:HGNC Symbol;Acc:HGNC:3069]	1845
A_23_P129989	10.72	0.096	0.272	-0.176	1.09	3.08	-1.41	0.29906	0.00982	0.1846	0.536403	0.03026	0.322132	5.34	0.02263	0	0	0	321	48	0	NM_001524	HCRT	hypocretin (orexin) neuropeptide precursor [Source:HGNC Symbol;Acc:HGNC:4847]	3060
A_23_P129996	7.55	-0.037	-0.184	0.147	-0.55	-2.7	1.52	0.5953	0.01987	0.15499	0.788521	0.053334	0.283128	3.79	0.05413	0	0	0	189	48	0	NM_173079	RUNDC1	RUN domain containing 1 [Source:HGNC Symbol;Acc:HGNC:25418]	146923
A_23_P130020	9.6	-0.09	0.077	-0.167	-0.71	0.62	-0.94	0.48906	0.54861	0.36533	0.711352	0.674806	0.517258	0.45	0.65068	0	0	0	83	9	0	NM_016001	UTP18	UTP18 small subunit (SSU) processome component homolog (yeast) [Source:HGNC Symbol;Acc:HGNC:24274]	51096
A_23_P130040	10.12	0.116	-0.1	0.215	0.73	-0.63	0.96	0.4814	0.54287	0.35776	0.705681	0.670055	0.509722	0.46	0.64172	0	0	0	245	13	0	NM_002634	PHB	prohibitin [Source:HGNC Symbol;Acc:HGNC:8912]	5245
A_23_P130064	9.41	-0.187	0.43	-0.618	-2.26	5.18	-5.26	0.04422	0.00025	0.00022	0.167098	0.001615	0.002183	15.95	0.00046	0	0	0	480	21	0	NM_007241			NA
A_23_P130064	9.41	-0.187	0.43	-0.618	-2.26	5.18	-5.26	0.04422	0.00025	0.00022	0.167098	0.001615	0.002183	15.95	0.00046	0	0	0	480	21	0	NM_007241	SNF8	SNF8, ESCRT-II complex subunit [Source:HGNC Symbol;Acc:HGNC:17028]	102723473
A_23_P130064	9.41	-0.187	0.43	-0.618	-2.26	5.18	-5.26	0.04422	0.00025	0.00022	0.167098	0.001615	0.002183	15.95	0.00046	0	0	0	480	21	0	NM_007241	SNF8	SNF8, ESCRT-II complex subunit [Source:HGNC Symbol;Acc:HGNC:17028]	11267
A_23_P130089	8.35	-0.014	-0.032	0.018	-0.16	-0.36	0.14	0.87392	0.72345	0.88978	0.949133	0.81498	0.929217	0.08	0.92465	0	0	0	305	77	0	NM_174887	IFT20	intraflagellar transport 20 [Source:HGNC Symbol;Acc:HGNC:30989]	90410
A_23_P130107	8.41	0.092	0.118	-0.026	1.25	1.6	-0.25	0.23717	0.13603	0.80604	0.468498	0.242005	0.873951	2.06	0.17154	0	0	0	237	34	0	AK001683	ZZEF1	zinc finger, ZZ-type with EF-hand domain 1 [Source:HGNC Symbol;Acc:HGNC:29027]	23140
A_23_P130169	9.9	0.096	0.059	0.036	1.1	0.68	0.29	0.29427	0.50868	0.77358	0.532071	0.640304	0.851964	0.84	0.45805	0	0	0	214	3	0	NM_014726	TBKBP1	TBK1 binding protein 1 [Source:HGNC Symbol;Acc:HGNC:30140]	9755
A_23_P13018	9.42	0.29	0.529	-0.239	3.15	5.74	-1.83	0.00864	0.0001	0.09244	0.056101	0.000806	0.193798	21.46	0.00012	0	0	0	390	6	0	NM_198897	FIBP	fibroblast growth factor (acidic) intracellular binding protein [Source:HGNC Symbol;Acc:HGNC:3705]	9158
A_23_P130182	9.31	-0.315	-0.286	-0.029	-2.23	-2.03	-0.14	0.04597	0.06578	0.88834	0.171208	0.137276	0.928018	4.56	0.03455	0	0	0	462	1	0	NM_004217	AURKB	aurora kinase B [Source:HGNC Symbol;Acc:HGNC:11390]	9212
A_23_P130187	8.55	0.065	0.104	-0.039	0.73	1.17	-0.31	0.47829	0.26605	0.76346	0.703494	0.401079	0.845565	0.95	0.41449	0	0	0	362	21	0	A_23_P130187	NA	NA	NA
A_23_P130194	9.06	0.16	0.183	-0.024	1.06	1.22	-0.11	0.31035	0.24709	0.91295	0.549077	0.37926	0.942887	1.31	0.30804	0	0	0	384	47	0	NM_006907	PYCR1	pyrroline-5-carboxylate reductase 1 [Source:HGNC Symbol;Acc:HGNC:9721]	5831
A_23_P130266	8.66	0.092	0.119	-0.028	0.91	1.19	-0.2	0.3794	0.2574	0.84798	0.61777	0.390662	0.901255	1.13	0.35706	0	0	0	81	60	0	NM_004140	LLGL1	lethal giant larvae homolog 1 (Drosophila) [Source:HGNC Symbol;Acc:HGNC:6628]	3996
A_23_P130304	9.3	-0.023	-0.151	0.128	-0.24	-1.62	0.97	0.81176	0.1327	0.35134	0.91749	0.237395	0.503705	1.34	0.30025	0	0	0	275	10	0	NM_006701	TXNL4A	thioredoxin-like 4A [Source:HGNC Symbol;Acc:HGNC:30551]	10907
A_23_P130316	8.01	-0.052	0.611	-0.663	-0.51	6.06	-4.64	0.61861	6e-05	0.00061	0.803479	0.000559	0.004533	18.47	0.00024	0	0	0	438	43	0	NM_004671	PIAS2	protein inhibitor of activated STAT, 2 [Source:HGNC Symbol;Acc:HGNC:17311]	9063
A_23_P13033	10	0.264	-0.001	0.265	1.38	-0.01	0.98	0.19444	0.99502	0.3479	0.419064	0.997045	0.500283	0.95	0.41552	0	0	0	272	73	0	NM_002896	RBM14-RBM4	RBM14-RBM4 readthrough [Source:HGNC Symbol;Acc:HGNC:38840]	100526737
A_23_P13033	10	0.264	-0.001	0.265	1.38	-0.01	0.98	0.19444	0.99502	0.3479	0.419064	0.997045	0.500283	0.95	0.41552	0	0	0	272	73	0	NM_002896	RBM4	RNA binding motif protein 4 [Source:HGNC Symbol;Acc:HGNC:9901]	5936
A_23_P130418	11.9	0.11	-0.107	0.217	1.34	-1.31	1.88	0.20424	0.2164	0.08603	0.430962	0.344681	0.184088	1.76	0.21506	0	0	0	11	48	0	NM_021074			NA
A_23_P130418	11.9	0.11	-0.107	0.217	1.34	-1.31	1.88	0.20424	0.2164	0.08603	0.430962	0.344681	0.184088	1.76	0.21506	0	0	0	11	48	0	NM_021074	NDUFV2P1	NADH dehydrogenase (ubiquinone) flavoprotein 2 pseudogene 1 [Source:HGNC Symbol;Acc:HGNC:7718]	NA
A_23_P130418	11.9	0.11	-0.107	0.217	1.34	-1.31	1.88	0.20424	0.2164	0.08603	0.430962	0.344681	0.184088	1.76	0.21506	0	0	0	11	48	0	NM_021074	NDUFV2	NADH dehydrogenase (ubiquinone) flavoprotein 2, 24kDa [Source:HGNC Symbol;Acc:HGNC:7717]	4729
A_23_P130444	7.6	-0.046	0.141	-0.188	-0.68	2.09	-1.96	0.50721	0.05959	0.07443	0.724827	0.127429	0.165279	2.41	0.13293	0	0	0	209	1	0	NM_018260	ZNF701	zinc finger protein 701 [Source:HGNC Symbol;Acc:HGNC:25597]	55762
A_23_P130455	7.78	-0.109	0.186	-0.296	-1.59	2.71	-3.04	0.13859	0.01956	0.01064	0.340601	0.052627	0.038894	4.92	0.0282	0	0	0	327	55	0	NM_198055	MZF1	myeloid zinc finger 1 [Source:HGNC Symbol;Acc:HGNC:13108]	7593
A_23_P130466	8.68	0.342	-0.212	0.555	4.7	-2.92	5.39	0.00055	0.01323	0.00018	0.008219	0.038362	0.001851	15.32	0.00055	0	0	0	231	82	0	NM_021089	ZNF8	zinc finger protein 8 [Source:HGNC Symbol;Acc:HGNC:13154]	7554
A_23_P13048	7.93	0.007	0.126	-0.119	0.1	1.89	-1.26	0.92277	0.0843	0.23081	0.970893	0.166257	0.376997	1.79	0.21067	0	0	0	25	74	0	NM_005553	KRTAP5-9	keratin associated protein 5-9 [Source:HGNC Symbol;Acc:HGNC:23604]	3846
A_23_P130488	8.78	0.011	-0.091	0.102	0.13	-1.08	0.86	0.89791	0.30065	0.40786	0.960226	0.43939	0.55753	0.6	0.56737	0	0	0	260	4	0	NM_000400	ERCC2	excision repair cross-complementation group 2 [Source:HGNC Symbol;Acc:HGNC:3434]	2068
A_23_P130515	7.16	0.322	0.068	0.255	5.75	1.2	3.21	0.0001	0.2524	0.00772	0.0026	0.384854	0.030496	17.24	0.00033	0	0	0	59	26	0	NM_001815	CEACAM3	carcinoembryonic antigen-related cell adhesion molecule 3 [Source:HGNC Symbol;Acc:HGNC:1815]	1084
A_23_P130531	11.01	-0.172	-0.876	0.704	-1.26	-6.4	3.64	0.23206	4e-05	0.00357	0.463421	0.00038	0.016864	21.3	0.00013	0	-1	0	163	59	0	NM_007065	CDC37	cell division cycle 37 [Source:HGNC Symbol;Acc:HGNC:1735]	11140
A_23_P130553	8.62	0.025	-0.131	0.155	0.38	-2.01	1.69	0.70886	0.06852	0.11763	0.860505	0.141811	0.232627	2.09	0.16798	0	0	0	178	21	0	NM_138392	SHKBP1	SH3KBP1 binding protein 1 [Source:HGNC Symbol;Acc:HGNC:19214]	92799
A_23_P130585	7.59	0.047	-0.023	0.071	0.65	-0.32	0.69	0.52761	0.75436	0.50556	0.739198	0.837076	0.646659	0.26	0.77297	0	0	0	189	18	0	NM_054113	CIB3	calcium and integrin binding family member 3 [Source:HGNC Symbol;Acc:HGNC:24580]	117286
A_23_P130626	8.94	0.05	-0.064	0.114	0.46	-0.59	0.74	0.65544	0.56518	0.47256	0.827013	0.689093	0.618127	0.28	0.76069	0	0	0	380	75	0	NM_001077446	TSEN34	TSEN34 tRNA splicing endonuclease subunit [Source:HGNC Symbol;Acc:HGNC:15506]	79042
A_23_P130639	9.31	0.033	0.253	-0.221	0.18	1.4	-0.86	0.86019	0.18762	0.4058	0.9426	0.309885	0.556165	1	0.39873	0	0	0	280	61	0	A_23_P130639	SBK3	SH3 domain binding kinase family, member 3 [Source:HGNC Symbol;Acc:HGNC:44121]	100130827
A_23_P130642	17.33	-0.298	-0.084	-0.214	-1.72	-0.49	-0.87	0.11174	0.63562	0.40049	0.296901	0.748214	0.551039	1.6	0.24351	0	0	0	358	77	0	NM_198460	NA	NA	NA
A_23_P130648	8.95	0.36	-0.632	0.992	5.8	-10.17	11.29	0.0001	0	0	0.002448	1.3e-05	1.4e-05	68.54	0	0	0	1	40	75	0	NM_005716	GIPC1	GIPC PDZ domain containing family, member 1 [Source:HGNC Symbol;Acc:HGNC:1226]	10755
A_23_P130653	10.59	0.138	0.418	-0.281	0.71	2.17	-1.03	0.48929	0.05125	0.32342	0.711352	0.113155	0.475873	2.61	0.11539	0	0	0	279	26	0	NM_031429	RTBDN	retbindin [Source:HGNC Symbol;Acc:HGNC:30310]	83546
A_23_P130689	9.02	-0.453	-0.583	0.129	-1.95	-2.51	0.39	0.07523	0.02789	0.70054	0.232913	0.070051	0.798957	5.06	0.02621	0	0	0	451	53	0	NM_032377	ELOF1	elongation factor 1 homolog (S. cerevisiae) [Source:HGNC Symbol;Acc:HGNC:28691]	84337
A_23_P13073	7.48	0.042	-0.139	0.18	0.72	-2.37	2.18	0.48855	0.03588	0.0503	0.711134	0.085209	0.123971	3.07	0.08505	0	0	0	429	28	0	NM_031307	PUS3	pseudouridylate synthase 3 [Source:HGNC Symbol;Acc:HGNC:25461]	83480
A_23_P130731	8.95	-0.112	0.065	-0.177	-1.13	0.65	-1.26	0.28262	0.526	0.23274	0.520856	0.655463	0.379481	0.85	0.45301	0	0	0	242	72	0	NM_024682	TBC1D17	TBC1 domain family, member 17 [Source:HGNC Symbol;Acc:HGNC:25699]	79735
A_23_P130731	8.95	-0.112	0.065	-0.177	-1.13	0.65	-1.26	0.28262	0.526	0.23274	0.520856	0.655463	0.379481	0.85	0.45301	0	0	0	242	72	0	NM_024682	TBC1D17	TBC1 domain family, member 17 [Source:HGNC Symbol;Acc:HGNC:25699]	102725519
A_23_P130753	7.99	-0.483	0.13	-0.613	-3.02	0.81	-2.71	0.01094	0.43176	0.01928	0.066047	0.570123	0.061283	4.9	0.02857	0	0	0	471	39	0	NM_001352	DBP	D site of albumin promoter (albumin D-box) binding protein [Source:HGNC Symbol;Acc:HGNC:2697]	1628
A_23_P130761	10.26	0.231	0.254	-0.023	1.85	2.03	-0.13	0.08951	0.06548	0.90035	0.258073	0.136885	0.935782	3.78	0.05425	0	0	0	487	83	0	U06936	NA	NA	NA
A_23_P130780	11.3	0.342	0.092	0.251	1.99	0.53	1.03	0.07034	0.6032	0.32356	0.224039	0.72173	0.475912	2.13	0.16317	0	0	0	370	61	0	AF182077	NA	NA	NA
A_23_P130787	7.5	-0.192	0.182	-0.373	-3.08	2.92	-4.25	0.00982	0.01313	0.00121	0.0613	0.038119	0.007616	9.02	0.0043	0	0	0	240	70	0	NM_017659	QPCTL	glutaminyl-peptide cyclotransferase-like [Source:HGNC Symbol;Acc:HGNC:25952]	54814
A_23_P130836	8.01	-0.065	0.056	-0.121	-0.8	0.69	-1.05	0.44011	0.50389	0.31374	0.672242	0.63643	0.46631	0.56	0.5873	0	0	0	504	46	0	NM_005317	GZMM	granzyme M (lymphocyte met-ase 1) [Source:HGNC Symbol;Acc:HGNC:4712]	3004
A_23_P130865	7.44	-0.171	0.131	-0.302	-2.57	1.97	-3.21	0.02509	0.07344	0.00779	0.115757	0.149894	0.030664	5.23	0.02388	0	0	0	4	27	0	NM_018074	CCDC94	coiled-coil domain containing 94 [Source:HGNC Symbol;Acc:HGNC:25518]	55702
A_23_P130886	7.65	-0.166	0.225	-0.391	-2.85	3.86	-4.74	0.01508	0.0024	0.00052	0.082336	0.009768	0.003997	11.5	0.00175	0	0	0	463	17	0	NM_001159846	MPND	MPN domain containing [Source:HGNC Symbol;Acc:HGNC:25934]	84954
A_23_P130900	8.62	0.073	0.364	-0.291	0.66	3.31	-1.87	0.51903	0.00643	0.08644	0.733447	0.021553	0.184785	5.71	0.0187	0	0	0	160	71	0	NM_020170	NCLN	nicalin [Source:HGNC Symbol;Acc:HGNC:26923]	56926
A_23_P130919	8.34	0.139	0.426	-0.288	2.33	7.17	-3.42	0.03865	1e-05	0.00525	0.153087	0.000169	0.022711	28.43	3e-05	0	0	0	319	1	0	NM_130807	MOB3A	MOB kinase activator 3A [Source:HGNC Symbol;Acc:HGNC:29802]	126308
A_23_P130926	8.15	0.048	0.351	-0.303	0.48	3.52	-2.15	0.6385	0.00439	0.05336	0.816757	0.015848	0.129221	6.32	0.01385	0	0	0	134	27	0	NM_017914	C19orf24	chromosome 19 open reading frame 24 [Source:HGNC Symbol;Acc:HGNC:26073]	55009
A_23_P131020	9.12	0.262	-0.162	0.424	2.47	-1.53	2.83	0.02984	0.15263	0.01554	0.128938	0.264317	0.051785	4.23	0.04159	0	0	0	84	28	0	NM_017660	GATAD2A	GATA zinc finger domain containing 2A [Source:HGNC Symbol;Acc:HGNC:29989]	54815
A_23_P131115	8.57	0.022	0.552	-0.529	0.27	6.75	-4.58	0.78926	2e-05	0.00068	0.9054	0.000262	0.004927	22.85	9e-05	0	0	0	474	70	0	NM_005597	NFIC	nuclear factor I/C (CCAAT-binding transcription factor) [Source:HGNC Symbol;Acc:HGNC:7786]	4782
A_23_P131128	7.94	-0.031	-0.14	0.109	-0.36	-1.63	0.9	0.72489	0.12882	0.38585	0.870182	0.232102	0.537446	1.4	0.28492	0	0	0	301	45	0	NM_152484	ZNF569	zinc finger protein 569 [Source:HGNC Symbol;Acc:HGNC:24737]	148266
A_23_P131139	10.5	-0.03	0.151	-0.181	-0.33	1.67	-1.42	0.74556	0.12105	0.1825	0.881442	0.221236	0.31974	1.45	0.27312	0	0	0	200	43	0	NM_052952	DIRC1	disrupted in renal carcinoma 1 [Source:HGNC Symbol;Acc:HGNC:15760]	116093
A_23_P131176	8.62	0.192	0.276	-0.084	2.67	3.84	-0.83	0.02076	0.00248	0.42586	0.102426	0.010043	0.575383	10.94	0.00212	0	0	0	72	60	0	NM_024121	NA	NA	NA
A_23_P131202	7.48	-0.082	0.018	-0.1	-0.86	0.19	-0.74	0.40934	0.85607	0.47611	0.644795	0.906302	0.62106	0.38	0.6898	0	0	0	232	46	0	NM_018645	HES6	hes family bHLH transcription factor 6 [Source:HGNC Symbol;Acc:HGNC:18254]	55502
A_23_P131227	8.21	-0.002	-0.166	0.164	-0.02	-1.62	1.13	0.98139	0.13231	0.2822	0.994742	0.237019	0.433493	1.31	0.3068	0	0	0	502	79	0	NM_017735	TTC27	tetratricopeptide repeat domain 27 [Source:HGNC Symbol;Acc:HGNC:25986]	55622
A_23_P131240	8.77	0.18	-0.028	0.208	1.64	-0.26	1.34	0.12756	0.80121	0.20507	0.322988	0.869538	0.346964	1.38	0.29003	0	0	0	101	54	0	NM_181713	UBXN2A	UBX domain protein 2A [Source:HGNC Symbol;Acc:HGNC:27265]	102723962
A_23_P131240	8.77	0.18	-0.028	0.208	1.64	-0.26	1.34	0.12756	0.80121	0.20507	0.322988	0.869538	0.346964	1.38	0.29003	0	0	0	101	54	0	NM_181713	UBXN2A	UBX domain protein 2A [Source:HGNC Symbol;Acc:HGNC:27265]	165324
A_23_P131255	9.4	-0.079	0.739	-0.818	-0.83	7.73	-6.05	0.42333	1e-05	7e-05	0.656154	9.9e-05	0.000887	30.2	2e-05	0	0	-1	180	37	0	NM_015535	SPATS2L	spermatogenesis associated, serine-rich 2-like [Source:HGNC Symbol;Acc:HGNC:24574]	26010
A_23_P131289	7.66	0.299	0.054	0.246	2.56	0.46	1.49	0.02537	0.65494	0.16333	0.116614	0.763475	0.294205	3.39	0.06916	0	0	0	353	20	0	NM_024536	CHPF	chondroitin polymerizing factor [Source:HGNC Symbol;Acc:HGNC:24291]	79586
A_23_P131330	7.87	-0.028	0.052	-0.08	-0.42	0.76	-0.83	0.68424	0.46109	0.42114	0.844861	0.597546	0.570755	0.38	0.6937	0	0	0	442	67	0	NM_178839	LRRTM1	leucine rich repeat transmembrane neuronal 1 [Source:HGNC Symbol;Acc:HGNC:19408]	347730
A_23_P131337	7.97	0.228	-0.174	0.401	3.31	-2.53	4.13	0.00642	0.02717	0.00149	0.045601	0.068544	0.008869	8.68	0.00492	0	0	0	376	3	0	NM_014140	SMARCAL1	SWI/SNF related, matrix associated, actin dependent regulator of chromatin, subfamily a-like 1 [Source:HGNC Symbol;Acc:HGNC:11102]	50485
A_23_P131337	7.97	0.228	-0.174	0.401	3.31	-2.53	4.13	0.00642	0.02717	0.00149	0.045601	0.068544	0.008869	8.68	0.00492	0	0	0	376	3	0	NM_014140	SMARCAL1	SWI/SNF related, matrix associated, actin dependent regulator of chromatin, subfamily a-like 1 [Source:HGNC Symbol;Acc:HGNC:11102]	101927137
A_23_P131348	7.95	-0.091	-0.126	0.035	-1.39	-1.93	0.38	0.19087	0.0786	0.70994	0.414035	0.157526	0.805906	2.82	0.1001	0	0	0	433	64	0	NM_025264	THUMPD2	THUMP domain containing 2 [Source:HGNC Symbol;Acc:HGNC:14890]	80745
A_23_P131365	9.77	-0.003	-0.382	0.379	-0.05	-6.85	4.81	0.9603	2e-05	0.00046	0.987583	0.000237	0.003688	23.47	8e-05	0	0	0	152	22	0	NM_005006	NDUFS1	NADH dehydrogenase (ubiquinone) Fe-S protein 1, 75kDa (NADH-coenzyme Q reductase) [Source:HGNC Symbol;Acc:HGNC:7707]	4719
A_23_P131375	8.39	0.401	0.794	-0.394	4.54	8.99	-3.15	0.00073	0	0.00863	0.010062	3.2e-05	0.033189	50.74	0	0	0	0	14	46	0	NM_152391	PQLC3	PQ loop repeat containing 3 [Source:HGNC Symbol;Acc:HGNC:28503]	130814
A_23_P131383	8.62	-0.246	0.089	-0.335	-1.94	0.7	-1.87	0.0774	0.49697	0.08751	0.237073	0.630275	0.186265	2.12	0.16382	0	0	0	510	40	0	NM_018062	FANCL	Fanconi anemia, complementation group L [Source:HGNC Symbol;Acc:HGNC:20748]	55120
A_23_P131394	7.66	-0.017	-0.025	0.008	-0.28	-0.42	0.1	0.78152	0.6833	0.92583	0.901102	0.785069	0.952501	0.13	0.88125	0	0	0	221	31	0	NM_152527	SLC16A14	solute carrier family 16, member 14 [Source:HGNC Symbol;Acc:HGNC:26417]	151473
A_23_P131417	10.61	0.171	-0.162	0.333	2.04	-1.93	2.81	0.06484	0.07848	0.01629	0.212333	0.157327	0.053832	3.94	0.04938	0	0	0	360	41	0	NM_005336	HDLBP	high density lipoprotein binding protein [Source:HGNC Symbol;Acc:HGNC:4857]	3069
A_23_P131428	7.54	0.072	0.219	-0.146	0.98	2.97	-1.4	0.34513	0.01212	0.18706	0.583762	0.03577	0.325417	4.88	0.02882	0	0	0	65	85	0	NM_012476	VAX2	ventral anterior homeobox 2 [Source:HGNC Symbol;Acc:HGNC:12661]	25806
A_23_P131449	7.8	-0.225	0.158	-0.383	-2.54	1.79	-3.06	0.0265	0.09972	0.01021	0.119603	0.189972	0.037662	4.82	0.0298	0	0	0	160	25	0	NM_001145054	C2orf81	chromosome 2 open reading frame 81 [Source:HGNC Symbol;Acc:HGNC:34350]	388963
A_23_P131476	9.48	0.216	-0.393	0.609	2.83	-5.14	5.64	0.01558	0.00027	0.00012	0.084278	0.001699	0.00141	17.22	0.00033	0	0	0	128	28	0	NM_020122	KCMF1	potassium channel modulatory factor 1 [Source:HGNC Symbol;Acc:HGNC:20589]	56888
A_23_P13150	7.49	-0.21	0.369	-0.579	-3.62	6.36	-7.06	0.00367	4e-05	2e-05	0.031038	0.000399	0.000325	26.78	4e-05	0	0	0	131	74	0	ENST00000542229	NA	NA	NA
A_23_P131518	7.65	0.111	0.088	0.023	1.27	1	0.19	0.22846	0.33553	0.8537	0.460427	0.475356	0.905189	1.31	0.30616	0	0	0	71	38	0	ENST00000462392	IMP4	IMP4, U3 small nucleolar ribonucleoprotein [Source:HGNC Symbol;Acc:HGNC:30856]	92856
A_23_P131526	8.8	0.138	0.229	-0.091	1.61	2.66	-0.75	0.13483	0.02117	0.47041	0.334228	0.056052	0.61628	4.83	0.02961	0	0	0	282	12	0	NM_024520	C2orf47	chromosome 2 open reading frame 47 [Source:HGNC Symbol;Acc:HGNC:26198]	79568
A_23_P131614	9.52	-0.172	0.176	-0.348	-1.47	1.5	-2.1	0.16871	0.16091	0.05859	0.383221	0.275054	0.138818	2.2	0.15495	0	0	0	223	82	0	NM_004369	NA	NA	NA
A_23_P131626	8.9	-0.115	-0.148	0.033	-1.75	-2.24	0.35	0.10699	0.04507	0.73114	0.289049	0.102012	0.82226	4.04	0.04637	0	0	0	444	68	0	NM_014014	SNRNP200	small nuclear ribonucleoprotein 200kDa (U5) [Source:HGNC Symbol;Acc:HGNC:30859]	23020
A_23_P131626	8.9	-0.115	-0.148	0.033	-1.75	-2.24	0.35	0.10699	0.04507	0.73114	0.289049	0.102012	0.82226	4.04	0.04637	0	0	0	444	68	0	NM_014014	SNRNP200	small nuclear ribonucleoprotein 200kDa (U5) [Source:HGNC Symbol;Acc:HGNC:30859]	101929240
A_23_P131646	9.63	-0.066	-0.011	-0.055	-0.51	-0.09	-0.3	0.62144	0.93307	0.77094	0.805701	0.957756	0.850137	0.13	0.87734	0	0	0	373	58	0	NM_144563	RPIA	ribose 5-phosphate isomerase A [Source:HGNC Symbol;Acc:HGNC:10297]	22934
A_23_P131653	9.12	-0.003	-0.073	0.07	-0.03	-0.79	0.54	0.97425	0.44285	0.60044	0.992123	0.58004	0.724047	0.32	0.73507	0	0	0	216	5	0	NM_002643	PIGF	phosphatidylinositol glycan anchor biosynthesis, class F [Source:HGNC Symbol;Acc:HGNC:8962]	5281
A_23_P131676	7.49	1.516	0.552	0.964	21.87	7.96	9.84	0	0	0	0	8e-05	3.6e-05	270.86	0	1	0	1	172	79	0	NM_020311	ACKR3	atypical chemokine receptor 3 [Source:HGNC Symbol;Acc:HGNC:23692]	57007
A_23_P131683	7.44	0.232	0.552	-0.32	2.2	5.23	-2.15	0.04904	0.00023	0.0537	0.178545	0.00151	0.129788	16.1	0.00044	0	0	0	401	54	0	NM_012326	MAPRE3	microtubule-associated protein, RP/EB family, member 3 [Source:HGNC Symbol;Acc:HGNC:6892]	22924
A_23_P131723	11.93	-0.081	0.164	-0.245	-0.83	1.67	-1.76	0.42434	0.12228	0.10396	0.656975	0.223057	0.211464	1.73	0.21966	0	0	0	57	54	0	NM_006826	YWHAQ	tyrosine 3-monooxygenase/tryptophan 5-monooxygenase activation protein, theta [Source:HGNC Symbol;Acc:HGNC:12854]	10971
A_23_P131737	8.06	-0.038	-0.017	-0.021	-0.67	-0.3	-0.26	0.51462	0.76749	0.79846	0.730531	0.84579	0.868448	0.27	0.7668	0	0	0	206	11	0	NM_016516	VPS54	vacuolar protein sorting 54 homolog (S. cerevisiae) [Source:HGNC Symbol;Acc:HGNC:18652]	51542
A_23_P131747	8.36	-0.034	0.195	-0.229	-0.49	2.82	-2.34	0.63516	0.01578	0.03795	0.814936	0.044286	0.100483	4.1	0.04481	0	0	0	139	15	0	NM_020738	KIDINS220	kinase D-interacting substrate, 220kDa [Source:HGNC Symbol;Acc:HGNC:29508]	57498
A_23_P131771	8.65	-0.252	-0.498	0.247	-3.31	-6.55	2.29	0.00647	3e-05	0.04122	0.045881	0.000323	0.106652	26.95	4e-05	0	0	0	17	78	0	NM_199360	TPD52L2	tumor protein D52-like 2 [Source:HGNC Symbol;Acc:HGNC:12007]	7165
A_23_P131778	9.48	-0.061	-0.405	0.344	-0.73	-4.9	2.94	0.47695	0.0004	0.01268	0.702698	0.002345	0.044408	12.25	0.00137	0	0	0	183	50	0	NM_022077	MANBAL	mannosidase, beta A, lysosomal-like [Source:HGNC Symbol;Acc:HGNC:15799]	63905
A_23_P131816	10.09	-0.304	-1.095	0.79	-3.43	-12.33	6.29	0.00524	0	5e-05	0.039728	3e-06	0.000681	81.84	0	0	-1	0	374	25	0	NM_052951	DNTTIP1	deoxynucleotidyltransferase, terminal, interacting protein 1 [Source:HGNC Symbol;Acc:HGNC:16160]	116092
A_23_P13183	7.85	0.017	0.083	-0.065	0.3	1.46	-0.82	0.76595	0.17121	0.43107	0.893251	0.288453	0.580137	1.11	0.36216	0	0	0	57	37	0	NM_000401	EXT2	exostosin glycosyltransferase 2 [Source:HGNC Symbol;Acc:HGNC:3513]	2132
A_23_P131866	11.51	-0.333	-0.297	-0.035	-1.87	-1.68	-0.14	0.0861	0.12017	0.89106	0.252161	0.219992	0.929996	3.16	0.07992	0	0	0	289	40	0	NM_198433	AURKA	aurora kinase A [Source:HGNC Symbol;Acc:HGNC:11393]	6790
A_23_P131887	7.93	-0.316	-0.233	-0.083	-5.31	-3.92	-0.99	0.0002	0.00216	0.34333	0.004201	0.008987	0.49557	21.79	0.00012	0	0	0	40	82	0	U35612	NA	NA	NA
A_23_P131909	8.1	0.061	0.11	-0.049	0.92	1.65	-0.52	0.3786	0.1254	0.61261	0.617143	0.227503	0.733477	1.78	0.21127	0	0	0	158	32	0	NM_001167670	TMEM239	transmembrane protein 239 [Source:HGNC Symbol;Acc:HGNC:40044]	100288797
A_23_P131909	8.1	0.061	0.11	-0.049	0.92	1.65	-0.52	0.3786	0.1254	0.61261	0.617143	0.227503	0.733477	1.78	0.21127	0	0	0	158	32	0	NM_001167670		CDNA FLJ26142 fis, clone TST04526; Transmembrane protein 239 [Source:UniProtKB/TrEMBL;Acc:Q6ZPB1]	100288797
A_23_P131924	9.54	0.027	0.147	-0.12	0.15	0.78	-0.45	0.88689	0.44995	0.66098	0.954483	0.586892	0.771081	0.32	0.73502	0	0	0	452	51	0	NM_000678	ADRA1D	adrenoceptor alpha 1D [Source:HGNC Symbol;Acc:HGNC:280]	146
A_23_P131935	7.47	0.154	-0.052	0.206	1.48	-0.5	1.4	0.16417	0.62885	0.18733	0.377099	0.741993	0.325568	1.23	0.32886	0	0	0	514	46	0	NM_017671	FERMT1	fermitin family member 1 [Source:HGNC Symbol;Acc:HGNC:15889]	55612
A_23_P131954	10.95	0.054	-0.285	0.339	0.54	-2.83	2.38	0.60188	0.01544	0.03511	0.792296	0.043502	0.094931	4.16	0.04329	0	0	0	58	45	0	NM_014426			NA
A_23_P131954	10.95	0.054	-0.285	0.339	0.54	-2.83	2.38	0.60188	0.01544	0.03511	0.792296	0.043502	0.094931	4.16	0.04329	0	0	0	58	45	0	NM_014426	SNX5P1	sorting nexin 5 pseudogene 1 [Source:HGNC Symbol;Acc:HGNC:41512]	NA
A_23_P131954	10.95	0.054	-0.285	0.339	0.54	-2.83	2.38	0.60188	0.01544	0.03511	0.792296	0.043502	0.094931	4.16	0.04329	0	0	0	58	45	0	NM_014426	SNX5	sorting nexin 5 [Source:HGNC Symbol;Acc:HGNC:14969]	27131
A_23_P132019	8.57	-0.052	0.001	-0.053	-0.82	0.02	-0.59	0.42971	0.98601	0.56571	0.662574	0.991439	0.694848	0.33	0.72214	0	0	0	67	60	0	NM_031483	ITCH	itchy E3 ubiquitin protein ligase [Source:HGNC Symbol;Acc:HGNC:13890]	83737
A_23_P13202	8.5	0.012	0.058	-0.045	0.05	0.23	-0.13	0.96067	0.81862	0.8986	0.987626	0.880588	0.934596	0.03	0.9717	0	0	0	391	74	0	A_23_P13202	NA	NA	NA
A_23_P132121	9.54	0.371	-0.11	0.481	2.7	-0.8	2.47	0.0199	0.43897	0.02987	0.099463	0.576923	0.084226	3.96	0.04887	0	0	0	91	35	0	NM_173354	SIK1	salt-inducible kinase 1 [Source:HGNC Symbol;Acc:HGNC:11142]	150094
A_23_P132121	9.54	0.371	-0.11	0.481	2.7	-0.8	2.47	0.0199	0.43897	0.02987	0.099463	0.576923	0.084226	3.96	0.04887	0	0	0	91	35	0	NM_173354			102724428
A_23_P132139	11.43	0.423	0.091	0.332	2.11	0.45	1.17	0.05721	0.65921	0.2646	0.195838	0.766698	0.414968	2.33	0.14103	0	0	0	34	2	0	NM_058180	C21orf58	chromosome 21 open reading frame 58 [Source:HGNC Symbol;Acc:HGNC:1300]	54058
A_23_P1322	7.58	-0.181	0.073	-0.254	-2.33	0.94	-2.32	0.03852	0.36534	0.03971	0.152709	0.505468	0.104001	3.16	0.07994	0	0	0	169	15	0	ENST00000532248	AKR1E2	aldo-keto reductase family 1, member E2 [Source:HGNC Symbol;Acc:HGNC:23437]	83592
A_23_P132216	12.68	-0.072	-0.3	0.227	-0.52	-2.16	1.16	0.61135	0.05231	0.26981	0.798608	0.115104	0.420541	2.47	0.12752	0	0	0	492	7	0	NM_004175	SNRPD3	small nuclear ribonucleoprotein D3 polypeptide 18kDa [Source:HGNC Symbol;Acc:HGNC:11160]	6634
A_23_P13222	9.55	0.414	1.153	-0.74	1.02	2.85	-1.29	0.32725	0.01497	0.22105	0.565666	0.042439	0.366027	4.59	0.03393	0	1	0	194	5	0	NM_002901	RCN1	reticulocalbin 1, EF-hand calcium binding domain [Source:HGNC Symbol;Acc:HGNC:9934]	440034
A_23_P13222	9.55	0.414	1.153	-0.74	1.02	2.85	-1.29	0.32725	0.01497	0.22105	0.565666	0.042439	0.366027	4.59	0.03393	0	1	0	194	5	0	NM_002901	RCN1P2	reticulocalbin 1, EF-hand calcium binding domain pseudogene 2 [Source:HGNC Symbol;Acc:HGNC:39204]	NA
A_23_P13222	9.55	0.414	1.153	-0.74	1.02	2.85	-1.29	0.32725	0.01497	0.22105	0.565666	0.042439	0.366027	4.59	0.03393	0	1	0	194	5	0	NM_002901	RCN1	reticulocalbin 1, EF-hand calcium binding domain [Source:HGNC Symbol;Acc:HGNC:9934]	5954
A_23_P132226	8.84	0.458	0.002	0.457	4.19	0.01	2.95	0.00134	0.9884	0.01247	0.015445	0.993081	0.04386	8.77	0.00475	0	0	0	322	35	0	NM_001008566	TPST2	tyrosylprotein sulfotransferase 2 [Source:HGNC Symbol;Acc:HGNC:12021]	8459
A_23_P132248	7.66	0.025	-0.081	0.106	0.39	-1.27	1.18	0.70489	0.22743	0.26327	0.85823	0.357315	0.413424	0.89	0.43791	0	0	0	365	28	0	NM_019103	ZMAT5	zinc finger, matrin-type 5 [Source:HGNC Symbol;Acc:HGNC:28046]	55954
A_23_P132277	9.42	-0.288	0.08	-0.368	-2.25	0.62	-2.03	0.04456	0.54419	0.06545	0.167858	0.671105	0.150478	2.73	0.10671	0	0	0	237	67	0	NM_006739	MCM5	minichromosome maintenance complex component 5 [Source:HGNC Symbol;Acc:HGNC:6948]	4174
A_23_P132285	9.11	-0.391	-0.061	-0.33	-4.17	-0.65	-2.49	0.00139	0.53118	0.02897	0.015841	0.65997	0.082328	8.89	0.00453	0	0	0	124	4	0	NM_001130517	MPST	mercaptopyruvate sulfurtransferase [Source:HGNC Symbol;Acc:HGNC:7223]	4357
A_23_P132294	9	-0.072	0.092	-0.164	-0.84	1.07	-1.35	0.41744	0.30754	0.20297	0.651252	0.447151	0.343957	0.92	0.42462	0	0	0	4	12	0	NM_001001560	GGA1	golgi-associated, gamma adaptin ear containing, ARF binding protein 1 [Source:HGNC Symbol;Acc:HGNC:17842]	26088
A_23_P132341	8.78	0.073	-0.004	0.077	0.67	-0.04	0.5	0.5145	0.97186	0.62578	0.730451	0.982358	0.744043	0.23	0.80063	0	0	0	211	71	0	NM_001142964	C22orf46	chromosome 22 open reading frame 46 [Source:HGNC Symbol;Acc:HGNC:26294]	79640
A_23_P132358	7.74	0.045	0.027	0.018	0.6	0.37	0.17	0.55773	0.72109	0.86938	0.76219	0.813197	0.914954	0.25	0.78362	0	0	0	116	43	0	NM_173467	MCAT	malonyl CoA:ACP acyltransferase (mitochondrial) [Source:HGNC Symbol;Acc:HGNC:29622]	27349
A_23_P132378	8.55	0.261	-0.563	0.825	2.88	-6.2	6.42	0.01429	5e-05	4e-05	0.079184	0.000474	0.0006	23.38	8e-05	0	0	1	193	12	0	NM_014246	CELSR1	cadherin, EGF LAG seven-pass G-type receptor 1 [Source:HGNC Symbol;Acc:HGNC:1850]	9620
A_23_P132388	7.68	0.118	-0.084	0.202	1.03	-0.74	1.25	0.32216	0.47544	0.23493	0.561075	0.610105	0.381979	0.81	0.46989	0	0	0	348	73	0	NM_005138	SCO2	SCO2 cytochrome c oxidase assembly protein [Source:HGNC Symbol;Acc:HGNC:10604]	9997
A_23_P132405	8.66	-0.036	0.056	-0.092	-0.38	0.6	-0.7	0.7088	0.55951	0.50042	0.860505	0.684249	0.643005	0.25	0.7801	0	0	0	31	28	0	NM_014049	ACAD9	acyl-CoA dehydrogenase family, member 9 [Source:HGNC Symbol;Acc:HGNC:21497]	28976
A_23_P132438	7.55	-0.133	-0.12	-0.014	-2.23	-2	-0.16	0.04665	0.06961	0.87516	0.172686	0.143678	0.918648	4.47	0.03622	0	0	0	184	6	0	NM_018133	MSL2	male-specific lethal 2 homolog (Drosophila) [Source:HGNC Symbol;Acc:HGNC:25544]	55167
A_23_P132454	9.41	-0.444	-0.213	-0.232	-4.53	-2.17	-1.67	0.00074	0.05161	0.12095	0.010073	0.113811	0.237275	12.63	0.00121	0	0	0	97	34	0	NM_020307	CCNL1	cyclin L1 [Source:HGNC Symbol;Acc:HGNC:20569]	57018
A_23_P132486	8.04	-0.046	-0.02	-0.026	-0.79	-0.35	-0.31	0.44613	0.73484	0.76035	0.676446	0.822915	0.843498	0.37	0.69786	0	0	0	176	85	0	NM_017897	OXSM	3-oxoacyl-ACP synthase, mitochondrial [Source:HGNC Symbol;Acc:HGNC:26063]	54995
A_23_P132515	7.95	-0.251	0.005	-0.256	-3.79	0.07	-2.73	0.00273	0.94551	0.01879	0.025258	0.96592	0.06015	7.17	0.00932	0	0	0	42	44	0	NM_017699	SIDT1	SID1 transmembrane family, member 1 [Source:HGNC Symbol;Acc:HGNC:25967]	54847
A_23_P132526	7.51	0.019	-0.13	0.149	0.26	-1.75	1.42	0.8022	0.106	0.18176	0.911599	0.199511	0.318864	1.57	0.24947	0	0	0	15	49	0	NM_014602	PIK3R4	phosphoinositide-3-kinase, regulatory subunit 4 [Source:HGNC Symbol;Acc:HGNC:8982]	30849
A_23_P132536	9.34	0.173	-0.072	0.245	1.12	-0.47	1.12	0.28549	0.64796	0.28405	0.52305	0.758306	0.435557	0.74	0.49984	0	0	0	457	71	0	NM_001042646	TRAK1	trafficking protein, kinesin binding 1 [Source:HGNC Symbol;Acc:HGNC:29947]	22906
A_23_P132560	8.48	0.344	0.209	0.135	3.96	2.4	1.1	0.00199	0.03382	0.29286	0.020478	0.081322	0.444816	10.74	0.00227	0	0	0	338	84	0	NM_145037	NXPE3	neurexophilin and PC-esterase domain family, member 3 [Source:HGNC Symbol;Acc:HGNC:28238]	91775
A_23_P132595	8.24	0.032	0.116	-0.084	0.34	1.23	-0.63	0.73964	0.24476	0.54367	0.878296	0.376679	0.677796	0.81	0.46912	0	0	0	185	39	0	NM_014667	VGLL4	vestigial-like family member 4 [Source:HGNC Symbol;Acc:HGNC:28966]	9686
A_23_P132611	9.92	-0.818	0.005	-0.823	-2.12	0.01	-1.51	0.05625	0.98907	0.15802	0.193649	0.993538	0.286879	2.25	0.14958	0	0	0	419	69	0	NM_000551	VHL	von Hippel-Lindau tumor suppressor, E3 ubiquitin protein ligase [Source:HGNC Symbol;Acc:HGNC:12687]	7428
A_23_P132619	8.07	0.397	0.201	0.196	2.72	1.38	0.95	0.01891	0.19421	0.36048	0.096128	0.317975	0.512469	4.66	0.03262	0	0	0	469	6	0	NM_000916	OXTR	oxytocin receptor [Source:HGNC Symbol;Acc:HGNC:8529]	5021
A_23_P132644	8.72	0.082	-1.006	1.087	0.88	-10.84	8.29	0.39676	0	0	0.634983	8e-06	0.000112	59.16	0	0	-1	1	171	45	0	NM_020792	NCEH1	neutral cholesterol ester hydrolase 1 [Source:HGNC Symbol;Acc:HGNC:29260]	57552
A_23_P132669	8.74	0.02	-0.515	0.535	0.24	-6.1	4.48	0.81802	6e-05	0.00081	0.921263	0.000532	0.005611	18.63	0.00024	0	0	0	71	26	0	NM_001010983	GLT8D1	glycosyltransferase 8 domain containing 1 [Source:HGNC Symbol;Acc:HGNC:24870]	55830
A_23_P132675	8.47	0.229	-0.395	0.625	3.13	-5.4	6.03	0.00899	0.00018	7e-05	0.057637	0.001226	0.000906	19.46	0.00019	0	0	0	85	59	0	NM_003365	UQCRC1	ubiquinol-cytochrome c reductase core protein I [Source:HGNC Symbol;Acc:HGNC:12585]	7384
A_23_P13271	9.2	0.074	0.033	0.041	0.54	0.24	0.21	0.59735	0.8124	0.83554	0.789236	0.8775	0.892985	0.18	0.84006	0	0	0	206	85	0	NP511122	OR5AK3P	olfactory receptor, family 5, subfamily AK, member 3 pseudogene [Source:HGNC Symbol;Acc:HGNC:15252]	NA
A_23_P132784	9.81	-0.042	-0.298	0.256	-0.43	-3.07	1.87	0.67355	0.00999	0.08729	0.837727	0.030649	0.185937	4.81	0.02996	0	0	0	276	32	0	NM_001013439	FXR1	fragile X mental retardation, autosomal homolog 1 [Source:HGNC Symbol;Acc:HGNC:4023]	8087
A_23_P132793	9.28	0.169	-0.303	0.472	1.67	-3	3.3	0.12079	0.0115	0.00657	0.312376	0.034283	0.026925	5.89	0.01712	0	0	0	344	3	0	NM_006010	MANF	mesencephalic astrocyte-derived neurotrophic factor [Source:HGNC Symbol;Acc:HGNC:15461]	7873
A_23_P132822	7.79	-0.06	0.035	-0.095	-0.81	0.48	-0.92	0.43245	0.63899	0.37847	0.664842	0.750833	0.5298	0.45	0.65032	0	0	0	33	59	0	NM_019001	XRN1	5'-3' exoribonuclease 1 [Source:HGNC Symbol;Acc:HGNC:30654]	54464
A_23_P132856	7.45	-0.101	-0.19	0.089	-1.59	-3	1	0.13751	0.01133	0.33942	0.339	0.03387	0.492189	5.78	0.01802	0	0	0	384	9	0	NM_198565	NRROS	negative regulator of reactive oxygen species [Source:HGNC Symbol;Acc:HGNC:24613]	375387
A_23_P132874	9.92	-0.356	-0.423	0.066	-2.49	-2.95	0.33	0.02895	0.01239	0.74846	0.126681	0.036459	0.835365	7.47	0.00819	0	0	0	393	61	0	NM_032359	CMSS1	cms1 ribosomal small subunit homolog (yeast) [Source:HGNC Symbol;Acc:HGNC:28666]	84319
A_23_P132932	7.64	0.141	-0.006	0.147	1.29	-0.05	0.95	0.222	0.95824	0.36133	0.452313	0.974388	0.513257	0.83	0.45876	0	0	0	495	36	0	NM_001347	DGKQ	diacylglycerol kinase, theta 110kDa [Source:HGNC Symbol;Acc:HGNC:2856]	1609
A_23_P132936	10.93	0.397	-0.5	0.897	4.68	-5.88	7.47	0.00058	8e-05	1e-05	0.008479	0.000684	0.000224	28.26	3e-05	0	0	1	270	15	0	NM_021928	SPCS3	signal peptidase complex subunit 3 homolog (S. cerevisiae) [Source:HGNC Symbol;Acc:HGNC:26212]	60559
A_23_P132948	8.31	-0.132	-0.262	0.13	-1.8	-3.57	1.25	0.09753	0.00406	0.23684	0.272398	0.014861	0.384099	7.98	0.00657	0	0	0	338	27	0	NM_201999	ELF2	E74-like factor 2 (ets domain transcription factor) [Source:HGNC Symbol;Acc:HGNC:3317]	1998
A_23_P132948	8.31	-0.132	-0.262	0.13	-1.8	-3.57	1.25	0.09753	0.00406	0.23684	0.272398	0.014861	0.384099	7.98	0.00657	0	0	0	338	27	0	NM_201999			NA
A_23_P132973	10.56	-0.05	0.479	-0.529	-0.7	6.78	-5.29	0.49469	2e-05	0.00021	0.715355	0.000255	0.00209	23.25	9e-05	0	0	0	188	64	0	NM_001042616	PYURF	PIGY upstream reading frame [Source:HGNC Symbol;Acc:HGNC:44317]	100996939
A_23_P132973	10.56	-0.05	0.479	-0.529	-0.7	6.78	-5.29	0.49469	2e-05	0.00021	0.715355	0.000255	0.00209	23.25	9e-05	0	0	0	188	64	0	NM_001042616	ICA1L	islet cell autoantigen 1,69kDa-like [Source:HGNC Symbol;Acc:HGNC:14442]	130026
A_23_P132973	10.56	-0.05	0.479	-0.529	-0.7	6.78	-5.29	0.49469	2e-05	0.00021	0.715355	0.000255	0.00209	23.25	9e-05	0	0	0	188	64	0	NM_001042616			NA
A_23_P132973	10.56	-0.05	0.479	-0.529	-0.7	6.78	-5.29	0.49469	2e-05	0.00021	0.715355	0.000255	0.00209	23.25	9e-05	0	0	0	188	64	0	NM_001042616	PYURF	PIGY upstream reading frame [Source:HGNC Symbol;Acc:HGNC:44317]	84992
A_23_P133058	10.71	-0.162	-0.219	0.057	-2.02	-2.72	0.5	0.06695	0.01889	0.62781	0.217228	0.051164	0.745504	5.75	0.0183	0	0	0	88	29	0	NM_203462	MRFAP1L1	Morf4 family associated protein 1-like 1 [Source:HGNC Symbol;Acc:HGNC:28796]	114932
A_23_P133075	7.82	-0.018	-0.1	0.082	-0.27	-1.46	0.84	0.79489	0.17193	0.4172	0.908013	0.289337	0.566558	1.09	0.36673	0	0	0	219	55	0	NM_033115	TBCK	TBC1 domain containing kinase [Source:HGNC Symbol;Acc:HGNC:28261]	93627
A_23_P133095	7.73	0.139	-0.252	0.392	2.29	-4.14	4.55	0.0418	0.00145	0.00072	0.161201	0.00655	0.005165	11.19	0.00194	0	0	0	268	18	0	NM_014247	RAPGEF2	Rap guanine nucleotide exchange factor (GEF) 2 [Source:HGNC Symbol;Acc:HGNC:16854]	9693
A_23_P1331	8.16	0	-1.243	1.243	0	-6.23	4.41	0.99976	5e-05	0.00092	0.999867	0.000459	0.006182	19.43	0.00019	0	-1	1	52	39	0	NM_080801	COL13A1	collagen, type XIII, alpha 1 [Source:HGNC Symbol;Acc:HGNC:2190]	1305
A_23_P133120	7.35	-0.05	0.19	-0.24	-0.76	2.85	-2.55	0.46507	0.01488	0.02584	0.692864	0.042208	0.07585	4.36	0.03859	0	0	0	100	71	0	NM_018342	TMEM144	transmembrane protein 144 [Source:HGNC Symbol;Acc:HGNC:25633]	55314
A_23_P133123	7.92	-0.383	-0.169	-0.215	-3.75	-1.65	-1.49	0.00291	0.12576	0.16403	0.026349	0.2278	0.29506	8.39	0.00553	0	0	0	118	14	0	NM_032117	MND1	meiotic nuclear divisions 1 homolog (S. cerevisiae) [Source:HGNC Symbol;Acc:HGNC:24839]	84057
A_23_P133142	7.38	-0.335	0.052	-0.387	-3.6	0.56	-2.94	0.00384	0.5847	0.01272	0.032058	0.706047	0.044514	6.62	0.01199	0	0	0	508	42	0	NM_025144	ALPK1	alpha-kinase 1 [Source:HGNC Symbol;Acc:HGNC:20917]	80216
A_23_P133146	13.31	-0.462	-0.612	0.15	-2.79	-3.7	0.64	0.01662	0.00317	0.53319	0.08818	0.012207	0.669135	10.76	0.00226	0	0	0	62	21	0	NM_002106	H2AFZ	H2A histone family, member Z [Source:HGNC Symbol;Acc:HGNC:4741]	3015
A_23_P133174	9.51	0.1	0.197	-0.097	1.72	3.39	-1.18	0.1119	0.00557	0.26064	0.297203	0.019197	0.410366	7.23	0.00908	0	0	0	19	47	0	NM_018475	TMEM165	transmembrane protein 165 [Source:HGNC Symbol;Acc:HGNC:30760]	55858
A_23_P133216	7.59	0.082	-0.048	0.129	1.26	-0.74	1.42	0.23069	0.47319	0.18225	0.462446	0.608405	0.319496	1.07	0.37302	0	0	0	171	67	0	NM_020726	NLN	neurolysin (metallopeptidase M3 family) [Source:HGNC Symbol;Acc:HGNC:16058]	57486
A_23_P133227	9.24	0.047	-0.391	0.438	0.45	-3.75	2.97	0.65992	0.00292	0.01205	0.830265	0.01146	0.042753	7.13	0.00952	0	0	0	219	40	0	NM_002109	HARS	histidyl-tRNA synthetase [Source:HGNC Symbol;Acc:HGNC:4816]	3035
A_23_P133227	9.24	0.047	-0.391	0.438	0.45	-3.75	2.97	0.65992	0.00292	0.01205	0.830265	0.01146	0.042753	7.13	0.00952	0	0	0	219	40	0	NM_002109	HARS	histidyl-tRNA synthetase [Source:HGNC Symbol;Acc:HGNC:4816]	101928623
A_23_P133263	9.45	0.3	-0.075	0.375	1.01	-0.25	0.89	0.33237	0.804	0.38906	0.570383	0.87155	0.540285	0.54	0.59463	0	0	0	101	11	0	NM_002130	HMGCS1	3-hydroxy-3-methylglutaryl-CoA synthase 1 (soluble) [Source:HGNC Symbol;Acc:HGNC:5007]	3157
A_23_P133279	7.98	-0.169	-0.006	-0.163	-1.54	-0.06	-1.05	0.15105	0.95537	0.31667	0.359187	0.972382	0.469089	1.18	0.34075	0	0	0	351	19	0	NM_199133	FAM173B	family with sequence similarity 173, member B [Source:HGNC Symbol;Acc:HGNC:27029]	134145
A_23_P133284	8.04	-0.033	-0.591	0.558	-0.46	-8.18	5.46	0.65593	0	0.00016	0.827396	6.6e-05	0.00171	33.55	1e-05	0	0	0	13	65	0	NM_018343	RIOK2	RIO kinase 2 [Source:HGNC Symbol;Acc:HGNC:18999]	55781
A_23_P133293	7.33	-0.022	-0.486	0.463	-0.36	-7.85	5.3	0.72599	1e-05	0.00021	0.870767	8.9e-05	0.00208	30.9	2e-05	0	0	0	428	17	0	NM_024717	MCTP1	multiple C2 domains, transmembrane 1 [Source:HGNC Symbol;Acc:HGNC:26183]	79772
A_23_P133315	9.16	-0.175	-0.012	-0.162	-1.41	-0.1	-0.93	0.18484	0.92209	0.37326	0.406348	0.950529	0.524601	1	0.39797	0	0	0	12	28	0	NM_003432	ZNF131	zinc finger protein 131 [Source:HGNC Symbol;Acc:HGNC:12915]	100506639
A_23_P133315	9.16	-0.175	-0.012	-0.162	-1.41	-0.1	-0.93	0.18484	0.92209	0.37326	0.406348	0.950529	0.524601	1	0.39797	0	0	0	12	28	0	NM_003432	ZNF131	zinc finger protein 131 [Source:HGNC Symbol;Acc:HGNC:12915]	7690
A_23_P133332	8.73	-0.041	-0.452	0.411	-0.56	-6.18	3.98	0.5865	5e-05	0.00195	0.782782	0.000484	0.010819	19.27	0.0002	0	0	0	492	5	0	NM_015084	MRPS27	mitochondrial ribosomal protein S27 [Source:HGNC Symbol;Acc:HGNC:14512]	23107
A_23_P133345	9.35	0.286	-0.141	0.428	5.37	-2.65	5.67	0.00019	0.02166	0.00012	0.003907	0.057129	0.001349	17.95	0.00028	0	0	0	223	54	0	NM_014666	CLINT1	clathrin interactor 1 [Source:HGNC Symbol;Acc:HGNC:23186]	9685
A_23_P133365	9.26	0.089	-0.22	0.309	0.89	-2.2	2.19	0.38988	0.04876	0.04989	0.628429	0.108671	0.123267	2.82	0.10032	0	0	0	522	54	0	NM_006706		TUC338 [Source:RFAM;Acc:RF02271]	NA
A_23_P133365	9.26	0.089	-0.22	0.309	0.89	-2.2	2.19	0.38988	0.04876	0.04989	0.628429	0.108671	0.123267	2.82	0.10032	0	0	0	522	54	0	NM_006706	TCERG1	transcription elongation regulator 1 [Source:HGNC Symbol;Acc:HGNC:15630]	10915
A_23_P133375	8.49	-0.115	-0.289	0.174	-1.35	-3.4	1.45	0.20187	0.00551	0.17448	0.427929	0.019041	0.309005	6.69	0.01164	0	0	0	185	9	0	NM_138773	SLC25A46	solute carrier family 25, member 46 [Source:HGNC Symbol;Acc:HGNC:25198]	91137
A_23_P13338	7.69	-0.043	-0.011	-0.032	-0.51	-0.13	-0.27	0.61993	0.89969	0.79251	0.804461	0.935524	0.86413	0.14	0.87243	0	0	0	181	18	0	NM_030628	INTS5	integrator complex subunit 5 [Source:HGNC Symbol;Acc:HGNC:29352]	80789
A_23_P133424	11.09	0.156	-0.034	0.189	2.11	-0.46	1.82	0.05686	0.65661	0.09501	0.195111	0.764798	0.197511	2.34	0.14013	0	0	0	123	20	0	NM_006930	SKP1	S-phase kinase-associated protein 1 [Source:HGNC Symbol;Acc:HGNC:10899]	6500
A_23_P133432	11.28	0.109	-0.028	0.137	1.96	-0.5	1.74	0.07386	0.62413	0.10736	0.230398	0.73834	0.216507	2.06	0.17202	0	0	0	303	72	0	NM_170679	SKP1	S-phase kinase-associated protein 1 [Source:HGNC Symbol;Acc:HGNC:10899]	6500
A_23_P133432	11.28	0.109	-0.028	0.137	1.96	-0.5	1.74	0.07386	0.62413	0.10736	0.230398	0.73834	0.216507	2.06	0.17202	0	0	0	303	72	0	NM_170679			NA
A_23_P133432	11.28	0.109	-0.028	0.137	1.96	-0.5	1.74	0.07386	0.62413	0.10736	0.230398	0.73834	0.216507	2.06	0.17202	0	0	0	303	72	0	NM_170679	SKP1P1	S-phase kinase-associated protein 1 pseudogene 1 [Source:HGNC Symbol;Acc:HGNC:33696]	NA
A_23_P133438	7.47	0.279	-0.437	0.716	4.84	-7.58	8.78	0.00044	1e-05	0	0.006943	0.000114	7.4e-05	40.45	1e-05	0	0	0	415	40	0	NM_019018	FAM105A	family with sequence similarity 105, member A [Source:HGNC Symbol;Acc:HGNC:25629]	54491
A_23_P133470	9.42	0.058	-0.294	0.352	0.51	-2.58	2.19	0.62151	0.02439	0.05001	0.805701	0.062889	0.123414	3.47	0.06582	0	0	0	185	13	0	NM_014819	PJA2	praja ring finger 2, E3 ubiquitin protein ligase [Source:HGNC Symbol;Acc:HGNC:17481]	9867
A_23_P133474	9.3	0.506	0.138	0.367	5.19	1.42	2.67	0.00025	0.18206	0.02087	0.004747	0.302653	0.065107	14.5	0.00069	0	0	0	423	31	0	NM_002084	GPX3	glutathione peroxidase 3 (plasma) [Source:HGNC Symbol;Acc:HGNC:4555]	2878
A_23_P133506	7.6	0.005	-0.028	0.034	0.07	-0.38	0.32	0.94369	0.70744	0.75241	0.980242	0.80281	0.838351	0.08	0.92675	0	0	0	214	25	0	NM_024872	DOK3	docking protein 3 [Source:HGNC Symbol;Acc:HGNC:24583]	79930
A_23_P133517	8.21	-0.528	-0.305	-0.223	-7.26	-4.19	-2.17	1e-05	0.00133	0.0514	0.00058	0.006118	0.125873	35.15	1e-05	0	0	0	234	47	0	NM_002310	LIFR	leukemia inhibitory factor receptor alpha [Source:HGNC Symbol;Acc:HGNC:6597]	3977
A_23_P133582	9.66	0.059	-0.368	0.427	0.49	-3.07	2.52	0.63111	0.01008	0.02756	0.812	0.030859	0.079438	4.82	0.02976	0	0	0	280	54	0	NM_004730	ETF1	eukaryotic translation termination factor 1 [Source:HGNC Symbol;Acc:HGNC:3477]	2107
A_23_P133585	9.57	-0.195	-0.004	-0.19	-1.46	-0.03	-1.01	0.1717	0.9748	0.33438	0.387923	0.984512	0.487221	1.06	0.37727	0	0	0	475	7	0	NM_001799	CDK7	cyclin-dependent kinase 7 [Source:HGNC Symbol;Acc:HGNC:1778]	1022
A_23_P13359	8.61	-0.025	-0.019	-0.006	-0.17	-0.13	-0.03	0.86774	0.89779	0.97849	0.94612	0.934101	0.986526	0.02	0.9772	0	0	0	23	10	0	NM_006362	NXF1	nuclear RNA export factor 1 [Source:HGNC Symbol;Acc:HGNC:8071]	10482
A_23_P133596	8.82	-0.091	-0.013	-0.078	-0.85	-0.12	-0.52	0.41021	0.90729	0.61289	0.645389	0.94069	0.733657	0.37	0.6973	0	0	0	151	77	0	NM_013235	DROSHA	drosha, ribonuclease type III [Source:HGNC Symbol;Acc:HGNC:17904]	29102
A_23_P133629	9.24	0.041	-0.061	0.102	0.51	-0.76	0.89	0.62091	0.464	0.3891	0.805336	0.600288	0.540301	0.42	0.6693	0	0	0	252	4	0	NM_004661	CDC23	cell division cycle 23 [Source:HGNC Symbol;Acc:HGNC:1724]	8697
A_23_P13364	9.82	0.206	0.958	-0.752	1.75	8.14	-4.52	0.10634	0	0.00076	0.287941	6.8e-05	0.005319	34.68	1e-05	0	1	0	91	7	0	NM_005013	NUCB2	nucleobindin 2 [Source:HGNC Symbol;Acc:HGNC:8044]	4925
A_23_P133656	7.16	0.063	0.923	-0.86	0.8	11.8	-7.78	0.43908	0	1e-05	0.671037	4e-06	0.00017	69.91	0	0	1	-1	37	48	0	NM_002290	LAMA4	laminin, alpha 4 [Source:HGNC Symbol;Acc:HGNC:6484]	3910
A_23_P133665	7.18	-0.328	-0.05	-0.278	-5.04	-0.77	-3.02	0.00032	0.4563	0.01099	0.005628	0.593048	0.039862	13.01	0.00108	0	0	0	361	37	0	NM_002031	FRK	fyn-related Src family tyrosine kinase [Source:HGNC Symbol;Acc:HGNC:3955]	2444
A_23_P133691	7.29	-0.057	0.329	-0.386	-0.84	4.84	-4.01	0.41922	0.00044	0.00183	0.652742	0.002533	0.010278	12.05	0.00146	0	0	0	528	47	0	NM_021244	RRAGD	Ras-related GTP binding D [Source:HGNC Symbol;Acc:HGNC:19903]	58528
A_23_P133694	8.2	0.281	-0.285	0.566	3.04	-3.09	4.33	0.01057	0.00972	0.00104	0.064548	0.030012	0.006776	9.39	0.00373	0	0	0	191	40	0	NM_001078177	SLC29A1	solute carrier family 29 (equilibrative nucleoside transporter), member 1 [Source:HGNC Symbol;Acc:HGNC:11003]	2030
A_23_P133755	8.39	0.044	-0.241	0.285	0.71	-3.94	3.29	0.49019	0.00209	0.00674	0.711941	0.008738	0.027482	8	0.00651	0	0	0	133	23	0	NM_002726	PREP	prolyl endopeptidase [Source:HGNC Symbol;Acc:HGNC:9358]	5550
A_23_P133770	8.05	0.271	0.003	0.268	2.46	0.03	1.72	0.03043	0.97746	0.11167	0.130812	0.986185	0.223532	3.03	0.08703	0	0	0	180	4	0	NM_138493	CCDC167	coiled-coil domain containing 167 [Source:HGNC Symbol;Acc:HGNC:21239]	154467
A_23_P133807	8.03	-0.023	-0.066	0.043	-0.43	-1.25	0.58	0.67415	0.2341	0.57138	0.838017	0.364338	0.699639	0.88	0.44047	0	0	0	473	17	0	NM_138572	TAF8	TAF8 RNA polymerase II, TATA box binding protein (TBP)-associated factor, 43kDa [Source:HGNC Symbol;Acc:HGNC:17300]	129685
A_23_P133814	14.36	-0.566	-0.294	-0.272	-3.33	-1.73	-1.13	0.00625	0.11031	0.28055	0.044737	0.205602	0.431925	7.03	0.00993	0	0	0	363	31	0	NM_003531	HIST1H3C	histone cluster 1, H3c [Source:HGNC Symbol;Acc:HGNC:4768]	8358
A_23_P133814	14.36	-0.566	-0.294	-0.272	-3.33	-1.73	-1.13	0.00625	0.11031	0.28055	0.044737	0.205602	0.431925	7.03	0.00993	0	0	0	363	31	0	NM_003531	HIST1H3C	histone cluster 1, H3c [Source:HGNC Symbol;Acc:HGNC:4768]	8353
A_23_P133814	14.36	-0.566	-0.294	-0.272	-3.33	-1.73	-1.13	0.00625	0.11031	0.28055	0.044737	0.205602	0.431925	7.03	0.00993	0	0	0	363	31	0	NM_003531	HIST1H3C	histone cluster 1, H3c [Source:HGNC Symbol;Acc:HGNC:4768]	8968
A_23_P133814	14.36	-0.566	-0.294	-0.272	-3.33	-1.73	-1.13	0.00625	0.11031	0.28055	0.044737	0.205602	0.431925	7.03	0.00993	0	0	0	363	31	0	NM_003531	HIST1H3C	histone cluster 1, H3c [Source:HGNC Symbol;Acc:HGNC:4768]	8352
A_23_P133814	14.36	-0.566	-0.294	-0.272	-3.33	-1.73	-1.13	0.00625	0.11031	0.28055	0.044737	0.205602	0.431925	7.03	0.00993	0	0	0	363	31	0	NM_003531	HIST1H3C	histone cluster 1, H3c [Source:HGNC Symbol;Acc:HGNC:4768]	8354
A_23_P133814	14.36	-0.566	-0.294	-0.272	-3.33	-1.73	-1.13	0.00625	0.11031	0.28055	0.044737	0.205602	0.431925	7.03	0.00993	0	0	0	363	31	0	NM_003531	HIST1H3C	histone cluster 1, H3c [Source:HGNC Symbol;Acc:HGNC:4768]	8350
A_23_P133814	14.36	-0.566	-0.294	-0.272	-3.33	-1.73	-1.13	0.00625	0.11031	0.28055	0.044737	0.205602	0.431925	7.03	0.00993	0	0	0	363	31	0	NM_003531	HIST1H3C	histone cluster 1, H3c [Source:HGNC Symbol;Acc:HGNC:4768]	8356
A_23_P133814	14.36	-0.566	-0.294	-0.272	-3.33	-1.73	-1.13	0.00625	0.11031	0.28055	0.044737	0.205602	0.431925	7.03	0.00993	0	0	0	363	31	0	NM_003531	HIST1H3C	histone cluster 1, H3c [Source:HGNC Symbol;Acc:HGNC:4768]	8355
A_23_P133814	14.36	-0.566	-0.294	-0.272	-3.33	-1.73	-1.13	0.00625	0.11031	0.28055	0.044737	0.205602	0.431925	7.03	0.00993	0	0	0	363	31	0	NM_003531	HIST1H3C	histone cluster 1, H3c [Source:HGNC Symbol;Acc:HGNC:4768]	8351
A_23_P133814	14.36	-0.566	-0.294	-0.272	-3.33	-1.73	-1.13	0.00625	0.11031	0.28055	0.044737	0.205602	0.431925	7.03	0.00993	0	0	0	363	31	0	NM_003531	HIST1H3C	histone cluster 1, H3c [Source:HGNC Symbol;Acc:HGNC:4768]	8357
A_23_P133902	7.41	0.025	0.31	-0.285	0.37	4.58	-2.97	0.71819	0.00069	0.01195	0.866044	0.003576	0.042537	10.54	0.00244	0	0	0	293	45	0	NM_014068	PSORS1C1	psoriasis susceptibility 1 candidate 1 [Source:HGNC Symbol;Acc:HGNC:17202]	170679
A_23_P133923	7.38	-0.119	-0.303	0.184	-1.82	-4.64	1.99	0.09481	0.00062	0.06998	0.267639	0.003304	0.158185	12.42	0.0013	0	0	0	442	13	0	NM_033177	GPANK1	G patch domain and ankyrin repeats 1 [Source:HGNC Symbol;Acc:HGNC:13920]	7918
A_23_P133956	9.57	-0.168	-0.297	0.129	-1.11	-1.95	0.6	0.29127	0.07507	0.55977	0.529227	0.152381	0.690097	2.52	0.1231	0	0	0	492	26	0	NM_002263	KIFC1	kinesin family member C1 [Source:HGNC Symbol;Acc:HGNC:6389]	3833
A_23_P133995	8.42	0.057	-0.219	0.275	0.52	-2.02	1.8	0.61128	0.06739	0.09858	0.798572	0.139955	0.203221	2.17	0.15815	0	0	0	451	2	0	NM_016059	PPIL1	peptidylprolyl isomerase (cyclophilin)-like 1 [Source:HGNC Symbol;Acc:HGNC:9260]	51645
A_23_P134008	7.68	0.158	-0.178	0.337	2.87	-3.24	4.32	0.01439	0.00741	0.00107	0.079511	0.024217	0.006898	9.36	0.00377	0	0	0	369	2	0	ENST00000472914	USP45	ubiquitin specific peptidase 45 [Source:HGNC Symbol;Acc:HGNC:20080]	85015
A_23_P134014	7.61	0.542	-0.262	0.804	2.35	-1.13	2.46	0.03746	0.28016	0.03053	0.15009	0.41739	0.085588	3.4	0.06882	0	0	0	445	65	0	NM_182503	ADAT2	adenosine deaminase, tRNA-specific 2 [Source:HGNC Symbol;Acc:HGNC:21172]	134637
A_23_P134078	9.22	0.234	-0.157	0.391	1.37	-0.91	1.61	0.19749	0.37912	0.1335	0.42316	0.518911	0.255217	1.35	0.29648	0	0	0	393	68	0	NM_004824	CDYL	chromodomain protein, Y-like [Source:HGNC Symbol;Acc:HGNC:1811]	9425
A_23_P134085	7.49	0.376	-0.383	0.759	1.85	-1.89	2.65	0.08942	0.08393	0.02179	0.258005	0.165696	0.06727	3.5	0.06445	0	0	0	390	66	0	NM_173515	CNKSR3	CNKSR family member 3 [Source:HGNC Symbol;Acc:HGNC:23034]	26034
A_23_P134085	7.49	0.376	-0.383	0.759	1.85	-1.89	2.65	0.08942	0.08393	0.02179	0.258005	0.165696	0.06727	3.5	0.06445	0	0	0	390	66	0	NM_173515	CNKSR3	CNKSR family member 3 [Source:HGNC Symbol;Acc:HGNC:23034]	154043
A_23_P134109	9.14	-0.315	-0.398	0.083	-2.45	-3.09	0.46	0.03126	0.00961	0.65653	0.133203	0.02974	0.76783	7.78	0.00715	0	0	0	474	67	0	NM_001431	EPB41L2	erythrocyte membrane protein band 4.1-like 2 [Source:HGNC Symbol;Acc:HGNC:3379]	2037
A_23_P134113	7.58	-0.091	0.065	-0.156	-1	0.71	-1.21	0.33865	0.49226	0.25141	0.577	0.626045	0.399748	0.75	0.49423	0	0	0	28	40	0	NM_052831	SLC18B1	solute carrier family 18, subfamily B, member 1 [Source:HGNC Symbol;Acc:HGNC:21573]	116843
A_23_P134162	7.14	0.217	0.012	0.205	4.01	0.22	2.68	0.00183	0.83058	0.0204	0.019243	0.887991	0.064009	8.07	0.00631	0	0	0	492	77	0	NM_016356	DCDC2	doublecortin domain containing 2 [Source:HGNC Symbol;Acc:HGNC:18141]	51473
A_23_P134167	7.41	-0.12	-0.074	-0.046	-2.1	-1.3	-0.57	0.05839	0.22024	0.58096	0.198621	0.349059	0.707449	3.04	0.08658	0	0	0	269	73	0	NM_020381	PDSS2	prenyl (decaprenyl) diphosphate synthase, subunit 2 [Source:HGNC Symbol;Acc:HGNC:23041]	57107
A_23_P134176	10.01	0.095	-0.097	0.193	1.07	-1.09	1.53	0.30659	0.29696	0.15316	0.544758	0.435353	0.280962	1.17	0.34495	0	0	0	159	44	0	NM_001024465	SOD2	superoxide dismutase 2, mitochondrial [Source:HGNC Symbol;Acc:HGNC:11180]	100129518
A_23_P134176	10.01	0.095	-0.097	0.193	1.07	-1.09	1.53	0.30659	0.29696	0.15316	0.544758	0.435353	0.280962	1.17	0.34495	0	0	0	159	44	0	NM_001024465	SOD2	superoxide dismutase 2, mitochondrial [Source:HGNC Symbol;Acc:HGNC:11180]	6648
A_23_P134191	8.29	-0.237	-0.36	0.123	-2.71	-4.11	0.99	0.01952	0.00154	0.34205	0.098258	0.006862	0.494451	12.1	0.00144	0	0	0	225	10	0	NM_001031712	TRMT11	tRNA methyltransferase 11 homolog (S. cerevisiae) [Source:HGNC Symbol;Acc:HGNC:21080]	60487
A_23_P134225	8.18	0.119	1.403	-1.284	1.1	13.02	-8.43	0.29374	0	0	0.531702	2e-06	0.000101	85.32	0	0	1	-1	7	48	0	NM_023942	LRRC61	leucine rich repeat containing 61 [Source:HGNC Symbol;Acc:HGNC:21704]	65999
A_23_P134237	7.5	0.036	1.268	-1.233	0.29	10.25	-7.05	0.77783	0	2e-05	0.89917	1.2e-05	0.000328	52.61	0	0	1	-1	350	61	0	NM_002889	RARRES2	retinoic acid receptor responder (tazarotene induced) 2 [Source:HGNC Symbol;Acc:HGNC:9868]	5919
A_23_P134247	11.18	0.261	0.387	-0.127	2.4	3.57	-0.82	0.03407	0.00406	0.42649	0.141058	0.014857	0.576137	9.24	0.00395	0	0	0	130	85	0	NM_005614	RHEB	Ras homolog enriched in brain [Source:HGNC Symbol;Acc:HGNC:10011]	6009
A_23_P13425	11.2	0.448	0.2	0.248	6.06	2.7	2.37	6e-05	0.01973	0.03584	0.001875	0.053011	0.096487	21.98	0.00011	0	0	0	226	46	0	NM_004356	CD81	CD81 molecule [Source:HGNC Symbol;Acc:HGNC:1701]	975
A_23_P134274	10.36	-0.015	0.161	-0.176	-0.1	1.09	-0.84	0.92236	0.29685	0.41638	0.97079	0.435234	0.56568	0.6	0.56424	0	0	0	283	9	0	NM_005837	POP7	processing of precursor 7, ribonuclease P/MRP subunit (S. cerevisiae) [Source:HGNC Symbol;Acc:HGNC:19949]	10248
A_23_P134295	9.44	-0.428	-0.039	-0.389	-3.02	-0.27	-1.94	0.01091	0.78882	0.0764	0.065958	0.860733	0.168658	4.61	0.03353	0	0	0	311	66	0	NM_198949	NUDT1	nudix (nucleoside diphosphate linked moiety X)-type motif 1 [Source:HGNC Symbol;Acc:HGNC:8048]	4521
A_23_P1343	7.96	-0.03	-0.271	0.241	-0.44	-3.98	2.5	0.66789	0.00194	0.02837	0.834358	0.008232	0.081117	8.01	0.00649	0	0	0	83	57	0	NM_003473	STAM	signal transducing adaptor molecule (SH3 domain and ITAM motif) 1 [Source:HGNC Symbol;Acc:HGNC:11357]	8027
A_23_P134314	8.27	0.034	-0.301	0.336	0.68	-5.96	4.7	0.50838	7e-05	0.00056	0.725744	0.000625	0.004223	18	0.00027	0	0	0	25	73	0	NM_138701	MPLKIP	M-phase specific PLK1 interacting protein [Source:HGNC Symbol;Acc:HGNC:16002]	136647
A_23_P134347	7.2	-0.013	-1.337	1.324	-0.16	-16.12	11.28	0.87689	0	0	0.950423	0	1.4e-05	129.87	0	0	-1	1	122	6	0	NM_019029	CPVL	carboxypeptidase, vitellogenic-like [Source:HGNC Symbol;Acc:HGNC:14399]	54504
A_23_P134366	7.45	0.049	-0.821	0.871	0.36	-5.96	4.46	0.72713	8e-05	0.00083	0.871195	0.000628	0.005723	17.8	0.00029	0	-1	1	293	66	0	NM_004956	ETV1	ets variant 1 [Source:HGNC Symbol;Acc:HGNC:3490]	2115
A_23_P13438	9.07	0.031	-0.436	0.467	0.3	-4.25	3.22	0.7702	0.0012	0.00765	0.894816	0.005623	0.030309	9.08	0.0042	0	0	0	114	63	0	NM_032320	BTBD10	BTB (POZ) domain containing 10 [Source:HGNC Symbol;Acc:HGNC:21445]	84280
A_23_P134384	8.86	-0.38	-0.278	-0.102	-4.76	-3.49	-0.9	0.0005	0.00469	0.38608	0.007691	0.016683	0.537575	17.4	0.00032	0	0	0	330	13	0	NM_014660	PHF14	PHD finger protein 14 [Source:HGNC Symbol;Acc:HGNC:22203]	9678
A_23_P134395	8.47	0.155	0.508	-0.353	1.59	5.19	-2.55	0.13947	0.00025	0.02606	0.341954	0.001594	0.076302	14.72	0.00065	0	0	0	321	23	0	NM_012453	TBL2	transducin (beta)-like 2 [Source:HGNC Symbol;Acc:HGNC:11586]	26608
A_23_P134419	7.51	0.189	0.332	-0.143	2.36	4.15	-1.27	0.03677	0.00144	0.2305	0.14811	0.006505	0.376606	11.38	0.00182	0	0	0	286	66	0	NM_007155	ZP3	zona pellucida glycoprotein 3 (sperm receptor) [Source:HGNC Symbol;Acc:HGNC:13189]	7784
A_23_P134433	13.18	-0.094	0.072	-0.166	-0.65	0.49	-0.8	0.53032	0.63292	0.43742	0.741308	0.745816	0.586171	0.33	0.72582	0	0	0	144	44	0	NM_001427	EN2	engrailed homeobox 2 [Source:HGNC Symbol;Acc:HGNC:3343]	2020
A_23_P134454	10.67	-0.611	0.704	-1.316	-4.18	4.81	-6.36	0.00136	0.00046	4e-05	0.015639	0.002607	0.000637	20.32	0.00016	0	0	-1	5	32	0	NM_001753	NA	NA	NA
A_23_P134464	9.68	-0.15	0.382	-0.532	-1.99	5.05	-4.98	0.07056	0.00031	0.00035	0.224426	0.00191	0.00303	14.75	0.00064	0	0	0	68	73	0	NM_004279	PMPCB	peptidase (mitochondrial processing) beta [Source:HGNC Symbol;Acc:HGNC:9119]	9512
A_23_P134477	8.8	-0.68	0.196	-0.876	-2.4	0.69	-2.19	0.03415	0.50189	0.04998	0.141201	0.634667	0.123389	3.12	0.08234	0	0	0	467	57	0	NM_032350	C7orf50	chromosome 7 open reading frame 50 [Source:HGNC Symbol;Acc:HGNC:22421]	84310
A_23_P134484	7.49	-0.743	0.199	-0.942	-11.6	3.1	-10.39	0	0.00949	0	2e-05	0.029439	2.4e-05	72.08	0	0	0	-1	314	56	0	NM_001742	CALCR	calcitonin receptor [Source:HGNC Symbol;Acc:HGNC:1440]	799
A_23_P134527	9.02	0.25	-0.108	0.359	3.63	-1.56	3.67	0.00364	0.14442	0.00336	0.030891	0.253285	0.016189	7.8	0.0071	0	0	0	131	60	0	NM_006555	YKT6	YKT6 v-SNARE homolog (S. cerevisiae) [Source:HGNC Symbol;Acc:HGNC:16959]	10652
A_23_P134609	8.45	0.46	0.32	0.14	5.15	3.59	1.11	0.00026	0.0039	0.29078	0.004987	0.014361	0.442506	19.71	0.00018	0	0	0	154	4	0	NM_003941	WASL	Wiskott-Aldrich syndrome-like [Source:HGNC Symbol;Acc:HGNC:12735]	8976
A_23_P134614	8.38	0.448	0.102	0.346	4.57	1.04	2.5	0.00069	0.31868	0.02859	0.009627	0.458139	0.081575	11	0.00207	0	0	0	202	65	0	NM_006348	COG5	component of oligomeric golgi complex 5 [Source:HGNC Symbol;Acc:HGNC:14857]	10466
A_23_P134637	7.93	-0.122	0.125	-0.246	-1.28	1.31	-1.83	0.22627	0.21495	0.09282	0.457321	0.343017	0.194219	1.68	0.22922	0	0	0	374	85	0	NM_014855	AP5Z1	adaptor-related protein complex 5, zeta 1 subunit [Source:HGNC Symbol;Acc:HGNC:22197]	100616465
A_23_P134637	7.93	-0.122	0.125	-0.246	-1.28	1.31	-1.83	0.22627	0.21495	0.09282	0.457321	0.343017	0.194219	1.68	0.22922	0	0	0	374	85	0	NM_014855	AP5Z1	adaptor-related protein complex 5, zeta 1 subunit [Source:HGNC Symbol;Acc:HGNC:22197]	9907
A_23_P13465	7.25	-0.217	0.029	-0.246	-3.01	0.4	-2.41	0.0112	0.6989	0.03357	0.067102	0.796338	0.09179	4.61	0.03356	0	0	0	362	20	0	NM_198381	ELF5	E74-like factor 5 (ets domain transcription factor) [Source:HGNC Symbol;Acc:HGNC:3320]	2001
A_23_P134650	8.26	0.31	0.317	-0.008	3.09	3.17	-0.05	0.0096	0.00836	0.95852	0.060341	0.026767	0.973509	9.81	0.00318	0	0	0	357	85	0	NM_015545	PTCD1	pentatricopeptide repeat domain 1 [Source:HGNC Symbol;Acc:HGNC:22198]	100526740
A_23_P134650	8.26	0.31	0.317	-0.008	3.09	3.17	-0.05	0.0096	0.00836	0.95852	0.060341	0.026767	0.973509	9.81	0.00318	0	0	0	357	85	0	NM_015545	PTCD1	pentatricopeptide repeat domain 1 [Source:HGNC Symbol;Acc:HGNC:22198]	26024
A_23_P134684	7.75	-0.138	-0.227	0.089	-1.17	-1.93	0.54	0.2641	0.07829	0.6026	0.50055	0.157104	0.725682	2.55	0.12054	0	0	0	132	47	0	NM_024567	HMBOX1	homeobox containing 1 [Source:HGNC Symbol;Acc:HGNC:26137]	79618
A_23_P134714	9.23	0.052	0.021	0.031	0.64	0.26	0.27	0.5367	0.8017	0.79305	0.746254	0.870017	0.864485	0.24	0.79375	0	0	0	19	46	0	NM_005836	HRSP12	heat-responsive protein 12 [Source:HGNC Symbol;Acc:HGNC:16897]	10247
A_23_P134729	7.74	-0.157	-0.007	-0.151	-2.94	-0.13	-1.99	0.01271	0.90056	0.0707	0.073095	0.936121	0.159359	4.33	0.03922	0	0	0	197	85	0	NR_027259	NA	NA	NA
A_23_P134734	7.5	-0.194	-0.57	0.375	-2.26	-6.62	3.08	0.0438	3e-05	0.0098	0.166155	0.000303	0.036505	24.46	7e-05	0	0	0	283	62	0	NM_017786	SYBU	syntabulin (syntaxin-interacting) [Source:HGNC Symbol;Acc:HGNC:26011]	55638
A_23_P134755	8.09	-0.066	-0.157	0.091	-0.36	-0.85	0.35	0.72711	0.41194	0.73337	0.871195	0.551317	0.824027	0.43	0.66291	0	0	0	356	73	0	NM_014112	TRPS1	trichorhinophalangeal syndrome I [Source:HGNC Symbol;Acc:HGNC:12340]	7227
A_23_P134786	9.08	0.158	0.006	0.152	1.16	0.04	0.79	0.27017	0.96525	0.44691	0.507448	0.978759	0.595025	0.67	0.52982	0	0	0	333	27	0	NM_016018	PHF20L1	PHD finger protein 20-like 1 [Source:HGNC Symbol;Acc:HGNC:24280]	51105
A_23_P134809	8.94	-0.128	0.21	-0.338	-1.96	3.2	-3.65	0.07432	0.00783	0.00347	0.231344	0.025339	0.0166	7.06	0.00982	0	0	0	214	40	0	NM_003580	NSMAF	neutral sphingomyelinase (N-SMase) activation associated factor [Source:HGNC Symbol;Acc:HGNC:8017]	8439
A_23_P134814	7.5	-0.223	-0.215	-0.008	-2.45	-2.36	-0.06	0.03089	0.03637	0.95009	0.132265	0.086194	0.968234	5.81	0.01781	0	0	0	447	84	0	NM_018105	THAP1	THAP domain containing, apoptosis associated protein 1 [Source:HGNC Symbol;Acc:HGNC:20856]	55145
A_23_P134827	9.79	-0.262	-0.352	0.091	-2.11	-2.84	0.52	0.05703	0.01523	0.61535	0.195478	0.043016	0.735702	6.27	0.0142	0	0	0	261	51	0	NM_004674	ASH2L	ash2 (absent, small, or homeotic)-like (Drosophila) [Source:HGNC Symbol;Acc:HGNC:744]	9070
A_23_P134827	9.79	-0.262	-0.352	0.091	-2.11	-2.84	0.52	0.05703	0.01523	0.61535	0.195478	0.043016	0.735702	6.27	0.0142	0	0	0	261	51	0	NM_004674	ASH2L	ash2 (absent, small, or homeotic)-like (Drosophila) [Source:HGNC Symbol;Acc:HGNC:744]	102723969
A_23_P134854	7.64	0.891	0.361	0.53	2.93	1.19	1.23	0.01289	0.25849	0.24158	0.07375	0.392012	0.389199	5.01	0.02697	0	0	0	467	47	0	NM_194284	CLDN23	claudin 23 [Source:HGNC Symbol;Acc:HGNC:17591]	137075
A_23_P134910	10.23	-0.063	-0.223	0.16	-0.59	-2.1	1.06	0.56364	0.05822	0.30858	0.766251	0.1251	0.460918	2.38	0.13577	0	0	0	424	34	0	NM_003878	GGH	gamma-glutamyl hydrolase (conjugase, folylpolygammaglutamyl hydrolase) [Source:HGNC Symbol;Acc:HGNC:4248]	8836
A_23_P134925	9.1	-0.436	-0.44	0.004	-2.2	-2.22	0.01	0.04911	0.04732	0.98849	0.178659	0.10606	0.992786	4.87	0.02904	0	0	0	190	1	0	NM_004331	BNIP3L	BCL2/adenovirus E1B 19kDa interacting protein 3-like [Source:HGNC Symbol;Acc:HGNC:1085]	665
A_23_P18713	10.09	2.112	4.988	-2.876	9.73	22.99	-9.37	0	0	0	6.7e-05	0	4.9e-05	311.57	0	1	1	-1	318	85	0	NM_004827	ABCG2	ATP-binding cassette, sub-family G (WHITE), member 2 [Source:HGNC Symbol;Acc:HGNC:74]	9429
A_23_P134946	7.54	0.002	-0.086	0.088	0.02	-0.91	0.66	0.98358	0.38324	0.52484	0.995409	0.523154	0.662463	0.41	0.67241	0	0	0	165	40	0	NM_014665	LRRC14	leucine rich repeat containing 14 [Source:HGNC Symbol;Acc:HGNC:20419]	9684
A_23_P134953	7.52	-0.067	-0.422	0.355	-1.12	-7.08	4.22	0.28629	2e-05	0.00128	0.523849	0.000186	0.00793	25.69	5e-05	0	0	0	483	82	0	NM_001122	PLIN2	perilipin 2 [Source:HGNC Symbol;Acc:HGNC:248]	123
A_23_P134980	7.33	0.11	0.01	0.101	1.37	0.12	0.88	0.19796	0.90703	0.39614	0.423452	0.940497	0.546934	0.94	0.41869	0	0	0	60	57	0	NM_033086	FGD3	FYVE, RhoGEF and PH domain containing 3 [Source:HGNC Symbol;Acc:HGNC:16027]	89846
A_23_P134994	7.7	-0.144	-0.214	0.069	-2.45	-3.63	0.83	0.0312	0.00364	0.42216	0.133061	0.013589	0.571773	9.57	0.00348	0	0	0	462	22	0	NM_020829	RIC1	RAB6A GEF complex partner 1 [Source:HGNC Symbol;Acc:HGNC:17686]	57589
A_23_P13502	12.65	-0.066	-0.023	-0.044	-0.69	-0.23	-0.32	0.50605	0.81927	0.75469	0.724323	0.880916	0.839759	0.26	0.7734	0	0	0	271	59	0	NM_016565	COA4	cytochrome c oxidase assembly factor 4 homolog (S. cerevisiae) [Source:HGNC Symbol;Acc:HGNC:24604]	51287
A_23_P135061	7.53	-0.017	-0.019	0.001	-0.3	-0.33	0.02	0.7671	0.74891	0.98643	0.893721	0.832966	0.991614	0.1	0.9059	0	0	0	519	49	0	NM_003389	CORO2A	coronin, actin binding protein, 2A [Source:HGNC Symbol;Acc:HGNC:2255]	7464
A_23_P135079	7.48	0.074	0.124	-0.05	1.26	2.12	-0.61	0.23135	0.05593	0.55479	0.462784	0.121249	0.6865	3.05	0.08603	0	0	0	348	31	0	ENST00000298628	SARDH	sarcosine dehydrogenase [Source:HGNC Symbol;Acc:HGNC:10536]	1757
A_23_P135084	13.08	-0.233	0.145	-0.378	-2.7	1.67	-3.09	0.01991	0.12082	0.00967	0.099463	0.220944	0.036201	5.03	0.02657	0	0	0	272	44	0	NM_000972	RPL7A	ribosomal protein L7a [Source:HGNC Symbol;Acc:HGNC:10364]	26815
A_23_P135084	13.08	-0.233	0.145	-0.378	-2.7	1.67	-3.09	0.01991	0.12082	0.00967	0.099463	0.220944	0.036201	5.03	0.02657	0	0	0	272	44	0	NM_000972	RPL7A	ribosomal protein L7a [Source:HGNC Symbol;Acc:HGNC:10364]	26820
A_23_P135084	13.08	-0.233	0.145	-0.378	-2.7	1.67	-3.09	0.01991	0.12082	0.00967	0.099463	0.220944	0.036201	5.03	0.02657	0	0	0	272	44	0	NM_000972			NA
A_23_P135084	13.08	-0.233	0.145	-0.378	-2.7	1.67	-3.09	0.01991	0.12082	0.00967	0.099463	0.220944	0.036201	5.03	0.02657	0	0	0	272	44	0	NM_000972	RPL7AP11	ribosomal protein L7a pseudogene 11 [Source:HGNC Symbol;Acc:HGNC:35242]	NA
A_23_P135084	13.08	-0.233	0.145	-0.378	-2.7	1.67	-3.09	0.01991	0.12082	0.00967	0.099463	0.220944	0.036201	5.03	0.02657	0	0	0	272	44	0	NM_000972	RPL7AP6	ribosomal protein L7a pseudogene 6 [Source:HGNC Symbol;Acc:HGNC:19785]	NA
A_23_P135084	13.08	-0.233	0.145	-0.378	-2.7	1.67	-3.09	0.01991	0.12082	0.00967	0.099463	0.220944	0.036201	5.03	0.02657	0	0	0	272	44	0	NM_000972	RPL7A	ribosomal protein L7a [Source:HGNC Symbol;Acc:HGNC:10364]	26814
A_23_P135084	13.08	-0.233	0.145	-0.378	-2.7	1.67	-3.09	0.01991	0.12082	0.00967	0.099463	0.220944	0.036201	5.03	0.02657	0	0	0	272	44	0	NM_000972	RPL7AP30	ribosomal protein L7a pseudogene 30 [Source:HGNC Symbol;Acc:HGNC:35757]	NA
A_23_P135084	13.08	-0.233	0.145	-0.378	-2.7	1.67	-3.09	0.01991	0.12082	0.00967	0.099463	0.220944	0.036201	5.03	0.02657	0	0	0	272	44	0	NM_000972	RPL7AP66	ribosomal protein L7a pseudogene 66 [Source:HGNC Symbol;Acc:HGNC:35682]	NA
A_23_P135084	13.08	-0.233	0.145	-0.378	-2.7	1.67	-3.09	0.01991	0.12082	0.00967	0.099463	0.220944	0.036201	5.03	0.02657	0	0	0	272	44	0	NM_000972	RPL7A	ribosomal protein L7a [Source:HGNC Symbol;Acc:HGNC:10364]	6130
A_23_P135104	9.72	-0.364	-0.035	-0.33	-1.78	-0.17	-1.14	0.10138	0.86821	0.27808	0.279414	0.914732	0.429257	1.6	0.24397	0	0	0	233	79	0	NM_016034	MRPS2	mitochondrial ribosomal protein S2 [Source:HGNC Symbol;Acc:HGNC:14495]	51116
A_23_P135123	7.79	0.332	-1.009	1.341	3.02	-9.18	8.63	0.0109	0	0	0.065924	2.8e-05	8.5e-05	46.67	0	0	-1	1	150	44	0	A_23_P135123	NA	NA	NA
A_23_P135157	9.24	0.118	-0.119	0.238	1.61	-1.62	2.29	0.13423	0.13091	0.04176	0.333537	0.234948	0.107795	2.62	0.11528	0	0	0	250	64	0	NM_001031689	PLAA	phospholipase A2-activating protein [Source:HGNC Symbol;Acc:HGNC:9043]	9373
A_23_P135164	7.53	-0.216	0.288	-0.504	-3.02	4.01	-4.97	0.01103	0.00182	0.00035	0.066473	0.007818	0.003062	12.61	0.00122	0	0	0	72	59	0	NM_207309	UAP1L1	UDP-N-acetylglucosamine pyrophosphorylase 1 like 1 [Source:HGNC Symbol;Acc:HGNC:28082]	91373
A_23_P135184	7.53	-0.051	0.127	-0.179	-0.75	1.85	-1.84	0.46901	0.08927	0.09137	0.695654	0.174085	0.192051	2	0.17944	0	0	0	64	73	0	NM_001042368	RALGDS	ral guanine nucleotide dissociation stimulator [Source:HGNC Symbol;Acc:HGNC:9842]	5900
A_23_P135239	9.02	0.583	-0.132	0.716	7.61	-1.72	6.6	1e-05	0.11137	3e-05	0.00041	0.207126	0.000504	30.41	2e-05	0	0	0	57	39	0	NM_005077	TLE1	transducin-like enhancer of split 1 (E(sp1) homolog, Drosophila) [Source:HGNC Symbol;Acc:HGNC:11837]	7088
A_23_P13524	8.52	-0.003	0.474	-0.477	-0.03	5.4	-3.84	0.97593	0.00018	0.00248	0.992859	0.001223	0.012956	14.58	0.00068	0	0	0	395	27	0	NM_032273	TMEM126A	transmembrane protein 126A [Source:HGNC Symbol;Acc:HGNC:25382]	84233
A_23_P135257	7.49	0.021	-0.636	0.657	0.18	-5.51	4.02	0.86152	0.00015	0.0018	0.943396	0.001069	0.010171	15.18	0.00057	0	0	0	223	30	0	NM_002771	PRSS3	protease, serine, 3 [Source:HGNC Symbol;Acc:HGNC:9486]	102725325
A_23_P135257	7.49	0.021	-0.636	0.657	0.18	-5.51	4.02	0.86152	0.00015	0.0018	0.943396	0.001069	0.010171	15.18	0.00057	0	0	0	223	30	0	NM_002771	PRSS3	protease, serine, 3 [Source:HGNC Symbol;Acc:HGNC:9486]	5646
A_23_P135273	7.65	-0.295	0.197	-0.492	-2.96	1.98	-3.5	0.01222	0.07137	0.0046	0.07108	0.146566	0.020444	6.36	0.01362	0	0	0	259	14	0	NM_001005336	DNM1	dynamin 1 [Source:HGNC Symbol;Acc:HGNC:2972]	1759
A_23_P135294	8.47	0.187	-0.034	0.221	2.57	-0.47	2.15	0.02505	0.64874	0.05352	0.115612	0.758596	0.129497	3.41	0.06821	0	0	0	350	36	0	NM_000692	ALDH1B1	aldehyde dehydrogenase 1 family, member B1 [Source:HGNC Symbol;Acc:HGNC:407]	219
A_23_P135310	8.16	0.215	0.083	0.133	2.34	0.9	1.02	0.03799	0.388	0.32826	0.151565	0.527831	0.480792	3.14	0.08117	0	0	0	112	66	0	NM_001032221	STXBP1	syntaxin binding protein 1 [Source:HGNC Symbol;Acc:HGNC:11444]	6812
A_23_P135315	7.86	0.289	-0.032	0.321	3.68	-0.4	2.89	0.00332	0.69302	0.01405	0.028881	0.791594	0.048007	6.84	0.01085	0	0	0	137	27	0	NM_014007	ZBTB43	zinc finger and BTB domain containing 43 [Source:HGNC Symbol;Acc:HGNC:17908]	23099
A_23_P135326	9.74	-0.287	0.017	-0.304	-2.07	0.12	-1.55	0.06129	0.90335	0.14738	0.20446	0.937722	0.273527	2.15	0.16021	0	0	0	255	71	0	NM_017443	POLE3	polymerase (DNA directed), epsilon 3, accessory subunit [Source:HGNC Symbol;Acc:HGNC:13546]	54107
A_23_P135342	12.81	-0.102	0.286	-0.389	-1.18	3.31	-3.18	0.2604	0.00643	0.00821	0.496167	0.021566	0.031898	6.19	0.01477	0	0	0	290	42	0	NM_006808			NA
A_23_P135342	12.81	-0.102	0.286	-0.389	-1.18	3.31	-3.18	0.2604	0.00643	0.00821	0.496167	0.021566	0.031898	6.19	0.01477	0	0	0	290	42	0	NM_006808	SEC61B	Sec61 beta subunit [Source:HGNC Symbol;Acc:HGNC:16993]	10952
A_23_P13535	7.6	-0.574	-0.055	-0.519	-7.49	-0.72	-4.79	1e-05	0.48627	0.00048	0.00045	0.620365	0.003788	28.32	3e-05	0	0	0	262	69	0	A_23_P13535	NA	NA	NA
A_23_P135357	8.43	0.198	-0.287	0.485	2.27	-3.29	3.93	0.04296	0.00666	0.00209	0.164176	0.022175	0.011431	8	0.0065	0	0	0	128	16	0	NM_018146	RNMTL1	RNA methyltransferase like 1 [Source:HGNC Symbol;Acc:HGNC:18485]	55178
A_23_P135364	8.87	-0.249	-0.588	0.338	-1.42	-3.34	1.36	0.18272	0.00614	0.20005	0.403088	0.020809	0.340325	6.57	0.01227	0	0	0	124	80	0	NM_012145	DTYMK	deoxythymidylate kinase (thymidylate kinase) [Source:HGNC Symbol;Acc:HGNC:3061]	1841
A_23_P135437	9.1	0.339	0.757	-0.418	2.42	5.4	-2.11	0.03278	0.00018	0.05755	0.137331	0.001222	0.136925	17.52	0.00031	0	0	0	356	69	0	NM_021807	EXOC4	exocyst complex component 4 [Source:HGNC Symbol;Acc:HGNC:30389]	60412
A_23_P135474	8.07	-0.158	0.201	-0.359	-1.51	1.92	-2.43	0.15858	0.07913	0.03254	0.36967	0.158357	0.08972	2.99	0.08979	0	0	0	457	2	0	NM_016491	MRPL37	mitochondrial ribosomal protein L37 [Source:HGNC Symbol;Acc:HGNC:14034]	51253
A_23_P13554	9.08	0.078	0.268	-0.191	0.71	2.46	-1.24	0.48917	0.03033	0.24019	0.711352	0.074709	0.387558	3.29	0.07357	0	0	0	296	72	0	NM_001007027	ALG8	ALG8, alpha-1,3-glucosyltransferase [Source:HGNC Symbol;Acc:HGNC:23161]	79053
A_23_P135568	8.1	-0.314	0.872	-1.186	-2.5	6.96	-6.69	0.02833	2e-05	3e-05	0.125133	0.00021	0.000456	27.35	4e-05	0	1	-1	341	18	0	ENST00000436636	TNIK	TRAF2 and NCK interacting kinase [Source:HGNC Symbol;Acc:HGNC:30765]	23043
A_23_P135611	8.13	0.02	-0.115	0.135	0.25	-1.41	1.17	0.80849	0.18569	0.26543	0.915167	0.307465	0.415902	1.02	0.39071	0	0	0	134	29	0	NM_018114	DALRD3	DALR anticodon binding domain containing 3 [Source:HGNC Symbol;Acc:HGNC:25536]	55152
A_23_P135616	8.95	0.077	-0.377	0.454	1.12	-5.52	4.7	0.28365	0.00015	0.00056	0.522	0.001051	0.004207	15.88	0.00047	0	0	0	189	2	0	NM_016930	STX18	syntaxin 18 [Source:HGNC Symbol;Acc:HGNC:15942]	53407
A_23_P213385	11.4	1.679	-1.515	3.194	15.48	-13.97	20.83	0	0	0	2e-06	1e-06	0	217.47	0	1	-1	1	235	57	0	NM_006317	BASP1	brain abundant, membrane attached signal protein 1 [Source:HGNC Symbol;Acc:HGNC:957]	10409
A_23_P135730	8.11	-0.22	-0.312	0.092	-3.89	-5.51	1.15	0.00228	0.00015	0.27459	0.02222	0.001068	0.425465	22.73	0.0001	0	0	0	525	15	0	NM_145295	ZNF627	zinc finger protein 627 [Source:HGNC Symbol;Acc:HGNC:30570]	101928434
A_23_P135730	8.11	-0.22	-0.312	0.092	-3.89	-5.51	1.15	0.00228	0.00015	0.27459	0.02222	0.001068	0.425465	22.73	0.0001	0	0	0	525	15	0	NM_145295	ZNF627	zinc finger protein 627 [Source:HGNC Symbol;Acc:HGNC:30570]	199692
A_23_P135769	15.09	0.343	-0.222	0.565	2.75	-1.78	3.2	0.01807	0.10141	0.00788	0.092833	0.192477	0.030922	5.36	0.02238	0	0	0	39	17	0	NM_001101	ACTBP8	actin, beta pseudogene 8 [Source:HGNC Symbol;Acc:HGNC:141]	NA
A_23_P135769	15.09	0.343	-0.222	0.565	2.75	-1.78	3.2	0.01807	0.10141	0.00788	0.092833	0.192477	0.030922	5.36	0.02238	0	0	0	39	17	0	NM_001101	ACTB	actin, beta [Source:HGNC Symbol;Acc:HGNC:132]	60
A_23_P135769	15.09	0.343	-0.222	0.565	2.75	-1.78	3.2	0.01807	0.10141	0.00788	0.092833	0.192477	0.030922	5.36	0.02238	0	0	0	39	17	0	NM_001101	ACTBP2	actin, beta pseudogene 2 [Source:HGNC Symbol;Acc:HGNC:135]	NA
A_23_P135769	15.09	0.343	-0.222	0.565	2.75	-1.78	3.2	0.01807	0.10141	0.00788	0.092833	0.192477	0.030922	5.36	0.02238	0	0	0	39	17	0	NM_001101			NA
A_23_P135778	8.77	0.012	0.101	-0.089	0.15	1.23	-0.77	0.88337	0.24154	0.45863	0.953198	0.37296	0.60575	0.77	0.48411	0	0	0	246	9	0	NM_018461	PPP2R2D	protein phosphatase 2, regulatory subunit B, delta [Source:HGNC Symbol;Acc:HGNC:23732]	55844
A_23_P135787	8.08	-0.036	0.128	-0.165	-0.51	1.8	-1.63	0.61918	0.09762	0.12886	0.804047	0.186863	0.248728	1.75	0.21614	0	0	0	97	77	0	NM_004487	GOLGB1	golgin B1 [Source:HGNC Symbol;Acc:HGNC:4429]	2804
A_23_P135848	8.72	0.004	0.141	-0.137	0.05	1.88	-1.29	0.96102	0.08553	0.22102	0.98773	0.168148	0.366027	1.77	0.21385	0	0	0	505	20	0	NM_006261	PROP1	PROP paired-like homeobox 1 [Source:HGNC Symbol;Acc:HGNC:9455]	5626
A_23_P135878	9.85	0.028	-0.235	0.263	0.31	-2.58	2.04	0.76517	0.02471	0.06485	0.892981	0.063547	0.149545	3.37	0.07011	0	0	0	310	54	0	NM_020148	SPIRE1	spire-type actin nucleation factor 1 [Source:HGNC Symbol;Acc:HGNC:30622]	56907
A_23_P135966	8.55	-0.292	0.223	-0.515	-3.96	3.02	-4.93	0.00202	0.01104	0.00038	0.020608	0.033209	0.003209	12.37	0.00131	0	0	0	221	52	0	NM_003951	SLC25A14	solute carrier family 25 (mitochondrial carrier, brain), member 14 [Source:HGNC Symbol;Acc:HGNC:10984]	9016
A_23_P136012	8.21	-0.066	-0.185	0.118	-0.87	-2.44	1.11	0.40022	0.03192	0.29132	0.637753	0.077894	0.443036	3.35	0.07095	0	0	0	492	40	0	NM_012180	FBXO8	F-box protein 8 [Source:HGNC Symbol;Acc:HGNC:13587]	26269
A_23_P136013	7.78	-0.19	0.011	-0.201	-3.15	0.18	-2.36	0.00867	0.85828	0.03691	0.056257	0.907903	0.09871	4.97	0.02743	0	0	0	422	14	0	A_23_P136013	NA	NA	NA
A_23_P13604	11.56	0.174	-0.337	0.511	1.9	-3.68	3.94	0.08231	0.00332	0.00206	0.245545	0.012663	0.011303	8.57	0.00515	0	0	0	330	84	0	NM_002567	PEBP1	phosphatidylethanolamine binding protein 1 [Source:HGNC Symbol;Acc:HGNC:8630]	5037
A_23_P136058	8.79	0.039	-0.066	0.105	0.53	-0.92	1.03	0.60301	0.37506	0.32384	0.793173	0.51511	0.476136	0.57	0.58147	0	0	0	351	37	0	NM_001184	ATR	ATR serine/threonine kinase [Source:HGNC Symbol;Acc:HGNC:882]	545
A_23_P1361	10.72	0.177	0.423	-0.246	1.56	3.73	-1.53	0.14445	0.003	0.15171	0.349752	0.011668	0.278996	8.2	0.006	0	0	0	402	31	0	NM_002860	ALDH18A1	aldehyde dehydrogenase 18 family, member A1 [Source:HGNC Symbol;Acc:HGNC:9722]	5832
A_23_P136135	8.51	-0.149	0.363	-0.512	-1.49	3.63	-3.62	0.16193	0.00361	0.00366	0.374367	0.013486	0.017144	7.71	0.00738	0	0	0	84	18	0	NM_001277	CHKA	choline kinase alpha [Source:HGNC Symbol;Acc:HGNC:1937]	1119
A_23_P136173	7.48	0.017	1.075	-1.058	0.24	15.01	-10.44	0.81474	0	0	0.919203	1e-06	2.3e-05	112.67	0	0	1	-1	394	50	0	NM_172247	CSF2RA	colony stimulating factor 2 receptor, alpha, low-affinity (granulocyte-macrophage) [Source:HGNC Symbol;Acc:HGNC:2435]	102725415
A_23_P136173	7.48	0.017	1.075	-1.058	0.24	15.01	-10.44	0.81474	0	0	0.919203	1e-06	2.3e-05	112.67	0	0	1	-1	394	50	0	NM_172247	CSF2RA	colony stimulating factor 2 receptor, alpha, low-affinity (granulocyte-macrophage) [Source:HGNC Symbol;Acc:HGNC:2435]	1438
A_23_P136238	8.18	0.05	0.089	-0.039	0.6	1.06	-0.33	0.56311	0.31257	0.75054	0.765753	0.452123	0.837	0.73	0.50082	0	0	0	484	66	0	NM_053045	TMEM203	transmembrane protein 203 [Source:HGNC Symbol;Acc:HGNC:28217]	94107
A_23_P136296	13.75	-0.001	-0.096	0.095	0	-0.34	0.24	0.99768	0.74177	0.81714	0.999457	0.827279	0.881775	0.06	0.94491	0	0	0	483	53	0	A_23_P136296	NA	NA	NA
A_23_P13632	8.85	0.069	0.031	0.038	0.95	0.42	0.37	0.3616	0.67991	0.71637	0.600702	0.782766	0.810385	0.54	0.59644	0	0	0	179	47	0	NM_032345	WIBG	within bgcn homolog (Drosophila) [Source:HGNC Symbol;Acc:HGNC:30258]	84305
A_23_P136325	8.18	-0.04	0.103	-0.143	-0.57	1.45	-1.43	0.58174	0.17248	0.17943	0.77876	0.289952	0.315704	1.22	0.33118	0	0	0	312	45	0	NM_133264	WIPF2	WAS/WASL interacting protein family, member 2 [Source:HGNC Symbol;Acc:HGNC:30923]	147179
A_23_P136347	8.65	0.062	0.909	-0.847	0.71	10.41	-6.86	0.48915	0	2e-05	0.711352	1.1e-05	0.000393	54.43	0	0	1	-1	366	71	0	NM_004447	EPS8	epidermal growth factor receptor pathway substrate 8 [Source:HGNC Symbol;Acc:HGNC:3420]	2059
A_23_P136355	7.39	-0.032	-0.176	0.145	-0.38	-2.13	1.24	0.70921	0.0548	0.23972	0.860744	0.119393	0.387196	2.35	0.13879	0	0	0	453	75	0	NM_018194	HHAT	hedgehog acyltransferase [Source:HGNC Symbol;Acc:HGNC:18270]	55733
A_23_P136413	10.56	0.103	0.318	-0.215	0.76	2.35	-1.12	0.46044	0.03716	0.28389	0.688653	0.087602	0.43539	3.06	0.08564	0	0	0	229	33	0	NM_016155	NA	NA	NA
A_23_P136460	8.32	-0.166	0.155	-0.322	-1.37	1.28	-1.88	0.19562	0.2247	0.08571	0.420687	0.354316	0.183572	1.76	0.2141	0	0	0	131	8	0	NM_016603	FAM13B	family with sequence similarity 13, member B [Source:HGNC Symbol;Acc:HGNC:1335]	51306
A_23_P136478	7.69	0.165	-0.098	0.262	2.88	-1.7	3.24	0.01432	0.11476	0.00736	0.079251	0.212258	0.029471	5.59	0.0199	0	0	0	346	3	0	NM_002199	IRF2	interferon regulatory factor 2 [Source:HGNC Symbol;Acc:HGNC:6117]	3660
A_23_P136493	7.95	-0.01	-0.416	0.406	-0.09	-3.91	2.7	0.9301	0.0022	0.01979	0.973069	0.00912	0.062551	7.63	0.00761	0	0	0	481	84	0	NM_013962	NRG1	neuregulin 1 [Source:HGNC Symbol;Acc:HGNC:7997]	3084
A_23_P136504	7.23	-0.161	-0.213	0.052	-2.18	-2.89	0.5	0.05019	0.01383	0.62461	0.180828	0.039774	0.743046	6.57	0.01227	0	0	0	470	79	0	NM_030631	SLC25A21	solute carrier family 25 (mitochondrial oxoadipate carrier), member 21 [Source:HGNC Symbol;Acc:HGNC:14411]	89874
A_23_P136547	8.01	0.047	0.477	-0.43	0.65	6.57	-4.19	0.52914	3e-05	0.00135	0.740452	0.000319	0.008229	21.77	0.00012	0	0	0	473	32	0	NM_017733	PIGG	phosphatidylinositol glycan anchor biosynthesis, class G [Source:HGNC Symbol;Acc:HGNC:25985]	54872
A_23_P136573	7.58	0.07	0.112	-0.042	0.62	1	-0.27	0.54726	0.33927	0.79468	0.754247	0.479151	0.865382	0.69	0.5216	0	0	0	210	64	0	NM_003896	ST3GAL5	ST3 beta-galactoside alpha-2,3-sialyltransferase 5 [Source:HGNC Symbol;Acc:HGNC:10872]	8869
A_23_P136623	7.45	0.463	0.048	0.415	4.51	0.47	2.86	0.00077	0.64618	0.01483	0.01031	0.756735	0.049887	10.29	0.00267	0	0	0	117	68	0	NM_183357	ADCY5	adenylate cyclase 5 [Source:HGNC Symbol;Acc:HGNC:236]	111
A_23_P13663	9.05	-0.187	-0.436	0.249	-1.4	-3.25	1.31	0.1886	0.00718	0.21473	0.411669	0.023613	0.358668	6.26	0.01423	0	0	0	335	7	0	NM_021238	FAM60CP	family with sequence similarity 60, member C pseudogene [Source:HGNC Symbol;Acc:HGNC:31737]	NA
A_23_P13663	9.05	-0.187	-0.436	0.249	-1.4	-3.25	1.31	0.1886	0.00718	0.21473	0.411669	0.023613	0.358668	6.26	0.01423	0	0	0	335	7	0	NM_021238	FAM60A	family with sequence similarity 60, member A [Source:HGNC Symbol;Acc:HGNC:30702]	58516
A_23_P13663	9.05	-0.187	-0.436	0.249	-1.4	-3.25	1.31	0.1886	0.00718	0.21473	0.411669	0.023613	0.358668	6.26	0.01423	0	0	0	335	7	0	NM_021238	FAM60BP	family with sequence similarity 60, member B pseudogene [Source:HGNC Symbol;Acc:HGNC:19052]	NA
A_23_P136635	9.92	0.062	-0.186	0.248	0.95	-2.83	2.67	0.36305	0.01546	0.02074	0.602154	0.043538	0.064839	4.46	0.03639	0	0	0	178	28	0	NM_003664	AP3B1	adaptor-related protein complex 3, beta 1 subunit [Source:HGNC Symbol;Acc:HGNC:566]	8546
A_23_P136693	8.71	-0.381	-0.021	-0.36	-4.16	-0.23	-2.78	0.0014	0.82395	0.01695	0.015861	0.883907	0.055518	8.7	0.00489	0	0	0	161	43	0	ENST00000286548	GNAQ	guanine nucleotide binding protein (G protein), q polypeptide [Source:HGNC Symbol;Acc:HGNC:4390]	2776
A_23_P136721	9.96	-0.141	-0.413	0.272	-0.82	-2.41	1.12	0.4285	0.03376	0.28496	0.661351	0.081226	0.436572	3.23	0.0766	0	0	0	241	23	0	U88896	NA	NA	NA
A_23_P136753	8.33	-0.068	0.115	-0.183	-0.33	0.56	-0.63	0.74888	0.58794	0.54352	0.882922	0.709085	0.67772	0.21	0.8144	0	0	0	340	25	0	THC2559929			NA
A_23_P136786	7.85	-0.142	-0.184	0.042	-0.92	-1.2	0.19	0.37476	0.25582	0.85071	0.613482	0.388898	0.902858	1.14	0.35305	0	0	0	47	51	0	NM_032336	GINS4	GINS complex subunit 4 (Sld5 homolog) [Source:HGNC Symbol;Acc:HGNC:28226]	84296
A_23_P136817	8.87	-0.2	-0.367	0.167	-2.03	-3.72	1.19	0.06613	0.00309	0.25614	0.215058	0.011956	0.405142	8.96	0.0044	0	0	0	34	57	0	NM_014708	KNTC1	kinetochore associated 1 [Source:HGNC Symbol;Acc:HGNC:17255]	9735
A_23_P136874	8.49	-0.159	0.554	-0.713	-2.07	7.24	-6.59	0.06112	1e-05	3e-05	0.204199	0.000158	0.00051	28.36	3e-05	0	0	0	16	26	0	NM_000489	ATRX	alpha thalassemia/mental retardation syndrome X-linked [Source:HGNC Symbol;Acc:HGNC:886]	546
A_23_P136909	7.33	0.374	-0.043	0.417	7.24	-0.84	5.71	1e-05	0.41978	0.00011	0.000589	0.558185	0.001291	26.59	5e-05	0	0	0	68	32	0	NM_030763	HMGN5	high mobility group nucleosome binding domain 5 [Source:HGNC Symbol;Acc:HGNC:8013]	79366
A_23_P136916	7.76	0.069	0.447	-0.378	1.2	7.75	-4.63	0.25383	1e-05	0.00062	0.488637	9.7e-05	0.004602	30.77	2e-05	0	0	0	115	10	0	NM_017883	WDR13	WD repeat domain 13 [Source:HGNC Symbol;Acc:HGNC:14352]	64743
A_23_P136961	9.37	0.078	0.25	-0.172	0.49	1.56	-0.76	0.63543	0.14556	0.46311	0.815166	0.254575	0.610128	1.33	0.30062	0	0	0	105	72	0	A_23_P136961	MYCLP1	MYCL pseudogene 1 [Source:HGNC Symbol;Acc:HGNC:7556]	NA
[truncated: 18,022 more rows]
