# Supplementary material for: Molecular characterization of irinotecan (SN-38) resistant human breast cancer cell lines
Source: BMC Cancer. 2016 Jan 22;16:34. doi: 10.1186/s12885-016-2071-1 (PMC4722663; doi:10.1186/s12885-016-2071-1)
Supplement: Additional file 3: — The top 50 overexpressed genes in the SN-38 resistant MDA-MB-231 cells. (XLSX 61 kb) [file 12885_2016_2071_MOESM3_ESM.xlsx]

## Sheet: Sheet1
		Average expression	log2 fold change in each contrast									Adjusted p-value in each contrast					Result call (-1 is downregulated, 1 is upregulated)						Annotation
	Genes.ProbeName	A	Coef.RESvsWTinMCF7	Coef.RESvsWTinMDA	Coef.Diff	t.RESvsWTinMCF7	t.RESvsWTinMDA	t.Diff	p.value.RESvsWTinMCF7	p.value.RESvsWTinMDA	p.value.Diff	p.value.adj.RESvsWTinMCF7	p.value.adj.RESvsWTinMDA	p.value.adj.Diff	F	F.p.value	Res.RESvsWTinMCF7	Res.RESvsWTinMDA	Res.Diff	Genes.Row	Genes.Col	Genes.ControlType	Genes.SystematicName	hgnc_symbol	description	entrezgene
1	A_23_P18713	10.09	2.112	4.988	-2.876	9.73	22.99	-9.37	0	0	0	6.7e-05	0	4.9e-05	311.57	0	1	1	-1	318	85	0	NM_004827	ABCG2	ATP-binding cassette, sub-family G (WHITE), member 2 [Source:HGNC Symbol;Acc:74]	9429
	A_24_P335092	8.12	-0.034	4.034	-4.068	-0.13	15.24	-10.87	0.89973	0	0	0.961395	1e-06	1.7e-05	116.16	0	0	1	-1	279	57	0	NM_000331	NA	NA	NA
	A_32_P200238	7.95	-0.046	3.231	-3.277	-0.3	21.45	-15.38	0.76646	0	0	0.893251	0	2e-06	230.17	0	0	1	-1	395	36	0	NR_015379	NA	NA	NA
	A_23_P306203	7.97	-0.034	3.138	-3.172	-0.15	13.69	-9.78	0.88576	0	0	0.953934	1e-06	3.7e-05	93.72	0	0	1	-1	525	50	0	NM_030754	NA	NA	NA
	A_23_P89431	7.61	-0.001	2.985	-2.986	-0.02	48.73	-34.47	0.98408	0	0	0.995409	0	0	1187.07	0	0	1	-1	101	67	0	NM_002982	CCL2	chemokine (C-C motif) ligand 2 [Source:HGNC Symbol;Acc:10618]	6347
	A_23_P149529	11.56	0.428	2.795	-2.368	1.98	12.93	-7.75	0.07207	0	1e-05	0.22689	2e-06	0.000175	85.57	0	0	1	-1	297	48	0	NM_002353	TACSTD2	tumor-associated calcium signal transducer 2 [Source:HGNC Symbol;Acc:11530]	4070
	A_23_P207507	8.89	0.526	2.746	-2.219	2.17	11.31	-6.47	0.05169	0	4e-05	0.184147	6e-06	0.000576	66.31	0	0	1	-1	250	26	0	NM_003786	ABCC3	ATP-binding cassette, sub-family C (CFTR/MRP), member 3 [Source:HGNC Symbol;Acc:54]	8714
	A_23_P26024	7.92	0.481	2.641	-2.16	5.46	29.97	-17.33	0.00016	0	0	0.003553	0	1e-06	464.02	0	0	1	-1	391	79	0	NM_032413	C15orf48	chromosome 15 open reading frame 48 [Source:HGNC Symbol;Acc:29898]	84419
	A_23_P26024	7.92	0.481	2.641	-2.16	5.46	29.97	-17.33	0.00016	0	0	0.003553	0	1e-06	464.02	0	0	1	-1	391	79	0	NM_032413	MIR147B	microRNA 147b [Source:HGNC Symbol;Acc:33655]	100126311
	A_24_P412734	9.23	0.092	2.514	-2.423	0.07	1.9	-1.29	0.9461	0.08291	0.22125	0.981749	0.164176	0.366129	1.8	0.20812	0	0	0	120	42	0	NM_173502	PRSS36	protease, serine, 36 [Source:HGNC Symbol;Acc:26906]	146547
	A_23_P393620	9.36	-0.926	2.503	-3.428	-9.4	25.41	-24.62	0	0	0	8.5e-05	0	0	367.09	0	0	1	-1	407	13	0	NM_006528	TFPI2	tissue factor pathway inhibitor 2 [Source:HGNC Symbol;Acc:11761]	7980
	A_23_P156327	8.33	0.028	2.436	-2.408	0.21	18.57	-12.98	0.83438	0	0	0.929805	0	5e-06	172.37	0	0	1	-1	286	11	0	NM_000358	TGFBI	transforming growth factor, beta-induced, 68kDa [Source:HGNC Symbol;Acc:11771]	7045
	A_24_P226108	9	-0.14	2.413	-2.553	-2.3	39.71	-29.7	0.04098	0	0	0.158962	0	0	791.04	0	0	1	-1	280	5	0	NM_019027	RBM47	RNA binding motif protein 47 [Source:HGNC Symbol;Acc:30358]	54502
	A_32_P86763	8.57	0.001	2.325	-2.324	0.01	33.5	-23.68	0.98926	0	0	0.996806	0	0	561.15	0	0	1	-1	180	9	0	NM_004613	TGM2	transglutaminase 2 [Source:HGNC Symbol;Acc:11778]	7052
	A_23_P52556	12.29	0.533	2.264	-1.731	3.4	14.44	-7.8	0.0055	0	1e-05	0.040879	1e-06	0.000165	109.98	0	0	1	-1	296	4	0	NM_001909	CTSD	cathepsin D [Source:HGNC Symbol;Acc:2529]	1509
	A_24_P418044	9.68	-0.029	2.159	-2.188	-0.17	12.67	-9.08	0.86719	0	0	0.946079	2e-06	5.9e-05	80.31	0	0	1	-1	15	18	0	NR_024240	HLA-J	major histocompatibility complex, class I, J (pseudogene) [Source:HGNC Symbol;Acc:4967]	3137
	A_23_P51518	7.6	0.018	2.148	-2.13	0.23	27.01	-18.94	0.8241	0	0	0.923928	0	0	364.78	0	0	1	-1	295	49	0	NM_003617	RGS5	regulator of G-protein signaling 5 [Source:HGNC Symbol;Acc:10001]	8490
	A_23_P14774	9.41	0.982	2.119	-1.137	11.02	23.78	-9.02	0	0	0	2.8e-05	0	6.2e-05	343.38	0	0	1	-1	502	9	0	NM_004390	CTSH	cathepsin H [Source:HGNC Symbol;Acc:2535]	1512
	A_23_P143143	8.51	0.08	2.004	-1.924	0.7	17.54	-11.91	0.49596	0	0	0.716211	0	9e-06	154.14	0	0	1	-1	60	60	0	NM_002166	ID2	inhibitor of DNA binding 2, dominant negative helix-loop-helix protein [Source:HGNC Symbol;Acc:5361]	3398
	A_32_P219011	10.83	0.34	1.977	-1.636	3.08	17.89	-10.47	0.00983	0	0	0.061307	0	2.3e-05	164.72	0	0	1	-1	278	32	0	CU677606	NA	NA	NA
	A_24_P70993	10.33	0.163	1.968	-1.805	1.87	22.62	-14.67	0.08636	0	0	0.252717	0	2e-06	257.67	0	0	1	-1	76	25	0	NM_002414	NA	NA	NA
	A_23_P125107	10.28	0.069	1.955	-1.886	0.37	10.5	-7.16	0.71757	0	1e-05	0.865727	1e-05	0.000293	55.14	0	0	1	-1	201	11	0	NM_005514	HLA-B	major histocompatibility complex, class I, B [Source:HGNC Symbol;Acc:4932]	3106
	A_23_P137381	8.87	2.163	1.95	0.213	14.17	12.78	0.98	0	0	0.34476	5e-06	2e-06	0.497138	182.09	0	1	1	0	296	10	0	NM_002167	ID3	inhibitor of DNA binding 3, dominant negative helix-loop-helix protein [Source:HGNC Symbol;Acc:5362]	3399
	A_23_P215913	9.14	0.619	1.946	-1.327	2.75	8.66	-4.18	0.01793	0	0.00137	0.09243	4.2e-05	0.008324	41.28	1e-05	0	1	-1	382	79	0	NM_001831	CLU	clusterin [Source:HGNC Symbol;Acc:2095]	1191
	A_23_P316460	7.51	-0.022	1.912	-1.935	-0.29	24.91	-17.82	0.77529	0	0	0.897831	0	1e-06	310.33	0	0	1	-1	337	49	0	NM_138434	ZBED6CL	ZBED6 C-terminal like [Source:HGNC Symbol;Acc:21720]	113763
	A_23_P95917	10.33	-0.075	1.86	-1.935	-0.37	9.05	-6.66	0.72004	0	3e-05	0.867061	3.1e-05	0.000469	41.04	1e-05	0	1	-1	198	39	0	ENST00000429840	NA	NA	NA
	A_23_P109143	10.73	-0.02	1.856	-1.876	-0.28	25.83	-18.46	0.78107	0	0	0.900934	0	1e-06	333.61	0	0	1	-1	1	25	0	NM_000311	PRNP	prion protein [Source:HGNC Symbol;Acc:9449]	5621
	A_23_P421423	8.63	0.5	1.83	-1.331	4.02	14.74	-7.58	0.00179	0	1e-05	0.018983	1e-06	0.000203	116.68	0	0	1	-1	386	59	0	NM_006291	TNFAIP2	tumor necrosis factor, alpha-induced protein 2 [Source:HGNC Symbol;Acc:11895]	7127
	A_23_P212042	7.98	0.199	1.826	-1.626	1.13	10.32	-6.5	0.2827	0	3e-05	0.520918	1.1e-05	0.00056	53.86	0	0	1	-1	468	55	0	NM_005929	NA	NA	NA
	A_24_P298409	11.29	-0.028	1.823	-1.851	-0.16	10.4	-7.47	0.87409	0	1e-05	0.949133	1.1e-05	0.000224	54.11	0	0	1	-1	286	34	0	NM_002117	HLA-C	major histocompatibility complex, class I, C [Source:HGNC Symbol;Acc:4933]	3107
	A_23_P138541	8.14	-0.482	1.806	-2.288	-3.58	13.41	-12.02	0.00395	0	0	0.032658	2e-06	9e-06	96.38	0	0	1	-1	504	19	0	NM_003739	AKR1C3	aldo-keto reductase family 1, member C3 [Source:HGNC Symbol;Acc:386]	8644
	A_23_P46141	7.6	0.106	1.804	-1.698	1.76	29.93	-19.92	0.10447	0	0	0.284691	0	0	449.56	0	0	1	-1	449	41	0	NM_004079	NA	NA	NA
	A_24_P101771	9.48	-0.093	1.774	-1.867	-0.63	12.01	-8.94	0.54039	0	0	0.748648	4e-06	6.6e-05	72.27	0	0	1	-1	389	54	0	A_24_P101771	NA	NA	NA
	A_23_P255884	9.59	0.511	1.759	-1.247	2.54	8.72	-4.38	0.02661	0	0.00097	0.119884	4e-05	0.006454	41.28	1e-05	0	1	-1	490	71	0	NM_198252	GSN	gelsolin [Source:HGNC Symbol;Acc:4620]	2934
	A_23_P146946	7.67	0.992	1.726	-0.734	8.63	15.03	-4.52	0	0	0.00075	0.000162	1e-06	0.005314	150.17	0	0	1	0	469	53	0	NM_001323	CST6	cystatin E/M [Source:HGNC Symbol;Acc:2478]	1474
	A_23_P113716	12.01	-0.012	1.707	-1.719	-0.07	9.12	-6.49	0.94893	0	3e-05	0.982696	2.9e-05	0.000562	41.56	0	0	1	-1	44	61	0	ENST00000552865	NA	NA	NA
	A_23_P258190	8.82	0.076	1.701	-1.625	1.02	22.9	-15.47	0.32868	0	0	0.566963	0	2e-06	262.75	0	0	1	-1	442	84	0	NM_001628	AKR1B1P2	aldo-keto reductase family 1, member B1 pseudogene 2 [Source:HGNC Symbol;Acc:425]	NA
	A_23_P209625	8.72	-0.103	1.701	-1.804	-0.61	10.15	-7.61	0.55107	0	1e-05	0.757115	1.3e-05	0.000197	51.7	0	0	1	-1	77	30	0	NM_000104	CYP1B1	cytochrome P450, family 1, subfamily B, polypeptide 1 [Source:HGNC Symbol;Acc:2597]	1545
	A_24_P161933	10.72	-0.033	1.682	-1.715	-0.19	9.73	-7.02	0.85017	0	2e-05	0.938175	1.7e-05	0.000336	47.39	0	0	1	-1	32	8	0	ENST00000445222	NA	NA	NA
	A_32_P155052	8.31	-0.032	1.679	-1.711	-0.29	15.32	-11.04	0.77647	0	0	0.898325	1e-06	1.6e-05	117.35	0	0	1	-1	170	37	0	NM_001135993	NA	NA	NA
	A_23_P67829	10.78	0.474	1.677	-1.203	7.55	26.72	-13.55	1e-05	0	0	0.000433	0	4e-06	385.43	0	0	1	-1	63	2	0	NM_025076	UXS1	UDP-glucuronate decarboxylase 1 [Source:HGNC Symbol;Acc:17729]	80146
	A_23_P124035	10.72	0.36	1.676	-1.316	0.3	1.4	-0.78	0.76916	0.18798	0.4529	0.894418	0.310398	0.600701	1.02	0.3896	0	0	0	249	20	0	NM_032111	MRPL14	mitochondrial ribosomal protein L14 [Source:HGNC Symbol;Acc:14279]	64928
	A_23_P50946	7.96	0.315	1.669	-1.353	4.79	25.32	-14.52	0.00048	0	0	0.007487	0	2e-06	332.08	0	0	1	-1	109	19	0	NM_005855	RAMP1	receptor (G protein-coupled) activity modifying protein 1 [Source:HGNC Symbol;Acc:9843]	10267
	A_23_P34537	8.51	0.224	1.631	-1.406	2.81	20.41	-12.45	0.01622	0	0	0.086562	0	7e-06	212.28	0	0	1	-1	129	61	0	NM_000120	EPHX1	epoxide hydrolase 1, microsomal (xenobiotic) [Source:HGNC Symbol;Acc:3401]	2052
	A_23_P168470	9	0.426	1.624	-1.198	3.26	12.42	-6.48	0.00712	0	3e-05	0.049082	3e-06	0.000568	82.42	0	0	1	-1	492	23	0	NM_018842	BAIAP2L1	BAI1-associated protein 2-like 1 [Source:HGNC Symbol;Acc:21649]	55971
	A_24_P311926	11.13	-0.001	1.608	-1.609	-0.01	10.12	-7.16	0.99318	0	1e-05	0.997923	1.3e-05	0.000292	51.22	0	0	1	-1	420	69	0	NM_002127	HLA-G	major histocompatibility complex, class I, G [Source:HGNC Symbol;Acc:4964]	3135
	A_23_P125109	10.43	-0.283	1.595	-1.877	-1.02	5.73	-4.77	0.33032	0.00011	0.0005	0.56853	0.000819	0.003874	16.93	0.00036	0	1	-1	403	68	0	A_23_P125109	NA	NA	NA
	A_24_P119745	9.27	-0.219	1.592	-1.811	-1.18	8.57	-6.89	0.26298	0	2e-05	0.499757	4.6e-05	0.000379	37.4	1e-05	0	1	-1	47	64	0	NM_212482	NA	NA	NA
	A_24_P406301	12.04	0.672	1.583	-0.911	4.07	9.58	-3.9	0.00166	0	0.00224	0.017986	1.9e-05	0.012028	54.13	0	0	1	0	191	55	0	NM_004546	NDUFB2	NADH dehydrogenase (ubiquinone) 1 beta subcomplex, 2, 8kDa [Source:HGNC Symbol;Acc:7697]	4708
	A_32_P234459	10.96	0.001	1.57	-1.569	0	7.94	-5.61	0.99653	0	0.00013	0.999085	8.1e-05	0.001447	31.56	2e-05	0	1	-1	299	6	0	NR_001434	HLA-H	major histocompatibility complex, class I, H (pseudogene) [Source:HGNC Symbol;Acc:4965]	3136
