# Supplementary material for: Molecular characterization of irinotecan (SN-38) resistant human breast cancer cell lines
Source: BMC Cancer. 2016 Jan 22;16:34. doi: 10.1186/s12885-016-2071-1 (PMC4722663; doi:10.1186/s12885-016-2071-1)
Supplement: Additional file 4: — The top 50 overexpressed genes in the SN-38 resistant MCF7 cells. (XLSX 62 kb) [file 12885_2016_2071_MOESM4_ESM.xlsx]

## Sheet: Sheet1
		Average expression	log2 fold change in each contrast									Adjusted p-value in each contrast					Result call (-1 is downregulated, 1 is upregulated)						Annotation
	Genes.ProbeName	A	Coef.RESvsWTinMCF7	Coef.RESvsWTinMDA	Coef.Diff	t.RESvsWTinMCF7	t.RESvsWTinMDA	t.Diff	p.value.RESvsWTinMCF7	p.value.RESvsWTinMDA	p.value.Diff	p.value.adj.RESvsWTinMCF7	p.value.adj.RESvsWTinMDA	p.value.adj.Diff	F	F.p.value	Res.RESvsWTinMCF7	Res.RESvsWTinMDA	Res.Diff	Genes.Row	Genes.Col	Genes.ControlType	Genes.SystematicName	hgnc_symbol	description	entrezgene
5657	A_23_P329133	7.48	2.386	-0.372	2.758	1.72	-0.27	1.4	0.11274	0.7936	0.18693	0.298705	0.864291	0.325269	1.51	0.26178	0	0	0	210	28	0	M22632	NA	NA	NA
1741	A_23_P137381	8.87	2.163	1.95	0.213	14.17	12.78	0.98	0	0	0.34476	5e-06	2e-06	0.497138	182.09	0	1	1	0	296	10	0	NM_002167	ID3	inhibitor of DNA binding 3, dominant negative helix-loop-helix protein [Source:HGNC Symbol;Acc:5362]	3399
3384	A_23_P18713	10.09	2.112	4.988	-2.876	9.73	22.99	-9.37	0	0	0	6.7e-05	0	4.9e-05	311.57	0	1	1	-1	318	85	0	NM_004827	ABCG2	ATP-binding cassette, sub-family G (WHITE), member 2 [Source:HGNC Symbol;Acc:74]	9429
3301	A_23_P17095	9.02	2.108	0.5	1.608	9.97	2.37	5.38	0	0.03626	0.00018	5.6e-05	0.086008	0.001884	52.51	0	1	0	1	524	9	0	NM_006287	TFPI	tissue factor pathway inhibitor (lipoprotein-associated coagulation inhibitor) [Source:HGNC Symbol;Acc:11760]	7035
5686	A_23_P330616	8.55	2.052	0.403	1.649	24.21	4.76	13.75	0	0.0005	0	0	0.002806	4e-06	304.43	0	1	0	1	125	18	0	NM_001077269	NA	NA	NA
8398	A_23_P59543	7.37	1.867	-0.002	1.869	19.75	-0.02	13.98	0	0.98504	0	0	0.99103	3e-06	195.12	0	1	0	1	386	52	0	NM_001003799	NA	NA	NA
4075	A_23_P213385	11.4	1.679	-1.515	3.194	15.48	-13.97	20.83	0	0	0	2e-06	1e-06	0	217.47	0	1	-1	1	235	57	0	NM_006317	BASP1	brain abundant, membrane attached signal protein 1 [Source:HGNC Symbol;Acc:957]	10409
3334	A_23_P17420	7.89	1.635	0.068	1.567	12.1	0.51	8.2	0	0.62244	0	1.5e-05	0.736836	0.000122	73.34	0	1	0	1	169	80	0	NM_003657	BCAS1	breast carcinoma amplified sequence 1 [Source:HGNC Symbol;Acc:974]	8537
4779	A_23_P257387	7.3	1.601	0.062	1.539	19.76	0.77	13.43	0	0.45827	0	0	0.594687	4e-06	195.49	0	1	0	1	202	85	0	NM_006529	GLRA3	glycine receptor, alpha 3 [Source:HGNC Symbol;Acc:4328]	8001
204	A_23_P104493	10.33	1.583	0.272	1.311	9.5	1.63	5.56	0	0.12973	0.00014	8e-05	0.233279	0.001525	46.43	0	1	0	1	143	47	0	NM_001015880	NA	NA	NA
8337	A_23_P58266	8.29	1.553	-0.055	1.608	9.64	-0.34	7.06	0	0.74012	2e-05	7.1e-05	0.82647	0.000325	46.57	0	1	0	1	148	55	0	NM_005980	S100P	S100 calcium binding protein P [Source:HGNC Symbol;Acc:10504]	6286
5673	A_23_P330070	7.8	1.547	0.097	1.45	10.3	0.65	6.82	0	0.52923	2e-05	4.4e-05	0.658483	0.000402	53.26	0	1	0	1	347	6	0	NM_001032281	TFPI	tissue factor pathway inhibitor (lipoprotein-associated coagulation inhibitor) [Source:HGNC Symbol;Acc:11760]	7035
2916	A_23_P162579	7.66	1.527	-0.027	1.554	22.31	-0.39	16.06	0	0.70025	0	0	0.797472	1e-06	249.05	0	1	0	1	57	59	0	NM_014365	NA	NA	NA
1463	A_23_P131676	7.49	1.516	0.552	0.964	21.87	7.96	9.84	0	0	0	0	8e-05	3.6e-05	270.86	0	1	0	0	172	79	0	NM_020311	ACKR3	atypical chemokine receptor 3 [Source:HGNC Symbol;Acc:23692]	57007
1771	A_23_P137948	9.61	1.495	0.951	0.544	1.97	1.25	0.51	0.07353	0.23561	0.62219	0.229926	0.366104	0.741232	2.72	0.10764	0	0	0	487	28	0	NM_013349	NENF	neudesin neurotrophic factor [Source:HGNC Symbol;Acc:30384]	29937
5631	A_23_P326319	8.74	1.489	-0.333	1.822	7.3	-1.63	6.31	1e-05	0.12944	4e-05	0.000563	0.232896	0.000668	27.95	4e-05	1	0	1	148	23	0	NM_033201	C16orf45	chromosome 16 open reading frame 45 [Source:HGNC Symbol;Acc:19213]	89927
9964	A_23_P94501	11.98	1.452	-0.844	2.296	9.39	-5.46	10.5	0	0.00016	0	8.5e-05	0.001135	2.2e-05	59.03	0	1	0	1	40	34	0	NM_000700	ANXA1	annexin A1 [Source:HGNC Symbol;Acc:533]	301
8701	A_23_P6674	10.51	1.45	0.153	1.297	7.71	0.81	4.88	1e-05	0.43198	0.00041	0.000367	0.570217	0.003408	30.06	3e-05	1	0	1	439	83	0	NM_020169	NA	NA	NA
586	A_23_P112481	7.87	1.45	-0.198	1.648	13.23	-1.81	10.63	0	0.09692	0	8e-06	0.185855	2e-05	89.1	0	1	0	1	392	20	0	NM_004925	AQP3	aquaporin 3 (Gill blood group) [Source:HGNC Symbol;Acc:636]	360
1767	A_23_P137856	8.05	1.442	0.461	0.981	10.44	3.34	5.02	0	0.00611	0.00033	4.1e-05	0.020734	0.002891	60.12	0	1	0	0	340	77	0	NM_002456	NA	NA	NA
8906	A_23_P70660	8.68	1.437	0.736	0.701	12.49	6.4	4.31	0	4e-05	0.00109	1.3e-05	0.000383	0.007003	98.42	0	1	0	0	167	25	0	NM_017633	FAM46A	family with sequence similarity 46, member A [Source:HGNC Symbol;Acc:18345]	55603
14601	A_24_P611139	7.26	1.429	0.084	1.345	16	0.94	10.65	0	0.36569	0	2e-06	0.505798	2e-05	128.47	0	1	0	1	14	47	0	AK023757	NA	NA	NA
1637	A_23_P134935	11.33	1.427	-1.645	3.072	6.11	-7.05	9.31	6e-05	2e-05	0	0.001767	0.000192	5.1e-05	43.52	0	1	-1	1	334	43	0	NM_001394	DUSP4	dual specificity phosphatase 4 [Source:HGNC Symbol;Acc:3070]	1846
12073	A_24_P25640	8.37	1.365	0.439	0.926	8.7	2.8	4.17	0	0.01647	0.00138	0.000154	0.045892	0.008399	41.73	0	1	0	0	345	42	0	J03651	NA	NA	NA
13224	A_24_P349264	8.85	1.331	0.649	0.682	9.23	4.5	3.34	0	0.00078	0.00609	9.7e-05	0.003953	0.025374	52.76	0	1	0	0	11	28	0	NM_182507	NA	NA	NA
6682	A_23_P385295	9.17	1.325	-0.122	1.446	12.3	-1.13	9.5	0	0.2806	0	1.4e-05	0.417767	4.6e-05	76.34	0	1	0	1	175	22	0	ENST00000423110	NA	NA	NA
11880	A_24_P24150	8.68	1.283	0.064	1.219	1.49	0.07	1	0.16384	0.94242	0.3383	0.376727	0.963794	0.491014	1.11	0.36301	0	0	0	128	42	0	A_24_P24150	NA	NA	NA
6281	A_23_P361049	8.87	1.265	0.293	0.973	16.18	3.74	8.8	0	0.00295	0	2e-06	0.011536	7.4e-05	137.93	0	1	0	0	94	47	0	NM_012223	MYO1B	myosin IB [Source:HGNC Symbol;Acc:7596]	4430
6828	A_23_P39364	11.09	1.26	-0.35	1.61	10.6	-2.95	9.58	0	0.01257	0	3.7e-05	0.03687	4.3e-05	60.56	0	1	0	1	373	33	0	NM_004838	HOMER3	homer homolog 3 (Drosophila) [Source:HGNC Symbol;Acc:17514]	9454
8582	A_23_P64243	7.93	1.259	0.059	1.2	18.86	0.88	12.72	0	0.3971	0	1e-06	0.536917	6e-06	178.26	0	1	0	1	83	2	0	NM_006760	NA	NA	NA
10147	A_23_P99253	7.54	1.248	-0.075	1.323	17.64	-1.06	13.22	0	0.31145	0	1e-06	0.450878	5e-06	156.21	0	1	0	1	446	20	0	NM_004664	LIN7A	lin-7 homolog A (C. elegans) [Source:HGNC Symbol;Acc:17787]	8825
9490	A_23_P85015	7.32	1.22	0.153	1.068	24.62	3.08	15.23	0	0.00985	0	0	0.030323	2e-06	307.82	0	1	0	1	3	19	0	NM_000898	MAOB	monoamine oxidase B [Source:HGNC Symbol;Acc:6834]	4129
6848	A_23_P394986	7.33	1.2	0.072	1.128	2.25	0.13	1.49	0.04492	0.89572	0.16186	0.168857	0.93257	0.292348	2.53	0.12217	0	0	0	243	80	0	NM_153836	CREG2	cellular repressor of E1A-stimulated genes 2 [Source:HGNC Symbol;Acc:14272]	200407
4929	A_23_P26511	7.52	1.188	-0.078	1.267	11.37	-0.75	8.57	0	0.46917	0	2.3e-05	0.605084	8.8e-05	64.94	0	1	0	1	197	48	0	NM_024307	NA	NA	NA
17713	A_32_P231617	10.01	1.148	-1.964	3.112	3.36	-5.74	6.43	0.00594	0.0001	4e-05	0.043151	0.000807	0.000594	22.13	0.00011	1	-1	1	356	72	0	NM_014220	NA	NA	NA
3594	A_23_P203023	10.06	1.147	0.43	0.717	14.07	5.28	6.22	0	0.00022	5e-05	5e-06	0.00142	0.00074	112.98	0	1	0	0	246	22	0	NM_002906	RDX	radixin [Source:HGNC Symbol;Acc:9944]	5962
15531	A_24_P89457	9.9	1.14	1.185	-0.045	6.45	6.71	-0.18	4e-05	3e-05	0.86059	0.00127	0.000276	0.909525	43.29	0	1	1	0	104	45	0	NM_078467	CDKN1A	cyclin-dependent kinase inhibitor 1A (p21, Cip1) [Source:HGNC Symbol;Acc:1784]	1026
4917	A_23_P26173	10.56	1.135	1.506	-0.372	10.51	13.95	-2.43	0	0	0.03213	3.9e-05	1e-06	0.088763	152.43	0	1	1	0	132	37	0	NM_007364	TMED3	transmembrane emp24 protein transport domain containing 3 [Source:HGNC Symbol;Acc:28889]	23423
9496	A_23_P85250	9.94	1.135	-0.685	1.82	11.64	-7.03	13.2	0	2e-05	0	1.9e-05	0.000196	5e-06	92.45	0	1	0	1	481	79	0	L33930	NA	NA	NA
4597	A_23_P25305	7.58	1.132	0.074	1.058	11.87	0.77	7.85	0	0.45491	1e-05	1.7e-05	0.591883	0.000158	70.76	0	1	0	1	26	43	0	NM_004316	ASCL1	achaete-scute complex homolog 1 (Drosophila) [Source:HGNC Symbol;Acc:738]	429
8830	A_23_P69586	9.79	1.128	-0.319	1.447	8.72	-2.47	7.91	0	0.03011	1e-05	0.000151	0.074278	0.00015	41.07	1e-05	1	0	1	480	45	0	NM_005245	FAT1	FAT atypical cadherin 1 [Source:HGNC Symbol;Acc:3595]	2195
6844	A_23_P39465	8.78	1.123	0.736	0.388	8.17	5.35	1.99	0	0.00019	0.07015	0.00024	0.001297	0.158419	47.7	0	1	0	0	495	5	0	NM_004335	BST2	bone marrow stromal cell antigen 2 [Source:HGNC Symbol;Acc:1119]	684
8732	A_23_P67529	9.01	1.119	0.062	1.057	14.95	0.83	9.99	0	0.424	0	3e-06	0.562474	3.1e-05	112.09	0	1	0	1	191	69	0	NM_002250	KCNN4	potassium intermediate/small conductance calcium-activated channel, subfamily N, member 4 [Source:HGNC Symbol;Acc:6293]	3783
11483	A_24_P207995	7.93	1.118	0.209	0.909	9.27	1.74	5.33	0	0.10888	0.0002	9.5e-05	0.203522	0.002014	44.47	0	1	0	0	366	12	0	NM_000425	L1CAM	L1 cell adhesion molecule [Source:HGNC Symbol;Acc:6470]	3897
331	A_23_P107401	11.1	1.114	0.797	0.317	9.63	6.89	1.94	0	2e-05	0.07739	7.1e-05	0.000227	0.170458	70.14	0	1	0	0	363	64	0	NM_003255	TIMP2	TIMP metallopeptidase inhibitor 2 [Source:HGNC Symbol;Acc:11821]	7077
3278	A_23_P170110	10.98	1.114	1.566	-0.452	1.57	2.2	-0.45	0.14433	0.04876	0.66151	0.349614	0.108671	0.771524	3.65	0.05896	0	0	0	229	53	0	AF227517	NEAT1	nuclear paraspeckle assembly transcript 1 (non-protein coding) [Source:HGNC Symbol;Acc:30815]	693197
3279	A_23_P170110	10.98	1.114	1.566	-0.452	1.57	2.2	-0.45	0.14433	0.04876	0.66151	0.349614	0.108671	0.771524	3.65	0.05896	0	0	0	229	53	0	AF227517	NEAT1	nuclear paraspeckle assembly transcript 1 (non-protein coding) [Source:HGNC Symbol;Acc:30815]	283131
8864	A_23_P70290	10.18	1.093	0.826	0.266	15.72	11.89	2.71	0	0	0.01943	2e-06	4e-06	0.061593	194.19	0	1	0	0	113	15	0	NM_018247	TMEM30A	transmembrane protein 30A [Source:HGNC Symbol;Acc:16667]	55754
11684	A_24_P225448	9.34	1.091	-0.942	2.033	9.02	-7.78	11.88	0	1e-05	0	0.000116	9.4e-05	9e-06	70.98	0	1	0	1	41	4	0	NM_004078	CSRP1	cysteine and glycine-rich protein 1 [Source:HGNC Symbol;Acc:2469]	1465
7349	A_23_P42257	10.91	1.072	-0.467	1.54	4.4	-1.92	4.47	0.00093	0.0801	0.00083	0.011894	0.159888	0.00572	11.51	0.00174	1	0	1	435	74	0	NM_003897	IER3	immediate early response 3 [Source:HGNC Symbol;Acc:5392]	8870
